# Supplementary material for: ProteoAutoNet: high-throughput co-eluted protein analysis with robotics and machine learning
Source: Nat Commun. 2026 Jan 22;17:1949. doi: 10.1038/s41467-026-68686-9 (PMC12929803; doi:10.1038/s41467-026-68686-9)
Supplement: Supplementary file 2 — Supplementary Data 1 [file 41467_2026_68686_MOESM2_ESM.xlsx]

## Sheet: Legend
Supplementary Data 1. Kyoto Encyclopedia of Genes and Genomes (KEGG) pathway enrichment analysis of predicted protein interactions in three thyroid cell lines.
The table includes term ID, term description, observed gene count, strength, signal, false discovery rate, matching proteins in your network (IDs) and matching proteins in your network (labels). Term ID is the identifier of the KEGG, and term description is the biological description. Strength is the importance and confidence of enriched pathways.

## Sheet: all_three_enrichment.KEGG
#Term ID	Term description	Observed gene count	Background gene count	Strength	Signal	False discovery rate	Matching proteins in your network (IDs)	Matching proteins in your network (labels)
hsa01100	Metabolic pathways	338	1435	0.28	1.24	3.32e-23	9606.ENSP00000017003,9606.ENSP00000029410,9606.ENSP00000035307,9606.ENSP00000040663,9606.ENSP00000074304,9606.ENSP00000168216,9606.ENSP00000179259,9606.ENSP00000207870,9606.ENSP00000210444,9606.ENSP00000215375,9606.ENSP00000215904,9606.ENSP00000216117,9606.ENSP00000216254,9606.ENSP00000216392,9606.ENSP00000216410,9606.ENSP00000216442,9606.ENSP00000216780,9606.ENSP00000216962,9606.ENSP00000217426,…	XYLT2,B4GALT7,CHPF2,MRI1,INPP4A,HSD17B10,TIGAR,XYLB,NANS,ATP5F1D,PDXP,HMOX1,ACO2,PYGL,GNPNAT1,ATP6V1D,PCK2,PYGB,AHCY,IDH3G,NME3,PYCR3,GSR,AK1,SHPK,GALK1,LAP3,LTA4H,TPI1,SPR,ATIC,CAT,CHPF,PLCG1,PTGIS,GOT2,NT5C,UROD,IDUA,SIRT2,PGLS,ACSS2,ATP6V1E1,HSD17B7,GNS,KYAT3,MAN2A1,MARS1,ATP5F1B,KMT2C,SPTLC1,IMPAD1,DHTKD1,BLVRB,NDUFS3,PPAT,CAD,PI4K2B,GALNT7,PAPSS1,B3GAT3,PIK3C2A,SORD,PMM2,UQCRC2,PFKL,PGD,GALM…
hsa03010	Ribosome	72	131	0.65	2.03	3.66e-18	9606.ENSP00000222247,9606.ENSP00000230050,9606.ENSP00000245539,9606.ENSP00000259469,9606.ENSP00000260102,9606.ENSP00000262584,9606.ENSP00000270625,9606.ENSP00000288937,9606.ENSP00000294189,9606.ENSP00000296674,9606.ENSP00000306548,9606.ENSP00000306902,9606.ENSP00000307889,9606.ENSP00000309334,9606.ENSP00000309830,9606.ENSP00000311430,9606.ENSP00000318646,9606.ENSP00000331019,9606.ENSP00000339795,…	RPL18A,RPS12,MRPS7,RPL35,MRPL15,RPL8,RPS11,MRPL17,RPL29,RPS23,MRPL13,MRPL4,RPL13,RPL15,RPL38,RPL4,RPS15A,RPS27L,RPL7,RPS2,RPS21,RPL3,RPL27A,RPLP1,RPS3A,RPL22L1,RPL22,RPL12,RPL39,MRPL18,RPL7A,MRPS16,RPS4X,RPL10A,RPS6,MRPL2,RPS9,RPL13A,RPL34,RPS29,RPL14,RPS8,MRPL23,MRPS6,RPS14,RPL31,RPL23A,RPSA,RPS18,RPL6,RPL10,RPL32,RPL30,RPL26L1,RPS20,RPLP2,FAU,RPS25,RPS13,RPL18,RPLP0,RPL28,RPL36,RPL27,RPS19,RPS5…
hsa03050	Proteasome	37	43	0.84	2.1	2.20e-13	9606.ENSP00000044462,9606.ENSP00000157812,9606.ENSP00000215071,9606.ENSP00000216455,9606.ENSP00000216802,9606.ENSP00000219313,9606.ENSP00000223321,9606.ENSP00000259457,9606.ENSP00000261303,9606.ENSP00000261479,9606.ENSP00000261712,9606.ENSP00000262193,9606.ENSP00000264639,9606.ENSP00000270586,9606.ENSP00000271308,9606.ENSP00000290541,9606.ENSP00000309474,9606.ENSP00000310129,9606.ENSP00000310572,…	PSMA4,PSMC4,PSMD8,PSMA3,PSME2,PSMD7,PSMA2,PSMB7,PSMC1,PSMA6,PSMD11,PSMB1,PSMD3,PSMB6,PSMA5,PSMB4,PSMD1,PSMD2,PSMC5,PSMF1,PSMD12,PSMB10,PSMB5,PSMD4,PSMA7,PSMB2,PSMB9,PSMB8,PSME1,PSME4,PSMD14,PSMC2,PSMA1,PSMD9,ADRM1,PSMB3,PSMC6
hsa01200	Carbon metabolism	51	116	0.55	1.33	4.70e-10	9606.ENSP00000216254,9606.ENSP00000217901,9606.ENSP00000229270,9606.ENSP00000241052,9606.ENSP00000245206,9606.ENSP00000252603,9606.ENSP00000253382,9606.ENSP00000269848,9606.ENSP00000270776,9606.ENSP00000290573,9606.ENSP00000296412,9606.ENSP00000305995,9606.ENSP00000307241,9606.ENSP00000309477,9606.ENSP00000312250,9606.ENSP00000318868,9606.ENSP00000320171,9606.ENSP00000321070,9606.ENSP00000321259,…	ACO2,IDH3G,TPI1,CAT,GOT2,PGLS,ACSS2,PFKL,PGD,HK2,ADH5,PGK2,PDHB,ACO1,ADPGK,SHMT1,PKM,ME2,TALDO1,MDH2,PGP,IDH2,SDSL,CS,RPE,HIBCH,FH,ACAT2,ECHS1,GOT1,PGAM1,PRPS1,PGK1,PSAT1,ESD,HADHA,PFKP,G6PD,TKFC,ALDOC,PSPH,GAPDH,IDH1,TKT,CPS1,GPI,SUCLG2,ALDH6A1,HK1,ALDOA,ALDOB
hsa05132	Salmonella infection	71	209	0.44	1.16	6.81e-10	9606.ENSP00000000412,9606.ENSP00000005257,9606.ENSP00000211287,9606.ENSP00000228825,9606.ENSP00000230449,9606.ENSP00000246792,9606.ENSP00000247470,9606.ENSP00000247668,9606.ENSP00000258198,9606.ENSP00000258201,9606.ENSP00000259708,9606.ENSP00000261667,9606.ENSP00000262942,9606.ENSP00000262948,9606.ENSP00000262982,9606.ENSP00000265970,9606.ENSP00000273047,9606.ENSP00000273130,9606.ENSP00000279022,…	M6PR,RALA,MAPK13,ARPC3,EXOC2,RRAS,PYCARD,TRAF2,DYNC1LI2,FHOD1,KLC4,KPNA3,ARPC1A,MAP2K2,CSE1L,PIK3C2A,RAB5A,DYNC1LI1,MYL9,IL18,BAX,ARPC5,ARPC2,HSP90B1,RILP,FADD,MAP2K1,FBXO22,VPS41,ROCK2,KPNA4,TRADD,PKN1,MAP2K3,ARPC5L,DYNC1H1,DYNLRB1,CASP8,NCKAP1,ACBD3,S100A10,MYO6,IRAK1,TXN,ABI1,DYNLT3,AKT2,GAPDH,DYNC1I2,RELA,ARPC4,CYTH1,ARPC1B,KLC2,RHOA,RAF1,MAP2K4,KLC1,GSDMD,TRAF6,ARF1,RAB5C,AKT1,MYL12B,STX10,B…
hsa01230	Biosynthesis of amino acids	39	73	0.64	1.41	1.15e-09	9606.ENSP00000216254,9606.ENSP00000217901,9606.ENSP00000220966,9606.ENSP00000229270,9606.ENSP00000245206,9606.ENSP00000269848,9606.ENSP00000303147,9606.ENSP00000305995,9606.ENSP00000307188,9606.ENSP00000309477,9606.ENSP00000318868,9606.ENSP00000320171,9606.ENSP00000321259,9606.ENSP00000325425,9606.ENSP00000331897,9606.ENSP00000341117,9606.ENSP00000342056,9606.ENSP00000352401,9606.ENSP00000359539,…	ACO2,IDH3G,PYCR3,TPI1,GOT2,PFKL,MAT2A,PGK2,ASL,ACO1,SHMT1,PKM,TALDO1,MAT2B,IDH2,SDSL,CS,RPE,GOT1,PGAM1,ALDH18A1,ASS1,PRPS1,PGK1,PSAT1,PFKP,ASNS,ALDOC,PSPH,GAPDH,CBS,ACY1,PYCR1,IDH1,TKT,CPS1,BCAT1,ALDOA,ALDOB
hsa05014	Amyotrophic lateral sclerosis	97	350	0.35	1.02	1.71e-09	9606.ENSP00000044462,9606.ENSP00000157812,9606.ENSP00000211287,9606.ENSP00000215071,9606.ENSP00000215375,9606.ENSP00000216068,9606.ENSP00000216455,9606.ENSP00000219313,9606.ENSP00000223321,9606.ENSP00000224140,9606.ENSP00000240185,9606.ENSP00000241052,9606.ENSP00000247668,9606.ENSP00000248437,9606.ENSP00000254286,9606.ENSP00000259457,9606.ENSP00000259512,9606.ENSP00000259632,9606.ENSP00000259708,…	PSMA4,PSMC4,MAPK13,PSMD8,ATP5F1D,DNAL4,PSMA3,PSMD7,PSMA2,SETX,TARDBP,CAT,TRAF2,TUBA4A,ACTR10,PSMB7,DERL1,DCTN3,KLC4,TUBB2B,PSMC1,PSMA6,PSMD11,ATP5F1B,PSMB1,NDUFS3,PSMD3,UQCRC2,TP53,SOD1,PSMB6,PSMA5,RAB5A,ACTR1B,PSMB4,BAX,GRIA2,RAB8A,KIF5B,GLE1,PSMD1,PSMD2,PSMC5,NUP98,TUBB6,BID,ULK1,NDUFV2,ATG101,TUBB,TUBB4B,NUP43,MAP2K3,PSMD12,VCP,MAP3K5,MATR3-2,MTOR,DCTN1,MT-CO2,PSMB5,UBQLN4,PSMD4,ACTR1A,PSMA7,A…
hsa05131	Shigellosis	71	218	0.42	1.11	2.05e-09	9606.ENSP00000211287,9606.ENSP00000211998,9606.ENSP00000228825,9606.ENSP00000244007,9606.ENSP00000247470,9606.ENSP00000247668,9606.ENSP00000252699,9606.ENSP00000262942,9606.ENSP00000269305,9606.ENSP00000275493,9606.ENSP00000279022,9606.ENSP00000280357,9606.ENSP00000290573,9606.ENSP00000291552,9606.ENSP00000293288,9606.ENSP00000294742,9606.ENSP00000295006,9606.ENSP00000295685,9606.ENSP00000303754,…	MAPK13,VCL,ARPC3,PLCG1,PYCARD,TRAF2,ACTN4,ARPC1A,TP53,EGFR,MYL9,IL18,HK2,U2AF1,BAX,ARPC5,CAPN2,ARPC2,PPID,RPTOR,RPS6KB2,RNF31,TLN1,UBE2N,ROCK2,CUL1,CBX3,TRADD,ARPC5L,CRKL,RBCK1,MTOR,ARHGEF2,SRC,UBE2D1,BCL2L1,SEPTIN8,RRAGA,DIAPH1,SQSTM1,AKT2,WASF1,ACTN1,ITGB1,ILK,UBE2D2,ROCK1,RELA,ARPC4,CYTH1,ARPC1B,SEPTIN9,BCAR1,CD44,RHOA,SEPTIN11,UBE2V2,PLCD1,CAPN1,TRAF6,ARF1,AKT1,MYL12B,CAPNS1,IRF3,SEPTIN2,WASF…
hsa05016	Huntington disease	82	295	0.35	0.95	3.87e-08	9606.ENSP00000044462,9606.ENSP00000157812,9606.ENSP00000215071,9606.ENSP00000215375,9606.ENSP00000216068,9606.ENSP00000216455,9606.ENSP00000219252,9606.ENSP00000219313,9606.ENSP00000223321,9606.ENSP00000247668,9606.ENSP00000248437,9606.ENSP00000254286,9606.ENSP00000259457,9606.ENSP00000259632,9606.ENSP00000259708,9606.ENSP00000259818,9606.ENSP00000261303,9606.ENSP00000261479,9606.ENSP00000261712,…	PSMA4,PSMC4,PSMD8,ATP5F1D,DNAL4,PSMA3,POLR2C,PSMD7,PSMA2,TRAF2,TUBA4A,ACTR10,PSMB7,DCTN3,KLC4,TUBB2B,PSMC1,PSMA6,PSMD11,ATP5F1B,PSMB1,NDUFS3,PSMD3,UQCRC2,TP53,SOD1,PSMB6,PSMA5,ACTR1B,PSMB4,BAX,GRIA2,POLR2G,KIF5B,PSMD1,PSMD2,PSMC5,TUBB6,ULK1,NDUFV2,AP2A2,ATG101,TUBB,TUBB4B,NRF1,PSMD12,CASP8,MAP3K5,MTOR,DCTN1,MT-CO2,PSMB5,TGM2,PSMD4,ACTR1A,PSMA7,PSMB2,TUBB2A,POLR2B,SLC25A6,SIN3A,ATP5F1A,PSMD14,PSMC…
hsa04144	Endocytosis	71	241	0.38	0.96	6.08e-08	9606.ENSP00000000233,9606.ENSP00000217402,9606.ENSP00000223500,9606.ENSP00000228825,9606.ENSP00000230085,9606.ENSP00000238497,9606.ENSP00000239440,9606.ENSP00000251775,9606.ENSP00000251968,9606.ENSP00000254950,9606.ENSP00000261889,9606.ENSP00000262215,9606.ENSP00000262942,9606.ENSP00000263168,9606.ENSP00000263559,9606.ENSP00000268058,9606.ENSP00000269886,9606.ENSP00000273047,9606.ENSP00000275493,…	ARF5,CHMP4B,CHMP5,ARPC3,SNX3,VPS4B,ARAP3,SNX4,TSG101,VPS4A,SNX1,ARFGEF1,ARPC1A,CAPZA1,VPS26A,PML,SH3GL1,RAB5A,EGFR,VPS26B,ARPC5,ARPC2,VPS35,RAB8A,ARF4,KIF5B,GRK2,CHMP6,EEA1,WASHC5,EPN2,AP2A2,HGS,RAB11B,CAV1,ARPC5L,IGF2R,CAPZA2,VTA1,GBF1,SMAP1,ARFGEF2,SH3GLB2,SMAP2,SRC,STAM,SNX2,TFRC,HLA-A,ARPC4,CYTH1,ARPC1B,HLA-B,RHOA,PDCD6IP,NEDD4,ASAP1,CHMP1B,TRAF6,ARF1,RAB5C,LDLR,CHMP2A,CHMP4A,EHD1,VPS29,SNX12…
hsa05010	Alzheimer disease	90	354	0.31	0.86	2.03e-07	9606.ENSP00000044462,9606.ENSP00000157812,9606.ENSP00000168216,9606.ENSP00000215071,9606.ENSP00000215375,9606.ENSP00000216455,9606.ENSP00000217244,9606.ENSP00000219313,9606.ENSP00000223321,9606.ENSP00000247668,9606.ENSP00000248437,9606.ENSP00000252486,9606.ENSP00000259457,9606.ENSP00000259708,9606.ENSP00000259818,9606.ENSP00000261303,9606.ENSP00000261479,9606.ENSP00000261712,9606.ENSP00000262030,…	PSMA4,PSMC4,HSD17B10,PSMD8,ATP5F1D,PSMA3,CSNK2A1,PSMD7,PSMA2,TRAF2,TUBA4A,APOE,PSMB7,KLC4,TUBB2B,PSMC1,PSMA6,PSMD11,ATP5F1B,PSMB1,MAP2K2,NDUFS3,PSMD3,IDE,UQCRC2,PSMB6,PSMA5,PSMB4,CALM3,CAPN2,FADD,MAP2K1,PPID,KIF5B,PSMD1,PSMD2,PSMC5,CALML3,TUBB6,BID,ULK1,NDUFV2,RTN4,ATG101,TUBB,TUBB4B,PSMD12,CASP8,MAP3K5,NAE1,ATP2A3,MTOR,MT-CO2,PSMB5,PSMD4,NRAS,PSMA7,PSMB2,CSNK2B,RTN3,CALML5,TUBB2A,SLC25A6,AKT2,PP…
hsa05012	Parkinson disease	68	236	0.37	0.91	2.33e-07	9606.ENSP00000044462,9606.ENSP00000157812,9606.ENSP00000215071,9606.ENSP00000215375,9606.ENSP00000216455,9606.ENSP00000219313,9606.ENSP00000223321,9606.ENSP00000244007,9606.ENSP00000246957,9606.ENSP00000248437,9606.ENSP00000259457,9606.ENSP00000259708,9606.ENSP00000259818,9606.ENSP00000261303,9606.ENSP00000261479,9606.ENSP00000261712,9606.ENSP00000262030,9606.ENSP00000262193,9606.ENSP00000263774,…	PSMA4,PSMC4,PSMD8,ATP5F1D,PSMA3,PSMD7,PSMA2,PLCG1,TRAP1,TUBA4A,PSMB7,KLC4,TUBB2B,PSMC1,PSMA6,PSMD11,ATP5F1B,PSMB1,NDUFS3,PSMD3,UQCRC2,TP53,PSMB6,PSMA5,PSMB4,CALM3,BAX,KIF5B,PSMD1,PSMD2,PSMC5,CALML3,TUBB6,NDUFV2,UBA1,TUBB,PARK7,TUBB4B,PSMD12,MAP3K5,MT-CO2,PSMB5,PSMD4,GNAI3,PSMA7,PSMB2,TXN,BCL2L1,CALML5,TUBB2A,SLC25A6,CAMK2B,ATP5F1A,PSMD14,PSMC2,KLC2,PSMA1,KLC1,NDUFA5,TUBA1A,PSMD9,TUBA1C,ADRM1,NDUF…
hsa05130	Pathogenic Escherichia coli infection	58	187	0.4	0.93	3.11e-07	9606.ENSP00000005260,9606.ENSP00000211287,9606.ENSP00000216181,9606.ENSP00000228825,9606.ENSP00000247470,9606.ENSP00000247668,9606.ENSP00000248437,9606.ENSP00000259818,9606.ENSP00000261839,9606.ENSP00000262942,9606.ENSP00000280357,9606.ENSP00000293288,9606.ENSP00000294742,9606.ENSP00000295685,9606.ENSP00000301838,9606.ENSP00000303145,9606.ENSP00000314067,9606.ENSP00000317985,9606.ENSP00000318195,…	BAIAP2L1,MAPK13,MYH9,ARPC3,PYCARD,TRAF2,TUBA4A,TUBB2B,MYO5C,ARPC1A,IL18,BAX,ARPC5,ARPC2,FADD,TMED10,PAK2,ROCK2,NCL,TUBB6,MYO1D,ARHGEF1,EZR,TUBB,TRADD,TUBB4B,SEC24C,ARPC5L,CASP8,MYH10,NCKAP1,ARHGEF2,MYO6,IRAK1,SRC,ABI1,TUBB2A,MYO1B,WASF1,ITGB1,GAPDH,SEC24A,ROCK1,RELA,ARPC4,CYTH1,ARPC1B,RHOA,TRAF6,TUBA1A,ARF1,TUBA1C,CYFIP1,WASF2,PTPN11,CYTH2,MYH14,ACTB
hsa04141	Protein processing in endoplasmic reticulum	52	163	0.41	0.91	7.61e-07	9606.ENSP00000219548,9606.ENSP00000247461,9606.ENSP00000247668,9606.ENSP00000251047,9606.ENSP00000254322,9606.ENSP00000255631,9606.ENSP00000259253,9606.ENSP00000259512,9606.ENSP00000261735,9606.ENSP00000264065,9606.ENSP00000293288,9606.ENSP00000294119,9606.ENSP00000295006,9606.ENSP00000296464,9606.ENSP00000299767,9606.ENSP00000300289,9606.ENSP00000303366,9606.ENSP00000306881,9606.ENSP00000312107,…	STUB1,CANX,TRAF2,LMAN1,DNAJB1,HSPBP1,UGGT1,DERL1,ERP29,DNAJC10,BAX,UBXN1,CAPN2,HSPA4L,HSP90B1,PDIA3,LMAN2,SEC23A,UBXN2A,EDEM3,CALR,CUL1,P4HB,SEC62,GANAB,SEC24C,MAN1A2,RAD23B,VCP,MAP3K5,UBQLN4,MAN1A1,MAN1B1,SAR1A,UBE2D1,RRBP1,TXNDC5,DNAJA1,SEC13,STT3A,ERO1A,PLAA,UBE2D2,SEC24A,PDIA6,DDOST,DNAJB11,CAPN1,PRKCSH,RAD23A,HYOU1,PDIA4
hsa00270	Cysteine and methionine metabolism	25	46	0.64	1.08	1.39e-06	9606.ENSP00000040663,9606.ENSP00000217426,9606.ENSP00000245206,9606.ENSP00000260508,9606.ENSP00000273920,9606.ENSP00000303147,9606.ENSP00000315931,9606.ENSP00000325425,9606.ENSP00000327070,9606.ENSP00000333666,9606.ENSP00000341117,9606.ENSP00000358814,9606.ENSP00000359258,9606.ENSP00000359539,9606.ENSP00000365773,9606.ENSP00000366156,9606.ENSP00000379133,9606.ENSP00000381231,9606.ENSP00000385746,…	MRI1,AHCY,GOT2,KYAT3,ENOPH1,MAT2A,AHCYL2,MAT2B,MDH2,ADI1,SDSL,AHCYL1,GCLM,GOT1,PSAT1,SRM,APIP,CBS,SMS,TST,KYAT1,BCAT1,IL4I1,MTAP,GSS
hsa03030	DNA replication	22	36	0.69	1.1	1.73e-06	9606.ENSP00000055077,9606.ENSP00000216122,9606.ENSP00000221486,9606.ENSP00000223129,9606.ENSP00000262105,9606.ENSP00000263274,9606.ENSP00000263681,9606.ENSP00000264156,9606.ENSP00000265056,9606.ENSP00000305480,9606.ENSP00000307288,9606.ENSP00000308193,9606.ENSP00000337623,9606.ENSP00000350491,9606.ENSP00000351185,9606.ENSP00000368458,9606.ENSP00000369411,9606.ENSP00000371321,9606.ENSP00000376272,…	RFC2,MCM5,RNASEH2A,RPA3,MCM4,LIG1,POLD3,MCM6,MCM2,FEN1,MCM7,RNASEH2C,RNASEH2B,PRIM1,DNA2,PCNA,RFC3,RFC1,RFC4,RFC5,POLE4,POLD1
hsa05017	Spinocerebellar ataxia	45	135	0.43	0.9	1.84e-06	9606.ENSP00000044462,9606.ENSP00000157812,9606.ENSP00000215071,9606.ENSP00000216455,9606.ENSP00000219313,9606.ENSP00000223321,9606.ENSP00000247668,9606.ENSP00000252934,9606.ENSP00000259457,9606.ENSP00000261303,9606.ENSP00000261479,9606.ENSP00000261712,9606.ENSP00000262193,9606.ENSP00000264639,9606.ENSP00000270586,9606.ENSP00000271308,9606.ENSP00000290541,9606.ENSP00000296526,9606.ENSP00000309474,…	PSMA4,PSMC4,PSMD8,PSMA3,PSMD7,PSMA2,TRAF2,ATXN10,PSMB7,PSMC1,PSMA6,PSMD11,PSMB1,PSMD3,PSMB6,PSMA5,PSMB4,GRIA2,PSMD1,PSMD2,PSMC5,ULK1,ATG101,PSMD12,MAP3K5,ATP2A3,MTOR,PSMB5,PSMD4,GTF2B,PSMA7,PSMB2,NOP56,SLC25A6,AKT2,PSMD14,PSMC2,PSMA1,ATP2A2,PSMD9,AKT1,ADRM1,PSMB3,PSMC6,AKT3
hsa00230	Purine metabolism	43	127	0.44	0.89	2.33e-06	9606.ENSP00000219302,9606.ENSP00000223836,9606.ENSP00000236959,9606.ENSP00000245552,9606.ENSP00000264220,9606.ENSP00000265174,9606.ENSP00000286648,9606.ENSP00000287600,9606.ENSP00000298556,9606.ENSP00000303575,9606.ENSP00000307674,9606.ENSP00000313490,9606.ENSP00000318066,9606.ENSP00000320171,9606.ENSP00000337060,9606.ENSP00000347046,9606.ENSP00000353770,9606.ENSP00000354532,9606.ENSP00000355493,…	NME3,AK1,ATIC,NT5C,PPAT,PAPSS1,DCK,PDE6D,HPRT1,NUDT9,CANT1,PFAS,ENPP4,PKM,NME1,PDE5A,RRM2,PNP,ADSS2,NTPCR,GUK1,NME7,PRPS1,ADA,APRT,NUDT2,ITPA,AK3,GART,PGM2,NME2,AK4,PAICS,NT5C3B,PAPSS2,PDE1A,NME6,NUDT5,GMPS,NUDT16,ADK,ADSL,AK2
hsa00520	Amino sugar and nucleotide sugar metabolism	24	46	0.62	1.01	3.57e-06	9606.ENSP00000210444,9606.ENSP00000216410,9606.ENSP00000225614,9606.ENSP00000268261,9606.ENSP00000283148,9606.ENSP00000290573,9606.ENSP00000302441,9606.ENSP00000318318,9606.ENSP00000319501,9606.ENSP00000338703,9606.ENSP00000349860,9606.ENSP00000368119,9606.ENSP00000370194,9606.ENSP00000371393,9606.ENSP00000379839,9606.ENSP00000386935,9606.ENSP00000398803,9606.ENSP00000405573,9606.ENSP00000423674,…	NANS,GNPNAT1,GALK1,PMM2,UXS1,HK2,NANP,MPI,UGDH,UGP2,GFPT1,GALT,GMDS,PGM2,GNE,UAP1L1,TSTA3,GPI,GNPDA1,PGM3,HEXA,NAGK,GALE,HK1
hsa03013	RNA transport	49	161	0.39	0.83	4.26e-06	9606.ENSP00000209873,9606.ENSP00000216190,9606.ENSP00000216554,9606.ENSP00000220849,9606.ENSP00000240185,9606.ENSP00000245838,9606.ENSP00000253108,9606.ENSP00000258416,9606.ENSP00000261868,9606.ENSP00000265097,9606.ENSP00000265351,9606.ENSP00000290158,9606.ENSP00000295899,9606.ENSP00000302768,9606.ENSP00000308622,9606.ENSP00000316032,9606.ENSP00000319169,9606.ENSP00000319240,9606.ENSP00000321706,…	AAAS,EIF3D,EIF5,EIF3E,TARDBP,THOC2,EIF3G,EIF4E2,EIF3J,THOC3,XPO5,KPNB1,THOC7,PAIP1,GLE1,NUP98,PRMT5,MAGOHB,GEMIN4,XPOT,EIF3C,ELAC2,NUP43,EIF2B3,EIF3B,EIF3A,PABPC4,EIF3I,NUP160,SMN1,SEC13,SUMO1,XPO1,PYM1,STRAP,RANGAP1,SUMO2,EIF2B1,DDX39B,NMD3,ALYREF,EIF2B4,EIF3H,EIF3F,RAN,RBM8A,RPP38,CYFIP1,EIF2B5
hsa00010	Glycolysis / Gluconeogenesis	28	64	0.55	0.93	5.58e-06	9606.ENSP00000216780,9606.ENSP00000229270,9606.ENSP00000253382,9606.ENSP00000269848,9606.ENSP00000272252,9606.ENSP00000290573,9606.ENSP00000296412,9606.ENSP00000305995,9606.ENSP00000307241,9606.ENSP00000312250,9606.ENSP00000320171,9606.ENSP00000345774,9606.ENSP00000346827,9606.ENSP00000359991,9606.ENSP00000361140,9606.ENSP00000362413,9606.ENSP00000366927,9606.ENSP00000370517,9606.ENSP00000371393,…	PCK2,TPI1,ACSS2,PFKL,GALM,HK2,ADH5,PGK2,PDHB,ADPGK,PKM,ALDH3A2,ALDH9A1,PGAM1,AKR1A1,PGK1,ALDH1B1,PFKP,PGM2,ALDOC,GAPDH,ALDH7A1,GPI,ALDH3A1,ALDH3B1,HK1,ALDOA,ALDOB
hsa00970	Aminoacyl-tRNA biosynthesis	23	44	0.63	0.99	5.58e-06	9606.ENSP00000231572,9606.ENSP00000244571,9606.ENSP00000256854,9606.ENSP00000261772,9606.ENSP00000262027,9606.ENSP00000264161,9606.ENSP00000281828,9606.ENSP00000307567,9606.ENSP00000320309,9606.ENSP00000325448,9606.ENSP00000347495,9606.ENSP00000355890,9606.ENSP00000358042,9606.ENSP00000358060,9606.ENSP00000358939,9606.ENSP00000364794,9606.ENSP00000364815,9606.ENSP00000369897,9606.ENSP00000373918,…	RARS1,AARS2,NARS1,AARS1,MARS1,DARS1,FARSB,QARS1,FARSA,KARS1,WARS1,EPRS1,QRSL1,TARS2,SARS1,IARS1,VARS1,CARS1,GARS1,LARS1,TARS1,HARS1,HARS2
hsa03420	Nucleotide excision repair	23	46	0.61	0.94	9.34e-06	9606.ENSP00000055077,9606.ENSP00000223129,9606.ENSP00000256996,9606.ENSP00000259895,9606.ENSP00000261245,9606.ENSP00000263274,9606.ENSP00000263681,9606.ENSP00000265963,9606.ENSP00000274400,9606.ENSP00000285021,9606.ENSP00000285398,9606.ENSP00000350708,9606.ENSP00000368458,9606.ENSP00000369411,9606.ENSP00000371321,9606.ENSP00000375809,9606.ENSP00000376272,9606.ENSP00000384109,9606.ENSP00000408295,…	RFC2,RPA3,DDB2,GTF2H4,MNAT1,LIG1,POLD3,GTF2H1,GTF2H2,XPC,ERCC3,RAD23B,PCNA,RFC3,RFC1,ERCC2,RFC4,CUL4B,RFC5,POLE4,GTF2H3,RAD23A,POLD1
hsa05230	Central carbon metabolism in cancer	26	68	0.49	0.75	9.13e-05	9606.ENSP00000179259,9606.ENSP00000262948,9606.ENSP00000269305,9606.ENSP00000269848,9606.ENSP00000275493,9606.ENSP00000290573,9606.ENSP00000302486,9606.ENSP00000307241,9606.ENSP00000317272,9606.ENSP00000320171,9606.ENSP00000331897,9606.ENSP00000354558,9606.ENSP00000358548,9606.ENSP00000359991,9606.ENSP00000370517,9606.ENSP00000372191,9606.ENSP00000375892,9606.ENSP00000377192,9606.ENSP00000390265,…	TIGAR,MAP2K2,TP53,PFKL,EGFR,HK2,MAP2K1,PDHB,MET,PKM,IDH2,MTOR,NRAS,PGAM1,PFKP,SIRT3,AKT2,G6PD,IDH1,RAF1,SLC2A1,SLC1A5,AKT1,SLC16A3,HK1,AKT3
hsa00051	Fructose and mannose metabolism	17	32	0.63	0.79	0.00013	9606.ENSP00000179259,9606.ENSP00000229270,9606.ENSP00000267814,9606.ENSP00000268261,9606.ENSP00000269848,9606.ENSP00000285930,9606.ENSP00000290573,9606.ENSP00000318318,9606.ENSP00000370194,9606.ENSP00000370517,9606.ENSP00000378360,9606.ENSP00000378731,9606.ENSP00000398803,9606.ENSP00000494664,9606.ENSP00000496166,9606.ENSP00000497230,9606.ENSP00000497767	TIGAR,TPI1,SORD,PMM2,PFKL,AKR1B1,HK2,MPI,GMDS,PFKP,TKFC,ALDOC,TSTA3,HK1,ALDOA,ENOSF1,ALDOB
hsa04120	Ubiquitin mediated proteolysis	39	134	0.37	0.67	0.00013	9606.ENSP00000219548,9606.ENSP00000246548,9606.ENSP00000253023,9606.ENSP00000256996,9606.ENSP00000261427,9606.ENSP00000262306,9606.ENSP00000263228,9606.ENSP00000264552,9606.ENSP00000268058,9606.ENSP00000270225,9606.ENSP00000313454,9606.ENSP00000316176,9606.ENSP00000326804,9606.ENSP00000338413,9606.ENSP00000340648,9606.ENSP00000347836,9606.ENSP00000348838,9606.ENSP00000349156,9606.ENSP00000352069,…	STUB1,UBA2,UBE2M,DDB2,UBE2K,ELOB,UBE2R2,UBE2S,PML,SAE1,UBA6,UBE2N,CUL1,UBA1,HUWE1,UBE2H,UBE2C,SIAH1,WWP2,UBA3,XIAP,UBE2D1,CDC26,PIAS3,CUL5,HERC4,UBE2D2,CUL4B,TRIM32,CUL2,NEDD4,UBR5,TRAF6,CUL7,BIRC2,ELOC,UBE2F,UBE3A,FBXW8
hsa04145	Phagosome	40	141	0.36	0.65	0.00016	9606.ENSP00000000412,9606.ENSP00000054666,9606.ENSP00000216442,9606.ENSP00000247461,9606.ENSP00000248437,9606.ENSP00000253413,9606.ENSP00000258198,9606.ENSP00000259818,9606.ENSP00000260356,9606.ENSP00000261693,9606.ENSP00000273047,9606.ENSP00000273130,9606.ENSP00000273398,9606.ENSP00000276390,9606.ENSP00000296181,9606.ENSP00000301336,9606.ENSP00000317955,9606.ENSP00000318697,9606.ENSP00000320866,…	M6PR,VAMP3,ATP6V1D,CANX,TUBA4A,ATP6V1E1,DYNC1LI2,TUBB2B,THBS1,SCARB1,RAB5A,DYNC1LI1,ATP6V1A,ATP6V1B2,ITGB5,RILP,EEA1,TUBB6,CALR,HGS,ATP6V0A2,LAMP1,TUBB,TUBB4B,DYNC1H1,ATP6V1H,ATP6AP1,ATP6V1G1,TUBB2A,TFRC,ITGB1,HLA-A,DYNC1I2,HLA-B,ATP6V1C1,TUBA1A,TUBA1C,RAB5C,ITGB3,ACTB
hsa05020	Prion disease	61	263	0.27	0.59	0.00024	9606.ENSP00000044462,9606.ENSP00000157812,9606.ENSP00000211287,9606.ENSP00000215071,9606.ENSP00000215375,9606.ENSP00000216455,9606.ENSP00000217244,9606.ENSP00000219313,9606.ENSP00000223321,9606.ENSP00000248437,9606.ENSP00000259457,9606.ENSP00000259708,9606.ENSP00000259818,9606.ENSP00000261303,9606.ENSP00000261479,9606.ENSP00000261712,9606.ENSP00000262030,9606.ENSP00000262193,9606.ENSP00000263774,…	PSMA4,PSMC4,MAPK13,PSMD8,ATP5F1D,PSMA3,CSNK2A1,PSMD7,PSMA2,TUBA4A,PSMB7,KLC4,TUBB2B,PSMC1,PSMA6,PSMD11,ATP5F1B,PSMB1,NDUFS3,PSMD3,UQCRC2,SOD1,PSMB6,PSMA5,PSMB4,BAX,KIF5B,PSMD1,PSMD2,PSMC5,TUBB6,NDUFV2,TUBB,CAV1,TUBB4B,PSMD12,STIP1,MT-CO2,PSMB5,PSMD4,PSMA7,PSMB2,CSNK2B,TUBB2A,SLC25A6,PPP3CA,ATP5F1A,PSMD14,PSMC2,KLC2,PSMA1,KLC1,NDUFA5,TUBA1A,PSMD9,TUBA1C,ADRM1,NDUFA6,PSMB3,PSMC6,NDUFV1
hsa04810	Regulation of actin cytoskeleton	51	209	0.29	0.58	0.00035	9606.ENSP00000211998,9606.ENSP00000216181,9606.ENSP00000216373,9606.ENSP00000228825,9606.ENSP00000246792,9606.ENSP00000250617,9606.ENSP00000252699,9606.ENSP00000262942,9606.ENSP00000262948,9606.ENSP00000268182,9606.ENSP00000275493,9606.ENSP00000279022,9606.ENSP00000294742,9606.ENSP00000295685,9606.ENSP00000295851,9606.ENSP00000296181,9606.ENSP00000302486,9606.ENSP00000312081,9606.ENSP00000314067,…	VCL,MYH9,SOS2,ARPC3,RRAS,ARHGEF6,ACTN4,ARPC1A,MAP2K2,IQGAP1,EGFR,MYL9,ARPC5,ARPC2,ABI2,ITGB5,MAP2K1,SSH3,PAK2,ITGA3,ROCK2,LIMK1,ARHGEF1,EZR,ARPC5L,CRKL,MYH10,NCKAP1,IQGAP3,NRAS,GNG12,SRC,TMSB4X,DIAPH1,WASF1,ACTN1,ITGB1,ROCK1,ARPC4,PPP1R12A,ARPC1B,BCAR1,RHOA,RAF1,ITGB3,MYL12B,CYFIP1,WASF2,MYH14,ACTB,RDX
hsa05169	Epstein-Barr virus infection	48	192	0.31	0.59	0.00035	9606.ENSP00000157812,9606.ENSP00000211287,9606.ENSP00000215071,9606.ENSP00000219313,9606.ENSP00000247668,9606.ENSP00000256996,9606.ENSP00000261303,9606.ENSP00000261712,9606.ENSP00000264639,9606.ENSP00000265734,9606.ENSP00000269305,9606.ENSP00000293288,9606.ENSP00000296504,9606.ENSP00000300289,9606.ENSP00000301838,9606.ENSP00000309474,9606.ENSP00000310129,9606.ENSP00000310572,9606.ENSP00000318822,…	PSMC4,MAPK13,PSMD8,PSMD7,TRAF2,DDB2,PSMC1,PSMD11,PSMD3,CDK6,TP53,BAX,SAP30,PDIA3,FADD,PSMD1,PSMD2,PSMC5,BID,CALR,TRADD,MAP2K3,PSMD12,CASP8,STAT1,PSMD4,IRAK1,DDX58,AKT2,TRAF3,SIN3A,HLA-A,NCOR2,RELA,PSMD14,PSMC2,CD44,HLA-B,MAP2K4,NEDD4,TRAF6,SNW1,AKT1,IRF3,ADRM1,PSMC6,B2M,AKT3
hsa04066	HIF-1 signaling pathway	31	102	0.39	0.62	0.00042	9606.ENSP00000216117,9606.ENSP00000244007,9606.ENSP00000258416,9606.ENSP00000262306,9606.ENSP00000262948,9606.ENSP00000269848,9606.ENSP00000275493,9606.ENSP00000290573,9606.ENSP00000302486,9606.ENSP00000305995,9606.ENSP00000307241,9606.ENSP00000308413,9606.ENSP00000354558,9606.ENSP00000362413,9606.ENSP00000369757,9606.ENSP00000370517,9606.ENSP00000375892,9606.ENSP00000376197,9606.ENSP00000378731,…	HMOX1,PLCG1,EIF4E2,ELOB,MAP2K2,PFKL,EGFR,HK2,MAP2K1,PGK2,PDHB,RPS6KB2,MTOR,PGK1,RPS6,PFKP,AKT2,TFRC,ALDOC,CAMK2B,GAPDH,RELA,TF,CUL2,SLC2A1,AKT1,ELOC,HK1,ALDOA,ALDOB,AKT3
hsa04217	Necroptosis	39	147	0.33	0.57	0.00056	9606.ENSP00000216392,9606.ENSP00000216962,9606.ENSP00000217402,9606.ENSP00000223500,9606.ENSP00000238497,9606.ENSP00000247470,9606.ENSP00000247668,9606.ENSP00000254950,9606.ENSP00000273550,9606.ENSP00000293288,9606.ENSP00000295006,9606.ENSP00000296417,9606.ENSP00000300134,9606.ENSP00000301838,9606.ENSP00000303754,9606.ENSP00000315112,9606.ENSP00000317468,9606.ENSP00000318822,9606.ENSP00000341268,…	PYGL,PYGB,CHMP4B,CHMP5,VPS4B,PYCARD,TRAF2,VPS4A,FTH1,BAX,CAPN2,H2AZ1,STAT6,FADD,PPID,RNF31,CHMP6,BID,TRADD,HMGB1,RBCK1,STAT4,CASP8,STAT1,PARP1,PLA2G4A,XIAP,FTL,SLC25A6,SQSTM1,CAMK2B,FAF1,TICAM2,CAPN1,CHMP1B,DNM1L,CHMP2A,CHMP4A,BIRC2
hsa05170	Human immunodeficiency virus 1 infection	49	203	0.29	0.56	0.00056	9606.ENSP00000211287,9606.ENSP00000244007,9606.ENSP00000247668,9606.ENSP00000262306,9606.ENSP00000262948,9606.ENSP00000291295,9606.ENSP00000293288,9606.ENSP00000300289,9606.ENSP00000301838,9606.ENSP00000302486,9606.ENSP00000308413,9606.ENSP00000314067,9606.ENSP00000315299,9606.ENSP00000318822,9606.ENSP00000320866,9606.ENSP00000326804,9606.ENSP00000336740,9606.ENSP00000341268,9606.ENSP00000345083,…	MAPK13,PLCG1,TRAF2,ELOB,MAP2K2,CALM3,BAX,PDIA3,FADD,MAP2K1,RPS6KB2,PAK2,CALML3,BID,CALR,CUL1,LIMK1,TRADD,MAP2K3,CRKL,AP1B1,CASP8,MTOR,NRAS,GNAI3,IRAK1,GNG12,BCL2L1,TRIM5,CALML5,AKT2,CUL5,AP1G1,PPP3CA,CDK1,HLA-A,AP1S3,PTK2B,CUL4B,RELA,AP1M1,HLA-B,RAF1,TRAF6,AKT1,IRF3,ELOC,B2M,AKT3
hsa00330	Arginine and proline metabolism	19	47	0.51	0.64	0.0006	9606.ENSP00000220966,9606.ENSP00000226299,9606.ENSP00000245206,9606.ENSP00000247194,9606.ENSP00000299198,9606.ENSP00000300283,9606.ENSP00000325548,9606.ENSP00000345774,9606.ENSP00000346827,9606.ENSP00000357838,9606.ENSP00000359539,9606.ENSP00000360268,9606.ENSP00000364490,9606.ENSP00000366156,9606.ENSP00000366927,9606.ENSP00000384949,9606.ENSP00000385746,9606.ENSP00000387123,9606.ENSP00000403536	PYCR3,LAP3,GOT2,L3HYPDH,CKB,CKMT1B,CNDP2,ALDH3A2,ALDH9A1,OAT,GOT1,ALDH18A1,ALDH4A1,SRM,ALDH1B1,PYCR1,SMS,ALDH7A1,GAMT
hsa00620	Pyruvate metabolism	16	36	0.56	0.63	0.00092	9606.ENSP00000216780,9606.ENSP00000253382,9606.ENSP00000307241,9606.ENSP00000313432,9606.ENSP00000320171,9606.ENSP00000321070,9606.ENSP00000327070,9606.ENSP00000345774,9606.ENSP00000346827,9606.ENSP00000355518,9606.ENSP00000356015,9606.ENSP00000362463,9606.ENSP00000366927,9606.ENSP00000380514,9606.ENSP00000387123,9606.ENSP00000483300	PCK2,ACSS2,PDHB,GRHPR,PKM,ME2,MDH2,ALDH3A2,ALDH9A1,FH,ACAT2,GLO1,ALDH1B1,HAGH,ALDH7A1,ACACA
hsa00030	Pentose phosphate pathway	14	29	0.59	0.62	0.0012	9606.ENSP00000252603,9606.ENSP00000269848,9606.ENSP00000270776,9606.ENSP00000321259,9606.ENSP00000352401,9606.ENSP00000361512,9606.ENSP00000370517,9606.ENSP00000371393,9606.ENSP00000377192,9606.ENSP00000378731,9606.ENSP00000391481,9606.ENSP00000405573,9606.ENSP00000496166,9606.ENSP00000497767	PGLS,PFKL,PGD,TALDO1,RPE,PRPS1,PFKP,PGM2,G6PD,ALDOC,TKT,GPI,ALDOA,ALDOB
hsa04910	Insulin signaling pathway	35	132	0.33	0.53	0.0012	9606.ENSP00000216373,9606.ENSP00000216392,9606.ENSP00000216780,9606.ENSP00000216962,9606.ENSP00000244289,9606.ENSP00000258416,9606.ENSP00000262187,9606.ENSP00000262948,9606.ENSP00000290573,9606.ENSP00000291295,9606.ENSP00000298229,9606.ENSP00000302486,9606.ENSP00000304592,9606.ENSP00000307272,9606.ENSP00000308413,9606.ENSP00000313504,9606.ENSP00000315299,9606.ENSP00000317904,9606.ENSP00000320117,…	SOS2,PYGL,PCK2,PYGB,LIPE,EIF4E2,RHEB,MAP2K2,HK2,CALM3,INPPL1,MAP2K1,FASN,RPTOR,RPS6KB2,PHKB,CALML3,GYS1,TRIP10,CRKL,MTOR,NRAS,PHKA2,CALML5,RPS6,AKT2,GRB2,PRKAR1A,FLOT2,RAF1,AKT1,PHKG2,ACACA,HK1,AKT3
hsa05100	Bacterial invasion of epithelial cells	23	70	0.42	0.56	0.0013	9606.ENSP00000211998,9606.ENSP00000228825,9606.ENSP00000262942,9606.ENSP00000294742,9606.ENSP00000295685,9606.ENSP00000317272,9606.ENSP00000339191,9606.ENSP00000345361,9606.ENSP00000346300,9606.ENSP00000362680,9606.ENSP00000367991,9606.ENSP00000376367,9606.ENSP00000379350,9606.ENSP00000379975,9606.ENSP00000388169,9606.ENSP00000389631,9606.ENSP00000391249,9606.ENSP00000391669,9606.ENSP00000400175,…	VCL,ARPC3,ARPC1A,ARPC5,ARPC2,MET,CAV1,ARPC5L,CRKL,SRC,SEPTIN8,WASF1,ITGB1,ILK,ARPC4,ARPC1B,SEPTIN9,BCAR1,RHOA,SEPTIN11,SEPTIN2,WASF2,ACTB
hsa00480	Glutathione metabolism	19	52	0.47	0.57	0.0015	9606.ENSP00000221130,9606.ENSP00000226299,9606.ENSP00000270776,9606.ENSP00000275428,9606.ENSP00000331897,9606.ENSP00000342026,9606.ENSP00000353770,9606.ENSP00000354357,9606.ENSP00000358727,9606.ENSP00000359258,9606.ENSP00000360688,9606.ENSP00000366156,9606.ENSP00000377192,9606.ENSP00000381607,9606.ENSP00000385746,9606.ENSP00000390265,9606.ENSP00000420168,9606.ENSP00000482639,9606.ENSP00000495750	GSR,LAP3,PGD,GGCT,IDH2,PRDX6,RRM2,GSTM3,GSTO1,GCLM,TXNDC12,SRM,G6PD,GSTP1,SMS,IDH1,GSTA2,MGST2,GSS
hsa03008	Ribosome biogenesis in eukaryotes	24	77	0.4	0.54	0.0017	9606.ENSP00000217244,9606.ENSP00000221801,9606.ENSP00000246868,9606.ENSP00000268206,9606.ENSP00000268802,9606.ENSP00000274008,9606.ENSP00000281701,9606.ENSP00000308179,9606.ENSP00000354040,9606.ENSP00000354091,9606.ENSP00000355541,9606.ENSP00000363559,9606.ENSP00000365042,9606.ENSP00000366396,9606.ENSP00000369162,9606.ENSP00000370589,9606.ENSP00000384863,9606.ENSP00000395772,9606.ENSP00000417559,…	CSNK2A1,FBL,SBDS,EFL1,NOB1,SPATA5,NVL,WDR3,GTPBP4,GNL3L,HEATR1,EIF6,CSNK2B,XRN2,RIOK1,NOP56,XPO1,GNL3,NMD3,RAN,TBL3,FBLL1,RPP38,REXO2
hsa03430	Mismatch repair	12	23	0.62	0.59	0.0019	9606.ENSP00000055077,9606.ENSP00000223129,9606.ENSP00000231790,9606.ENSP00000234420,9606.ENSP00000263274,9606.ENSP00000263681,9606.ENSP00000368458,9606.ENSP00000369411,9606.ENSP00000371321,9606.ENSP00000376272,9606.ENSP00000408295,9606.ENSP00000472445	RFC2,RPA3,MLH1,MSH6,LIG1,POLD3,PCNA,RFC3,RFC1,RFC4,RFC5,POLD1
hsa03040	Spliceosome	34	132	0.32	0.5	0.0021	9606.ENSP00000156471,9606.ENSP00000199814,9606.ENSP00000215829,9606.ENSP00000244020,9606.ENSP00000244520,9606.ENSP00000245838,9606.ENSP00000265097,9606.ENSP00000269601,9606.ENSP00000291552,9606.ENSP00000296702,9606.ENSP00000300413,9606.ENSP00000302160,9606.ENSP00000306614,9606.ENSP00000318861,9606.ENSP00000319240,9606.ENSP00000336741,9606.ENSP00000342374,9606.ENSP00000355050,9606.ENSP00000356541,…	AQR,RBM22,SNRPD3,SRSF6,SNRPC,THOC2,THOC3,TXNL4A,U2AF1,TCERG1,SNRPD1,LSM3,PPIH,SF3B2,MAGOHB,DHX15,SNRPD2,CTNNBL1,SF3B5,SMNDC1,RBMX,HNRNPA3,PRPF40A,SNRPE,SNRPB,DDX39B,ALYREF,PUF60,PRPF40B,SNW1,HNRNPC,SRSF5,RBM8A,HNRNPU
hsa00280	Valine, leucine and isoleucine degradation	17	46	0.48	0.53	0.0027	9606.ENSP00000168216,9606.ENSP00000324842,9606.ENSP00000325136,9606.ENSP00000333664,9606.ENSP00000343657,9606.ENSP00000345774,9606.ENSP00000346827,9606.ENSP00000352706,9606.ENSP00000356015,9606.ENSP00000357535,9606.ENSP00000366927,9606.ENSP00000370023,9606.ENSP00000387123,9606.ENSP00000443459,9606.ENSP00000450436,9606.ENSP00000472474,9606.ENSP00000499074	HSD17B10,AACS,HADHB,ACAA1,MCCC2,ALDH3A2,ALDH9A1,HIBCH,ACAT2,ECHS1,ALDH1B1,HADHA,ALDH7A1,BCAT1,ALDH6A1,IL4I1,IVD
hsa05135	Yersinia infection	32	124	0.32	0.48	0.0029	9606.ENSP00000211287,9606.ENSP00000244007,9606.ENSP00000247470,9606.ENSP00000247668,9606.ENSP00000262948,9606.ENSP00000263238,9606.ENSP00000280357,9606.ENSP00000302486,9606.ENSP00000317985,9606.ENSP00000336740,9606.ENSP00000337261,9606.ENSP00000343325,9606.ENSP00000345083,9606.ENSP00000346300,9606.ENSP00000358997,9606.ENSP00000362680,9606.ENSP00000367220,9606.ENSP00000368884,9606.ENSP00000375892,…	MAPK13,PLCG1,PYCARD,TRAF2,MAP2K2,ACTR3,IL18,MAP2K1,ROCK2,LIMK1,ARHGEF1,PKN1,MAP2K3,CRKL,IRAK1,SRC,ACTR2,RPS6KA3,AKT2,ITGB1,PTK2B,ROCK1,RELA,BCAR1,RHOA,MAP2K4,TRAF6,AKT1,IRF3,WASF2,ACTB,AKT3
hsa05214	Glioma	22	71	0.4	0.5	0.0029	9606.ENSP00000216373,9606.ENSP00000244007,9606.ENSP00000256460,9606.ENSP00000256996,9606.ENSP00000262948,9606.ENSP00000265734,9606.ENSP00000269305,9606.ENSP00000275493,9606.ENSP00000291295,9606.ENSP00000293288,9606.ENSP00000302486,9606.ENSP00000315299,9606.ENSP00000354558,9606.ENSP00000358548,9606.ENSP00000369689,9606.ENSP00000375892,9606.ENSP00000376345,9606.ENSP00000379098,9606.ENSP00000401888,…	SOS2,PLCG1,CAMK1,DDB2,MAP2K2,CDK6,TP53,EGFR,CALM3,BAX,MAP2K1,CALML3,MTOR,NRAS,CALML5,AKT2,GRB2,CAMK2B,RAF1,AKT1,CAMK1D,AKT3
hsa04210	Apoptosis	33	131	0.31	0.47	0.0032	9606.ENSP00000227266,9606.ENSP00000236671,9606.ENSP00000247668,9606.ENSP00000248437,9606.ENSP00000262948,9606.ENSP00000269305,9606.ENSP00000293288,9606.ENSP00000295006,9606.ENSP00000301838,9606.ENSP00000302486,9606.ENSP00000318822,9606.ENSP00000341268,9606.ENSP00000345672,9606.ENSP00000351273,9606.ENSP00000351908,9606.ENSP00000355759,9606.ENSP00000358022,9606.ENSP00000358548,9606.ENSP00000360242,…	CTSC,CTSD,TRAF2,TUBA4A,MAP2K2,TP53,BAX,CAPN2,FADD,MAP2K1,BID,TRADD,CTSB,CASP8,MAP3K5,PARP1,MCL1,NRAS,XIAP,BCL2L1,DFFA,PARP4,AKT2,RELA,RAF1,CTSO,CAPN1,TUBA1A,TUBA1C,AKT1,BIRC2,ACTB,AKT3
hsa05203	Viral carcinogenesis	42	183	0.27	0.46	0.0032	9606.ENSP00000247668,9606.ENSP00000248975,9606.ENSP00000252699,9606.ENSP00000259873,9606.ENSP00000259895,9606.ENSP00000261303,9606.ENSP00000262375,9606.ENSP00000264606,9606.ENSP00000265734,9606.ENSP00000265963,9606.ENSP00000269305,9606.ENSP00000274400,9606.ENSP00000293288,9606.ENSP00000306330,9606.ENSP00000320171,9606.ENSP00000341268,9606.ENSP00000343023,9606.ENSP00000351273,9606.ENSP00000358548,…	TRAF2,YWHAH,ACTN4,MRPS18B,GTF2H4,PSMC1,DNAJA3,HDAC4,CDK6,GTF2H1,TP53,GTF2H2,BAX,YWHAG,PKM,TRADD,SP100,CASP8,NRAS,GTF2B,YWHAB,SRC,UBR4,HDAC6,YWHAQ,GRB2,TRAF3,ACTN1,CDK1,YWHAZ,HLA-A,RELA,HLA-B,RHOA,RANBP1,CHD4,GTF2H3,H2BC18,SNW1,IRF3,DDX3X,UBE3A
hsa01210	2-Oxocarboxylic acid metabolism	10	18	0.65	0.55	0.0036	9606.ENSP00000216254,9606.ENSP00000217901,9606.ENSP00000245206,9606.ENSP00000309477,9606.ENSP00000331897,9606.ENSP00000342056,9606.ENSP00000359539,9606.ENSP00000384296,9606.ENSP00000390265,9606.ENSP00000443459	ACO2,IDH3G,GOT2,ACO1,IDH2,CS,GOT1,ACY1,IDH1,BCAT1
hsa04530	Tight junction	37	157	0.28	0.45	0.0042	9606.ENSP00000216181,9606.ENSP00000221138,9606.ENSP00000228251,9606.ENSP00000245932,9606.ENSP00000248437,9606.ENSP00000252699,9606.ENSP00000263238,9606.ENSP00000279022,9606.ENSP00000289968,9606.ENSP00000300935,9606.ENSP00000302961,9606.ENSP00000311344,9606.ENSP00000312734,9606.ENSP00000317985,9606.ENSP00000324804,9606.ENSP00000338934,9606.ENSP00000351908,9606.ENSP00000353590,9606.ENSP00000354837,…	MYH9,PPP2CB,YBX3,VASP,TUBA4A,ACTN4,ACTR3,MYL9,ARHGAP17,RAB8A,HSPA4,PPP2R1B,RAB8B,ROCK2,PPP2R1A,EZR,MAP3K5,MYH10,ARHGEF2,F11R,SRC,ACTR2,PCNA,ACTN1,ITGB1,ROCK1,MAGI1,RHOA,NEDD4,TUBA1A,TUBA1C,MYL6,MYL6B,MYL12B,MYH14,ACTB,RDX
hsa05161	Hepatitis B	37	158	0.28	0.44	0.0045	9606.ENSP00000211287,9606.ENSP00000216373,9606.ENSP00000256996,9606.ENSP00000262948,9606.ENSP00000269305,9606.ENSP00000293288,9606.ENSP00000300134,9606.ENSP00000301838,9606.ENSP00000302486,9606.ENSP00000318822,9606.ENSP00000345083,9606.ENSP00000351255,9606.ENSP00000351273,9606.ENSP00000354394,9606.ENSP00000358548,9606.ENSP00000358777,9606.ENSP00000358997,9606.ENSP00000361930,9606.ENSP00000362680,…	MAPK13,SOS2,DDB2,MAP2K2,TP53,BAX,STAT6,FADD,MAP2K1,BID,MAP2K3,STAT4,CASP8,STAT1,NRAS,ATP6AP1,IRAK1,YWHAB,SRC,HSPG2,PCNA,DDX58,YWHAQ,AKT2,GRB2,TRAF3,YWHAZ,PTK2B,RELA,RAF1,MAP2K4,TICAM2,TRAF6,AKT1,IRF3,DDX3X,AKT3
hsa05418	Fluid shear stress and atherosclerosis	32	129	0.3	0.45	0.0045	9606.ENSP00000211287,9606.ENSP00000216117,9606.ENSP00000219070,9606.ENSP00000220809,9606.ENSP00000269305,9606.ENSP00000291295,9606.ENSP00000299767,9606.ENSP00000315299,9606.ENSP00000319788,9606.ENSP00000339191,9606.ENSP00000351908,9606.ENSP00000354357,9606.ENSP00000354837,9606.ENSP00000358727,9606.ENSP00000361471,9606.ENSP00000362680,9606.ENSP00000363641,9606.ENSP00000369689,9606.ENSP00000374455,…	MAPK13,HMOX1,MMP2,PLAT,TP53,CALM3,HSP90B1,CALML3,NQO1,CAV1,MAP3K5,GSTM3,ARHGEF2,GSTO1,ASS1,SRC,TXN,CALML5,SQSTM1,AKT2,SUMO1,GSTP1,RELA,RHOA,SUMO2,MAP2K4,GSTA2,AKT1,ITGB3,MGST2,ACTB,AKT3
hsa00250	Alanine, aspartate and glutamate metabolism	14	36	0.5	0.49	0.0048	9606.ENSP00000245206,9606.ENSP00000264220,9606.ENSP00000264705,9606.ENSP00000307188,9606.ENSP00000349860,9606.ENSP00000355493,9606.ENSP00000359539,9606.ENSP00000361471,9606.ENSP00000364490,9606.ENSP00000377696,9606.ENSP00000377845,9606.ENSP00000402608,9606.ENSP00000472474,9606.ENSP00000485525	GOT2,PPAT,CAD,ASL,GFPT1,ADSS2,GOT1,ASS1,ALDH4A1,NIT2,ASNS,CPS1,IL4I1,ADSL
hsa01524	Platinum drug resistance	21	70	0.38	0.47	0.0048	9606.ENSP00000231790,9606.ENSP00000234420,9606.ENSP00000264331,9606.ENSP00000269305,9606.ENSP00000293288,9606.ENSP00000301838,9606.ENSP00000318822,9606.ENSP00000351273,9606.ENSP00000351908,9606.ENSP00000354357,9606.ENSP00000358727,9606.ENSP00000360242,9606.ENSP00000365230,9606.ENSP00000375892,9606.ENSP00000381607,9606.ENSP00000411532,9606.ENSP00000420168,9606.ENSP00000451828,9606.ENSP00000477613,…	MLH1,MSH6,TOP2B,TP53,BAX,FADD,BID,CASP8,MAP3K5,GSTM3,GSTO1,XIAP,BCL2L1,AKT2,GSTP1,TOP2A,GSTA2,AKT1,BIRC2,MGST2,AKT3
hsa04130	SNARE interactions in vesicular transport	13	32	0.52	0.49	0.0052	9606.ENSP00000054666,9606.ENSP00000222547,9606.ENSP00000223369,9606.ENSP00000236192,9606.ENSP00000258301,9606.ENSP00000262640,9606.ENSP00000263864,9606.ENSP00000317714,9606.ENSP00000360183,9606.ENSP00000372210,9606.ENSP00000376792,9606.ENSP00000418572,9606.ENSP00000461784	VAMP3,BET1,YKT6,VAMP4,STX6,VAMP7,VAMP8,STX4,STX16,BET1L,VTI1A,VAMP2,GOSR2
hsa04150	mTOR signaling pathway	35	150	0.28	0.42	0.006	9606.ENSP00000216373,9606.ENSP00000216442,9606.ENSP00000253413,9606.ENSP00000258416,9606.ENSP00000258418,9606.ENSP00000262187,9606.ENSP00000262948,9606.ENSP00000265960,9606.ENSP00000273398,9606.ENSP00000276390,9606.ENSP00000286234,9606.ENSP00000296782,9606.ENSP00000302486,9606.ENSP00000307272,9606.ENSP00000308413,9606.ENSP00000324560,9606.ENSP00000352522,9606.ENSP00000354558,9606.ENSP00000358548,…	SOS2,ATP6V1D,ATP6V1E1,EIF4E2,CAB39,RHEB,MAP2K2,MAPKAP1,ATP6V1A,ATP6V1B2,DEPTOR,RICTOR,MAP2K1,RPTOR,RPS6KB2,ULK1,ATP6V1H,MTOR,NRAS,TTI1,ATP6V1G1,SLC3A2,RPS6KA3,RPS6,RRAGA,SEC13,AKT2,GRB2,RHOA,RAF1,ATP6V1C1,AKT1,CAB39L,CASTOR2,AKT3
hsa05160	Hepatitis C	36	157	0.27	0.42	0.0065	9606.ENSP00000216373,9606.ENSP00000220849,9606.ENSP00000221138,9606.ENSP00000247668,9606.ENSP00000248975,9606.ENSP00000261693,9606.ENSP00000262948,9606.ENSP00000265734,9606.ENSP00000269305,9606.ENSP00000275493,9606.ENSP00000293288,9606.ENSP00000301838,9606.ENSP00000302486,9606.ENSP00000306330,9606.ENSP00000311344,9606.ENSP00000318822,9606.ENSP00000324804,9606.ENSP00000341268,9606.ENSP00000351273,…	SOS2,EIF3E,PPP2CB,TRAF2,YWHAH,SCARB1,MAP2K2,CDK6,TP53,EGFR,BAX,FADD,MAP2K1,YWHAG,PPP2R1B,BID,PPP2R1A,TRADD,CASP8,STAT1,NRAS,YWHAB,DDX58,YWHAQ,AKT2,GRB2,TRAF3,YWHAZ,MX1,RELA,RAF1,TRAF6,AKT1,LDLR,IRF3,AKT3
hsa04722	Neurotrophin signaling pathway	28	112	0.31	0.42	0.0074	9606.ENSP00000211287,9606.ENSP00000216373,9606.ENSP00000244007,9606.ENSP00000250559,9606.ENSP00000256637,9606.ENSP00000262948,9606.ENSP00000269305,9606.ENSP00000291295,9606.ENSP00000293288,9606.ENSP00000302486,9606.ENSP00000315299,9606.ENSP00000346300,9606.ENSP00000351908,9606.ENSP00000358548,9606.ENSP00000358997,9606.ENSP00000368884,9606.ENSP00000369689,9606.ENSP00000375892,9606.ENSP00000376345,…	MAPK13,SOS2,PLCG1,RAP1B,SORT1,MAP2K2,TP53,CALM3,BAX,MAP2K1,CALML3,CRKL,MAP3K5,NRAS,IRAK1,RPS6KA3,CALML5,AKT2,GRB2,CAMK2B,RELA,RHOA,RAF1,TRAF6,AKT1,ARHGDIA,PTPN11,AKT3
hsa04666	Fc gamma R-mediated phagocytosis	24	90	0.33	0.42	0.0076	9606.ENSP00000228825,9606.ENSP00000244007,9606.ENSP00000245932,9606.ENSP00000262942,9606.ENSP00000294742,9606.ENSP00000295685,9606.ENSP00000298229,9606.ENSP00000302486,9606.ENSP00000308413,9606.ENSP00000336740,9606.ENSP00000345361,9606.ENSP00000346300,9606.ENSP00000356436,9606.ENSP00000362638,9606.ENSP00000375892,9606.ENSP00000376367,9606.ENSP00000388169,9606.ENSP00000389631,9606.ENSP00000401888,…	ARPC3,PLCG1,VASP,ARPC1A,ARPC5,ARPC2,INPPL1,MAP2K1,RPS6KB2,LIMK1,ARPC5L,CRKL,PLA2G4A,MARCKSL1,AKT2,WASF1,ARPC4,ARPC1B,RAF1,ASAP1,AKT1,MARCKS,WASF2,AKT3
hsa00920	Sulfur metabolism	7	10	0.75	0.49	0.0079	9606.ENSP00000262644,9606.ENSP00000265174,9606.ENSP00000292147,9606.ENSP00000385828,9606.ENSP00000397261,9606.ENSP00000406157,9606.ENSP00000446828	IMPAD1,PAPSS1,ETHE1,TST,SELENBP1,PAPSS2,BPNT1
hsa00052	Galactose metabolism	12	30	0.51	0.45	0.0081	9606.ENSP00000225614,9606.ENSP00000269848,9606.ENSP00000272252,9606.ENSP00000285930,9606.ENSP00000290573,9606.ENSP00000338703,9606.ENSP00000368119,9606.ENSP00000369055,9606.ENSP00000370517,9606.ENSP00000371393,9606.ENSP00000483375,9606.ENSP00000494664	GALK1,PFKL,GALM,AKR1B1,HK2,UGP2,GALT,B4GALT1,PFKP,PGM2,GALE,HK1
hsa05225	Hepatocellular carcinoma	36	161	0.26	0.4	0.0087	9606.ENSP00000216117,9606.ENSP00000216373,9606.ENSP00000244007,9606.ENSP00000256996,9606.ENSP00000262948,9606.ENSP00000265734,9606.ENSP00000269305,9606.ENSP00000275493,9606.ENSP00000293288,9606.ENSP00000302486,9606.ENSP00000308413,9606.ENSP00000317272,9606.ENSP00000319788,9606.ENSP00000323967,9606.ENSP00000335044,9606.ENSP00000341805,9606.ENSP00000354357,9606.ENSP00000354558,9606.ENSP00000358548,…	HMOX1,SOS2,PLCG1,DDB2,MAP2K2,CDK6,TP53,EGFR,BAX,MAP2K1,RPS6KB2,MET,NQO1,SMARCE1,ARID2,PHF10,GSTM3,MTOR,NRAS,GSTO1,BCL2L1,SMARCA2,AKT2,GRB2,BRD7,GSTP1,ACTL6A,RAF1,GSTA2,TXNRD1,SMARCC2,AKT1,DPF3,MGST2,ACTB,AKT3
hsa05120	Epithelial cell signaling in Helicobacter pylori infection	19	65	0.37	0.42	0.0091	9606.ENSP00000211287,9606.ENSP00000216442,9606.ENSP00000220003,9606.ENSP00000244007,9606.ENSP00000253413,9606.ENSP00000273398,9606.ENSP00000275493,9606.ENSP00000276390,9606.ENSP00000317272,9606.ENSP00000332247,9606.ENSP00000352522,9606.ENSP00000357005,9606.ENSP00000358777,9606.ENSP00000362680,9606.ENSP00000363162,9606.ENSP00000384273,9606.ENSP00000410402,9606.ENSP00000430282,9606.ENSP00000489597	MAPK13,ATP6V1D,CSK,PLCG1,ATP6V1E1,ATP6V1A,EGFR,ATP6V1B2,MET,ATP6V0A2,ATP6V1H,F11R,ATP6AP1,SRC,ATP6V1G1,RELA,MAP2K4,ATP6V1C1,PTPN11
hsa05211	Renal cell carcinoma	19	65	0.37	0.42	0.0091	9606.ENSP00000216373,9606.ENSP00000250559,9606.ENSP00000262306,9606.ENSP00000262948,9606.ENSP00000302486,9606.ENSP00000314067,9606.ENSP00000317272,9606.ENSP00000346300,9606.ENSP00000355518,9606.ENSP00000358548,9606.ENSP00000375892,9606.ENSP00000376345,9606.ENSP00000401888,9606.ENSP00000414095,9606.ENSP00000416293,9606.ENSP00000451828,9606.ENSP00000478121,9606.ENSP00000489597,9606.ENSP00000500582	SOS2,RAP1B,ELOB,MAP2K2,MAP2K1,PAK2,MET,CRKL,FH,NRAS,AKT2,GRB2,RAF1,CUL2,SLC2A1,AKT1,ELOC,PTPN11,AKT3
hsa00240	Pyrimidine metabolism	17	55	0.4	0.42	0.0093	9606.ENSP00000219302,9606.ENSP00000245552,9606.ENSP00000264705,9606.ENSP00000286648,9606.ENSP00000307674,9606.ENSP00000315644,9606.ENSP00000337060,9606.ENSP00000349576,9606.ENSP00000353770,9606.ENSP00000354532,9606.ENSP00000356785,9606.ENSP00000368452,9606.ENSP00000370376,9606.ENSP00000376886,9606.ENSP00000389948,9606.ENSP00000401264,9606.ENSP00000416658	NME3,NT5C,CAD,DCK,CANT1,TYMS,NME1,DCTD,RRM2,PNP,NME7,NUDT2,DUT,NME2,NT5C3B,CTPS2,NME6
hsa04114	Oocyte meiosis	29	121	0.29	0.4	0.0093	9606.ENSP00000211287,9606.ENSP00000221138,9606.ENSP00000248975,9606.ENSP00000257934,9606.ENSP00000261461,9606.ENSP00000265085,9606.ENSP00000291295,9606.ENSP00000296509,9606.ENSP00000302486,9606.ENSP00000306330,9606.ENSP00000311344,9606.ENSP00000315299,9606.ENSP00000323421,9606.ENSP00000324804,9606.ENSP00000326804,9606.ENSP00000337641,9606.ENSP00000354720,9606.ENSP00000358770,9606.ENSP00000361930,…	MAPK13,PPP2CB,YWHAH,ESPL1,PPP2R5A,CPEB4,CALM3,MAD2L1,MAP2K1,YWHAG,PPP2R1B,CALML3,SMC1A,PPP2R1A,CUL1,PPP2R5E,SMC3,SLK,YWHAB,CDC26,RPS6KA3,CALML5,YWHAQ,PPP3CA,CDK1,CAMK2B,YWHAZ,PPP2R5C,PPP2R5D
hsa04071	Sphingolipid signaling pathway	28	116	0.29	0.4	0.01	9606.ENSP00000211287,9606.ENSP00000221138,9606.ENSP00000236671,9606.ENSP00000247668,9606.ENSP00000261461,9606.ENSP00000262554,9606.ENSP00000262948,9606.ENSP00000269305,9606.ENSP00000293288,9606.ENSP00000302486,9606.ENSP00000311344,9606.ENSP00000317985,9606.ENSP00000318822,9606.ENSP00000324804,9606.ENSP00000337641,9606.ENSP00000341268,9606.ENSP00000351908,9606.ENSP00000358548,9606.ENSP00000358867,…	MAPK13,PPP2CB,CTSD,TRAF2,PPP2R5A,SPTLC1,MAP2K2,TP53,BAX,MAP2K1,PPP2R1B,ROCK2,BID,PPP2R1A,PPP2R5E,TRADD,MAP3K5,NRAS,GNAI3,AKT2,ROCK1,RELA,RHOA,RAF1,PPP2R5C,PPP2R5D,AKT1,AKT3
hsa04216	Ferroptosis	14	41	0.44	0.42	0.0103	9606.ENSP00000216117,9606.ENSP00000264613,9606.ENSP00000269305,9606.ENSP00000273550,9606.ENSP00000346437,9606.ENSP00000352438,9606.ENSP00000359258,9606.ENSP00000366525,9606.ENSP00000367123,9606.ENSP00000370635,9606.ENSP00000376197,9606.ENSP00000376822,9606.ENSP00000385834,9606.ENSP00000495750	HMOX1,CP,TP53,FTH1,ATG7,PCBP2,GCLM,FTL,SLC3A2,SLC39A14,TFRC,STEAP3,TF,GSS
hsa04922	Glucagon signaling pathway	25	100	0.31	0.39	0.011	9606.ENSP00000216392,9606.ENSP00000216780,9606.ENSP00000216962,9606.ENSP00000269848,9606.ENSP00000279387,9606.ENSP00000291295,9606.ENSP00000305976,9606.ENSP00000307241,9606.ENSP00000313504,9606.ENSP00000315299,9606.ENSP00000317904,9606.ENSP00000320171,9606.ENSP00000359991,9606.ENSP00000369274,9606.ENSP00000369689,9606.ENSP00000370517,9606.ENSP00000375892,9606.ENSP00000378323,9606.ENSP00000379098,…	PYGL,PCK2,PYGB,PFKL,PPP4C,CALM3,SIK2,PDHB,PHKB,CALML3,GYS1,PKM,PGAM1,PHKA2,CALML5,PFKP,AKT2,PPP3CA,CAMK2B,PRMT1,SLC2A1,AKT1,PHKG2,ACACA,AKT3
hsa05206	MicroRNAs in cancer	35	159	0.25	0.38	0.0111	9606.ENSP00000216117,9606.ENSP00000216373,9606.ENSP00000244007,9606.ENSP00000250405,9606.ENSP00000256646,9606.ENSP00000260356,9606.ENSP00000262948,9606.ENSP00000264606,9606.ENSP00000265734,9606.ENSP00000269305,9606.ENSP00000275493,9606.ENSP00000280154,9606.ENSP00000290341,9606.ENSP00000302486,9606.ENSP00000307272,9606.ENSP00000317272,9606.ENSP00000320147,9606.ENSP00000338934,9606.ENSP00000346300,…	HMOX1,SOS2,PLCG1,BCL2L2,NOTCH2,THBS1,MAP2K2,HDAC4,CDK6,TP53,EGFR,PDCD4,IGF2BP1,MAP2K1,RPTOR,MET,EZH2,EZR,CRKL,TPM1,MTOR,MCL1,NRAS,SLC7A1,FSCN1,SERPINB5,GRB2,ROCK1,CD44,RHOA,RAF1,STMN1,ITGB3,MARCKS,RDX
hsa00020	Citrate cycle (TCA cycle)	11	28	0.5	0.42	0.0122	9606.ENSP00000216254,9606.ENSP00000216780,9606.ENSP00000217901,9606.ENSP00000307241,9606.ENSP00000309477,9606.ENSP00000327070,9606.ENSP00000331897,9606.ENSP00000342056,9606.ENSP00000355518,9606.ENSP00000390265,9606.ENSP00000419325	ACO2,PCK2,IDH3G,PDHB,ACO1,MDH2,IDH2,CS,FH,IDH1,SUCLG2
hsa04140	Autophagy - animal	30	131	0.27	0.37	0.0129	9606.ENSP00000221138,9606.ENSP00000236671,9606.ENSP00000246792,9606.ENSP00000262187,9606.ENSP00000262948,9606.ENSP00000263864,9606.ENSP00000283290,9606.ENSP00000286234,9606.ENSP00000300935,9606.ENSP00000302486,9606.ENSP00000307272,9606.ENSP00000308413,9606.ENSP00000324560,9606.ENSP00000333298,9606.ENSP00000338990,9606.ENSP00000345347,9606.ENSP00000345672,9606.ENSP00000346437,9606.ENSP00000354558,…	PPP2CB,CTSD,RRAS,RHEB,MAP2K2,VAMP8,ATG3,DEPTOR,RAB8A,MAP2K1,RPTOR,RPS6KB2,ULK1,LAMP1,ATG101,HMGB1,CTSB,ATG7,MTOR,NRAS,IGBP1,BCL2L1,RRAGA,SQSTM1,AKT2,MTMR3,RAF1,TRAF6,AKT1,AKT3
hsa04142	Lysosome	29	125	0.27	0.37	0.0129	9606.ENSP00000000412,9606.ENSP00000216124,9606.ENSP00000222219,9606.ENSP00000227266,9606.ENSP00000236671,9606.ENSP00000247933,9606.ENSP00000256637,9606.ENSP00000258145,9606.ENSP00000264896,9606.ENSP00000299427,9606.ENSP00000302728,9606.ENSP00000310998,9606.ENSP00000314508,9606.ENSP00000332247,9606.ENSP00000333298,9606.ENSP00000345672,9606.ENSP00000348019,9606.ENSP00000349437,9606.ENSP00000350199,…	M6PR,ARSA,DNASE2,CTSC,CTSD,IDUA,SORT1,GNS,SCARB2,TPP1,GUSB,NAGPA,GBA,ATP6V0A2,LAMP1,CTSB,SLC17A5,IGF2R,AP1B1,ATP6V1H,ATP6AP1,CTSA,AP1G1,PSAP,AP1S3,AP1M1,MAN2B1,CTSO,HEXA
hsa05163	Human cytomegalovirus infection	44	217	0.21	0.36	0.0129	9606.ENSP00000211287,9606.ENSP00000216373,9606.ENSP00000247668,9606.ENSP00000262187,9606.ENSP00000262948,9606.ENSP00000265734,9606.ENSP00000269305,9606.ENSP00000275493,9606.ENSP00000291295,9606.ENSP00000293288,9606.ENSP00000300289,9606.ENSP00000301838,9606.ENSP00000302486,9606.ENSP00000308413,9606.ENSP00000315299,9606.ENSP00000317985,9606.ENSP00000318822,9606.ENSP00000320866,9606.ENSP00000337261,…	MAPK13,SOS2,TRAF2,RHEB,MAP2K2,CDK6,TP53,EGFR,CALM3,BAX,PDIA3,FADD,MAP2K1,RPS6KB2,CALML3,ROCK2,BID,CALR,ARHGEF1,TRADD,CRKL,CASP8,MTOR,NRAS,GNAI3,GNG12,SRC,CALML5,AKT2,GRB2,PPP3CA,HLA-A,PTK2B,ROCK1,RELA,BCAR1,HLA-B,RHOA,RAF1,AKT1,ITGB3,IRF3,B2M,AKT3
hsa00513	Various types of N-glycan biosynthesis	13	38	0.44	0.41	0.0131	9606.ENSP00000261483,9606.ENSP00000332073,9606.ENSP00000348959,9606.ENSP00000353910,9606.ENSP00000357453,9606.ENSP00000360645,9606.ENSP00000369055,9606.ENSP00000376472,9606.ENSP00000378260,9606.ENSP00000399457,9606.ENSP00000452948,9606.ENSP00000455114,9606.ENSP00000480428	MAN2A1,MGAT1,MAN1A2,FUT8,MAN1A1,MAN1B1,B4GALT1,STT3A,ALG13,DDOST,MAN2A2,HEXA,B4GALT3
hsa00532	Glycosaminoglycan biosynthesis - chondroitin sulfate / dermatan sulfate	9	20	0.56	0.42	0.0133	9606.ENSP00000017003,9606.ENSP00000029410,9606.ENSP00000035307,9606.ENSP00000243776,9606.ENSP00000265471,9606.ENSP00000307297,9606.ENSP00000363590,9606.ENSP00000368496,9606.ENSP00000494147	XYLT2,B4GALT7,CHPF2,CHPF,B3GAT3,CHST14,CSGALNACT2,B3GALT6,DSE
hsa04152	AMPK signaling pathway	28	120	0.28	0.37	0.0133	9606.ENSP00000216780,9606.ENSP00000221138,9606.ENSP00000244289,9606.ENSP00000258418,9606.ENSP00000261461,9606.ENSP00000262187,9606.ENSP00000262646,9606.ENSP00000269848,9606.ENSP00000300935,9606.ENSP00000304592,9606.ENSP00000307272,9606.ENSP00000308413,9606.ENSP00000311344,9606.ENSP00000317904,9606.ENSP00000324560,9606.ENSP00000324804,9606.ENSP00000333547,9606.ENSP00000337641,9606.ENSP00000354558,…	PCK2,PPP2CB,LIPE,CAB39,PPP2R5A,RHEB,RAB2A,PFKL,RAB8A,FASN,RPTOR,RPS6KB2,PPP2R1B,GYS1,ULK1,PPP2R1A,RAB11B,PPP2R5E,MTOR,PFKP,AKT2,ELAVL1,PPP2R5C,PPP2R5D,AKT1,CAB39L,ACACA,AKT3
hsa00410	beta-Alanine metabolism	11	29	0.49	0.41	0.0138	9606.ENSP00000325548,9606.ENSP00000345774,9606.ENSP00000346827,9606.ENSP00000352706,9606.ENSP00000357535,9606.ENSP00000366927,9606.ENSP00000370023,9606.ENSP00000387123,9606.ENSP00000411821,9606.ENSP00000450436,9606.ENSP00000473990	CNDP2,ALDH3A2,ALDH9A1,HIBCH,ECHS1,ALDH1B1,HADHA,ALDH7A1,ALDH3A1,ALDH6A1,ALDH3B1
hsa03018	RNA degradation	20	75	0.33	0.38	0.0138	9606.ENSP00000229195,9606.ENSP00000256015,9606.ENSP00000258169,9606.ENSP00000263579,9606.ENSP00000265564,9606.ENSP00000269848,9606.ENSP00000297185,9606.ENSP00000302160,9606.ENSP00000310596,9606.ENSP00000320949,9606.ENSP00000340019,9606.ENSP00000351811,9606.ENSP00000361949,9606.ENSP00000366396,9606.ENSP00000366997,9606.ENSP00000370517,9606.ENSP00000422375,9606.ENSP00000478754,9606.ENSP00000481859,…	CNOT2,BTG1,MPHOSPH6,DCPS,EXOSC7,PFKL,HSPA9,LSM3,LSM1,CNOT1,HSPD1,EDC4,PABPC4,XRN2,DIS3,PFKP,NUDT16,DDX6,PAN2,TTC37
hsa05205	Proteoglycans in cancer	40	194	0.22	0.36	0.0138	9606.ENSP00000211287,9606.ENSP00000216373,9606.ENSP00000219070,9606.ENSP00000244007,9606.ENSP00000246792,9606.ENSP00000260356,9606.ENSP00000262948,9606.ENSP00000268182,9606.ENSP00000269305,9606.ENSP00000275493,9606.ENSP00000280154,9606.ENSP00000280772,9606.ENSP00000296181,9606.ENSP00000302486,9606.ENSP00000308413,9606.ENSP00000317272,9606.ENSP00000317985,9606.ENSP00000337261,9606.ENSP00000338934,…	MAPK13,SOS2,MMP2,PLCG1,RRAS,THBS1,MAP2K2,IQGAP1,TP53,EGFR,PDCD4,ANK3,ITGB5,MAP2K1,RPS6KB2,MET,ROCK2,ARHGEF1,EZR,CAV1,MTOR,NRAS,SRC,HSPG2,RPS6,AKT2,GRB2,CAMK2B,ITGB1,ROCK1,PPP1R12A,CD44,RHOA,RAF1,AKT1,ITGB3,PTPN11,ACTB,RDX,AKT3
hsa00510	N-Glycan biosynthesis	15	49	0.39	0.39	0.0145	9606.ENSP00000261483,9606.ENSP00000281923,9606.ENSP00000332073,9606.ENSP00000340466,9606.ENSP00000348959,9606.ENSP00000353910,9606.ENSP00000357384,9606.ENSP00000357453,9606.ENSP00000360645,9606.ENSP00000369055,9606.ENSP00000376472,9606.ENSP00000378260,9606.ENSP00000399457,9606.ENSP00000452948,9606.ENSP00000480428	MAN2A1,MGAT5,MGAT1,GANAB,MAN1A2,FUT8,DPM3,MAN1A1,MAN1B1,B4GALT1,STT3A,ALG13,DDOST,MAN2A2,B4GALT3
hsa03015	mRNA surveillance pathway	23	93	0.3	0.37	0.0152	9606.ENSP00000216277,9606.ENSP00000221138,9606.ENSP00000233078,9606.ENSP00000240185,9606.ENSP00000261461,9606.ENSP00000274311,9606.ENSP00000291386,9606.ENSP00000308622,9606.ENSP00000311344,9606.ENSP00000319240,9606.ENSP00000324804,9606.ENSP00000336752,9606.ENSP00000337641,9606.ENSP00000353741,9606.ENSP00000361949,9606.ENSP00000386156,9606.ENSP00000398131,9606.ENSP00000412324,9606.ENSP00000416269,…	PAPOLA,PPP2CB,DAZAP1,TARDBP,PPP2R5A,PELO,SSU72,GLE1,PPP2R1B,MAGOHB,PPP2R1A,FIP1L1,PPP2R5E,ETF1,PABPC4,PYM1,GSPT1,PPP2R5C,DDX39B,PPP2R5D,ALYREF,RBM8A,RNMT
hsa05210	Colorectal cancer	21	82	0.32	0.37	0.0156	9606.ENSP00000005257,9606.ENSP00000216373,9606.ENSP00000231790,9606.ENSP00000234420,9606.ENSP00000256996,9606.ENSP00000262948,9606.ENSP00000269305,9606.ENSP00000272519,9606.ENSP00000275493,9606.ENSP00000288266,9606.ENSP00000293288,9606.ENSP00000302486,9606.ENSP00000308413,9606.ENSP00000354558,9606.ENSP00000358548,9606.ENSP00000375892,9606.ENSP00000376345,9606.ENSP00000400175,9606.ENSP00000401888,…	RALA,SOS2,MLH1,MSH6,DDB2,MAP2K2,TP53,RALB,EGFR,APPL1,BAX,MAP2K1,RPS6KB2,MTOR,NRAS,AKT2,GRB2,RHOA,RAF1,AKT1,AKT3
hsa00450	Selenocompound metabolism	8	17	0.58	0.41	0.0165	9606.ENSP00000260508,9606.ENSP00000262027,9606.ENSP00000265174,9606.ENSP00000367893,9606.ENSP00000399415,9606.ENSP00000406157,9606.ENSP00000434516,9606.ENSP00000499199	KYAT3,MARS1,PAPSS1,SEPHS1,KYAT1,PAPSS2,TXNRD1,SCLY
hsa01521	EGFR tyrosine kinase inhibitor resistance	20	77	0.32	0.37	0.0165	9606.ENSP00000216373,9606.ENSP00000244007,9606.ENSP00000258416,9606.ENSP00000262948,9606.ENSP00000275493,9606.ENSP00000293288,9606.ENSP00000302486,9606.ENSP00000308413,9606.ENSP00000317272,9606.ENSP00000331831,9606.ENSP00000354558,9606.ENSP00000358548,9606.ENSP00000362680,9606.ENSP00000365230,9606.ENSP00000369757,9606.ENSP00000375892,9606.ENSP00000376345,9606.ENSP00000401888,9606.ENSP00000451828,…	SOS2,PLCG1,EIF4E2,MAP2K2,EGFR,BAX,MAP2K1,RPS6KB2,MET,GAS6,MTOR,NRAS,SRC,BCL2L1,RPS6,AKT2,GRB2,RAF1,AKT1,AKT3
hsa00380	Tryptophan metabolism	13	41	0.41	0.37	0.0195	9606.ENSP00000241052,9606.ENSP00000260508,9606.ENSP00000263035,9606.ENSP00000345774,9606.ENSP00000346827,9606.ENSP00000356015,9606.ENSP00000357535,9606.ENSP00000366927,9606.ENSP00000370023,9606.ENSP00000387123,9606.ENSP00000399415,9606.ENSP00000444788,9606.ENSP00000472474	CAT,KYAT3,DHTKD1,ALDH3A2,ALDH9A1,ACAT2,ECHS1,ALDH1B1,HADHA,ALDH7A1,KYAT1,TDO2,IL4I1
hsa04919	Thyroid hormone signaling pathway	27	120	0.26	0.34	0.0207	9606.ENSP00000244007,9606.ENSP00000256646,9606.ENSP00000262187,9606.ENSP00000262948,9606.ENSP00000269305,9606.ENSP00000269848,9606.ENSP00000286371,9606.ENSP00000302486,9606.ENSP00000325612,9606.ENSP00000353072,9606.ENSP00000354394,9606.ENSP00000354558,9606.ENSP00000358548,9606.ENSP00000362680,9606.ENSP00000370517,9606.ENSP00000375892,9606.ENSP00000378402,9606.ENSP00000399968,9606.ENSP00000401888,…	PLCG1,NOTCH2,RHEB,MAP2K2,TP53,PFKL,ATP1B3,MAP2K1,MED16,ATP2A3,STAT1,MTOR,NRAS,SRC,PFKP,AKT2,SIN3A,NCOA2,RAF1,SLC2A1,PLCD1,ATP2A2,MED24,AKT1,ITGB3,ACTB,AKT3
hsa05110	Vibrio cholerae infection	14	47	0.38	0.36	0.0219	9606.ENSP00000216442,9606.ENSP00000244007,9606.ENSP00000253413,9606.ENSP00000273398,9606.ENSP00000276390,9606.ENSP00000332247,9606.ENSP00000352522,9606.ENSP00000358777,9606.ENSP00000363162,9606.ENSP00000379042,9606.ENSP00000430282,9606.ENSP00000440005,9606.ENSP00000494750,9606.ENSP00000499129	ATP6V1D,PLCG1,ATP6V1E1,ATP6V1A,ATP6V1B2,ATP6V0A2,ATP6V1H,ATP6AP1,ATP6V1G1,ERO1A,ATP6V1C1,ARF1,ACTB,PDIA4
hsa05220	Chronic myeloid leukemia	19	75	0.31	0.34	0.0241	9606.ENSP00000216373,9606.ENSP00000256996,9606.ENSP00000262948,9606.ENSP00000265734,9606.ENSP00000269305,9606.ENSP00000290921,9606.ENSP00000293288,9606.ENSP00000302486,9606.ENSP00000311825,9606.ENSP00000346300,9606.ENSP00000358548,9606.ENSP00000365230,9606.ENSP00000375892,9606.ENSP00000376345,9606.ENSP00000384273,9606.ENSP00000401888,9606.ENSP00000451828,9606.ENSP00000489597,9606.ENSP00000500582	SOS2,DDB2,MAP2K2,CDK6,TP53,CTBP1,BAX,MAP2K1,CTBP2,CRKL,NRAS,BCL2L1,AKT2,GRB2,RELA,RAF1,AKT1,PTPN11,AKT3
hsa00630	Glyoxylate and dicarboxylate metabolism	10	28	0.46	0.36	0.0254	9606.ENSP00000216254,9606.ENSP00000241052,9606.ENSP00000253382,9606.ENSP00000309477,9606.ENSP00000313432,9606.ENSP00000318868,9606.ENSP00000327070,9606.ENSP00000330918,9606.ENSP00000342056,9606.ENSP00000356015	ACO2,CAT,ACSS2,ACO1,GRHPR,SHMT1,MDH2,PGP,CS,ACAT2
hsa04962	Vasopressin-regulated water reabsorption	13	43	0.39	0.35	0.0254	9606.ENSP00000258198,9606.ENSP00000273047,9606.ENSP00000273130,9606.ENSP00000317714,9606.ENSP00000333547,9606.ENSP00000348965,9606.ENSP00000354791,9606.ENSP00000380308,9606.ENSP00000408910,9606.ENSP00000414906,9606.ENSP00000418572,9606.ENSP00000447053,9606.ENSP00000463939	DYNC1LI2,RAB5A,DYNC1LI1,STX4,RAB11B,DYNC1H1,DCTN1,DYNC1I2,DCTN2,DCTN4,VAMP2,RAB5C,ARHGDIA
hsa05235	PD-L1 expression and PD-1 checkpoint pathway in cancer	21	87	0.29	0.33	0.0254	9606.ENSP00000211287,9606.ENSP00000217244,9606.ENSP00000244007,9606.ENSP00000262948,9606.ENSP00000275493,9606.ENSP00000302486,9606.ENSP00000308413,9606.ENSP00000345083,9606.ENSP00000354394,9606.ENSP00000354558,9606.ENSP00000358548,9606.ENSP00000365042,9606.ENSP00000375892,9606.ENSP00000378323,9606.ENSP00000384273,9606.ENSP00000401888,9606.ENSP00000415139,9606.ENSP00000433623,9606.ENSP00000451828,…	MAPK13,CSNK2A1,PLCG1,MAP2K2,EGFR,MAP2K1,RPS6KB2,MAP2K3,STAT1,MTOR,NRAS,CSNK2B,AKT2,PPP3CA,RELA,RAF1,TICAM2,TRAF6,AKT1,PTPN11,AKT3
hsa05165	Human papillomavirus infection	58	324	0.16	0.31	0.0263	9606.ENSP00000216373,9606.ENSP00000216442,9606.ENSP00000221138,9606.ENSP00000251412,9606.ENSP00000251413,9606.ENSP00000253413,9606.ENSP00000256646,9606.ENSP00000257570,9606.ENSP00000260356,9606.ENSP00000261303,9606.ENSP00000261461,9606.ENSP00000262187,9606.ENSP00000262948,9606.ENSP00000265734,9606.ENSP00000269305,9606.ENSP00000273398,9606.ENSP00000275493,9606.ENSP00000276390,9606.ENSP00000293288,…	SOS2,ATP6V1D,PPP2CB,TUBG2,TUBG1,ATP6V1E1,NOTCH2,OASL,THBS1,PSMC1,PPP2R5A,RHEB,MAP2K2,CDK6,TP53,ATP6V1A,EGFR,ATP6V1B2,BAX,ITGB5,FADD,MAP2K1,RPS6KB2,PPP2R1B,ITGA3,PKM,PPP2R1A,ATP6V0A2,PPP2R5E,TRADD,CASP8,ATP6V1H,STAT1,MTOR,NRAS,ATP6AP1,ATP6V1G1,UBR4,LAMB3,AKT2,GRB2,TRAF3,ITGB1,HLA-A,MX1,RELA,MAGI1,HLA-B,RAF1,PPP2R5C,PPP2R5D,ATP6V1C1,CHD4,AKT1,ITGB3,IRF3,UBE3A,AKT3
hsa05212	Pancreatic cancer	18	71	0.31	0.33	0.0277	9606.ENSP00000005257,9606.ENSP00000250617,9606.ENSP00000256996,9606.ENSP00000265734,9606.ENSP00000269305,9606.ENSP00000272519,9606.ENSP00000275493,9606.ENSP00000293288,9606.ENSP00000302486,9606.ENSP00000308413,9606.ENSP00000354394,9606.ENSP00000354558,9606.ENSP00000365230,9606.ENSP00000375892,9606.ENSP00000384273,9606.ENSP00000401888,9606.ENSP00000451828,9606.ENSP00000500582	RALA,ARHGEF6,DDB2,CDK6,TP53,RALB,EGFR,BAX,MAP2K1,RPS6KB2,STAT1,MTOR,BCL2L1,AKT2,RELA,RAF1,AKT1,AKT3
hsa00310	Lysine degradation	16	60	0.33	0.33	0.028	9606.ENSP00000262189,9606.ENSP00000263035,9606.ENSP00000282903,9606.ENSP00000310978,9606.ENSP00000320147,9606.ENSP00000345774,9606.ENSP00000346827,9606.ENSP00000356015,9606.ENSP00000357535,9606.ENSP00000366927,9606.ENSP00000370023,9606.ENSP00000372351,9606.ENSP00000379078,9606.ENSP00000387123,9606.ENSP00000417980,9606.ENSP00000419184	KMT2C,DHTKD1,PLOD2,PHYKPL,EZH2,ALDH3A2,ALDH9A1,ACAT2,ECHS1,ALDH1B1,HADHA,NSD2,EHMT2,ALDH7A1,EHMT1,SMYD3
hsa04510	Focal adhesion	38	195	0.2	0.3	0.0309	9606.ENSP00000211998,9606.ENSP00000216373,9606.ENSP00000245932,9606.ENSP00000250559,9606.ENSP00000252699,9606.ENSP00000260356,9606.ENSP00000275493,9606.ENSP00000279022,9606.ENSP00000295006,9606.ENSP00000296181,9606.ENSP00000302486,9606.ENSP00000314067,9606.ENSP00000315190,9606.ENSP00000316029,9606.ENSP00000317272,9606.ENSP00000317985,9606.ENSP00000339191,9606.ENSP00000346300,9606.ENSP00000360242,…	VCL,SOS2,VASP,RAP1B,ACTN4,THBS1,EGFR,MYL9,CAPN2,ITGB5,MAP2K1,PAK2,ITGA3,TLN1,MET,ROCK2,CAV1,CRKL,XIAP,SRC,DIAPH1,LAMB3,AKT2,GRB2,ACTN1,ITGB1,ILK,ROCK1,PPP1R12A,BCAR1,RHOA,RAF1,AKT1,ITGB3,MYL12B,BIRC2,ACTB,AKT3
hsa05152	Tuberculosis	33	165	0.21	0.3	0.0355	9606.ENSP00000211287,9606.ENSP00000236671,9606.ENSP00000273047,9606.ENSP00000280357,9606.ENSP00000291295,9606.ENSP00000293288,9606.ENSP00000297185,9606.ENSP00000301838,9606.ENSP00000315299,9606.ENSP00000317955,9606.ENSP00000318822,9606.ENSP00000332247,9606.ENSP00000333298,9606.ENSP00000340019,9606.ENSP00000341268,9606.ENSP00000351273,9606.ENSP00000352522,9606.ENSP00000354394,9606.ENSP00000358777,…	MAPK13,CTSD,RAB5A,IL18,CALM3,BAX,HSPA9,FADD,CALML3,EEA1,BID,ATP6V0A2,LAMP1,HSPD1,TRADD,CASP8,ATP6V1H,STAT1,ATP6AP1,IRAK1,SRC,CALML5,AKT2,PPP3CA,CAMK2B,KSR1,RELA,RHOA,RAF1,TRAF6,RAB5C,AKT1,AKT3
hsa05213	Endometrial cancer	15	58	0.32	0.3	0.0425	9606.ENSP00000216373,9606.ENSP00000231790,9606.ENSP00000256996,9606.ENSP00000262948,9606.ENSP00000269305,9606.ENSP00000275493,9606.ENSP00000293288,9606.ENSP00000302486,9606.ENSP00000358548,9606.ENSP00000375892,9606.ENSP00000376345,9606.ENSP00000379975,9606.ENSP00000401888,9606.ENSP00000451828,9606.ENSP00000500582	SOS2,MLH1,DDB2,MAP2K2,TP53,EGFR,BAX,MAP2K1,NRAS,AKT2,GRB2,ILK,RAF1,AKT1,AKT3
hsa00071	Fatty acid degradation	12	42	0.36	0.3	0.0446	9606.ENSP00000296412,9606.ENSP00000301729,9606.ENSP00000325136,9606.ENSP00000333664,9606.ENSP00000345774,9606.ENSP00000346827,9606.ENSP00000356015,9606.ENSP00000357535,9606.ENSP00000366927,9606.ENSP00000370023,9606.ENSP00000387123,9606.ENSP00000438689	ADH5,ECI1,HADHB,ACAA1,ALDH3A2,ALDH9A1,ACAT2,ECHS1,ALDH1B1,HADHA,ALDH7A1,ACADVL
hsa04218	Cellular senescence	30	150	0.21	0.28	0.0466	9606.ENSP00000211287,9606.ENSP00000246792,9606.ENSP00000262187,9606.ENSP00000262948,9606.ENSP00000265734,9606.ENSP00000269305,9606.ENSP00000291295,9606.ENSP00000295006,9606.ENSP00000302486,9606.ENSP00000303754,9606.ENSP00000315299,9606.ENSP00000325863,9606.ENSP00000337386,9606.ENSP00000345083,9606.ENSP00000354558,9606.ENSP00000358548,9606.ENSP00000368100,9606.ENSP00000369689,9606.ENSP00000370808,…	MAPK13,RRAS,RHEB,MAP2K2,CDK6,TP53,CALM3,CAPN2,MAP2K1,PPID,CALML3,MRE11,ZFP36L1,MAP2K3,MTOR,NRAS,RAD50,CALML5,SLC25A6,SQSTM1,AKT2,PPP3CA,CDK1,HLA-A,RELA,HLA-B,RAF1,CAPN1,AKT1,AKT3
hsa00500	Starch and sucrose metabolism	10	32	0.4	0.3	0.0468	9606.ENSP00000216392,9606.ENSP00000216962,9606.ENSP00000290573,9606.ENSP00000294724,9606.ENSP00000317904,9606.ENSP00000338703,9606.ENSP00000371393,9606.ENSP00000405573,9606.ENSP00000410833,9606.ENSP00000494664	PYGL,PYGB,HK2,AGL,GYS1,UGP2,PGM2,GPI,GBE1,HK1
