# Supplementary material for: ProteoAutoNet: high-throughput co-eluted protein analysis with robotics and machine learning
Source: Nat Commun. 2026 Jan 22;17:1949. doi: 10.1038/s41467-026-68686-9 (PMC12929803; doi:10.1038/s41467-026-68686-9)
Supplement: Supplementary file 3 — Supplementary Data 2 [file 41467_2026_68686_MOESM3_ESM.xlsx]

## Sheet: Legend
Supplementary Data 2. Differentially expressed protein-protein interactions in FTC238 and TPC-1 versus Nthy-ori 3-1.
Two sheets of differential expressed protein-protein interactions in the table. Sheet 1: FTC238 versus Nthy-ori 3-1 comparison. Sheet 2: TPC-1 versus Nthy-ori 3-1. Protein pair: identifier of the interacting proteins. Nthy_values: mean intensity in Nthy-ori 3-1 used for differential expression analysis. FTC238_values and TPC-1_values: mean intensity in the respective cancer cell lines. Fold chang…

## Sheet: FTC238 versus Nthy-ori 3-1
Protein_pair	Nthy_values	FTC238_values	Nthy_median	FTC238_median	Fold_change	P_value	Adj_p_value
A0AVT1_P20340	0.011060868341727|0.00998720826561083	0.00623253771745229|0.00836096272654034|0.00647082673740048	0.010524	0.00647083	-0.701666	0.000251792	0.000491221
A0AVT1_P23381	0.0433029943075151|0.0466286983565986|0.0380041026540181	0.0130955792916781|0.021961951154454|0.015840409098215	0.043303	0.0158404	-1.45086	1.49653e-12	8.29703e-12
A0AVT1_Q7Z422-5	0.0106005500956463|0.00834986610154469	0.00570424885003299|0.00667586633672708|0.00514405811688581	0.00947521	0.00570425	-0.732121	0.000359834	0.00068327
A0AVT1_Q9BPX5	0.0260709021291538|0.0294217453510917|0.0228221428438693	0.0152446388399537|0.0196420510407572|0.0143255840289076	0.0260709	0.0152446	-0.774139	0.000114142	0.000235495
A0AVT1_Q9HB19	0.00815408851052219|0.00915782527867074|0.00723850167486489	0.0045166366913143|0.00599091707988738|0.00466302605562623	0.00815409	0.00466303	-0.806257	1.65838e-05	3.91057e-05
A0AVT1_Q9Y3C4-3	0.00965683537356352|0.0107346978979196|0.00832984772808659	0.00592668248916756|0.0074678622388589|0.00564494030466168	0.00965684	0.00592668	-0.704326	0.000320926	0.000614528
A5D8V6_Q06210-2	0.0168222368801114|0.024071379053693|0.0227180415547974	0.0105034512773375|0.0073523650977324	0.022718	0.00892791	-1.34744	7.64489e-05	0.00016186
A5YKK6-2_Q92600	0.00866014615660904|0.0126959451988534|0.0115439931715509	0.00739837016853264|0.00641299389714594|0.00851710447337873	0.011544	0.00739837	-0.641863	0.00881282	0.0136427
A6NHQ2_P04439	0.00747715173814469|0.0100418355423984|0.00794047242142829	0.00197375027995361|0.00125380513453411	0.00794047	0.00161378	-2.29878	6.84691e-11	3.24191e-10
A6NHQ2_P08195-2	0.00477594475104717|0.00379421666776028|0.00451095506273097	0.00240721721954146|0.00240729341475365|0.00178055913482832	0.00451096	0.00240722	-0.906067	1.91263e-09	7.70871e-09
A6NHQ2_P22087	0.00575785147202633|0.00399889910905014|0.00475454674290439	0.00163573615350692|0.00213371560212687|0.0014174028129786	0.00475455	0.00163574	-1.53937	1.77152e-08	6.27068e-08
A6NHQ2_Q08AF3	0.00719289128406022|0.007450128041675|0.00671551113118625	0.00144445016788255|0.0016210492980343|0.00106586974969357	0.00719289	0.00144445	-2.31605	4.66748e-100	3.17922e-98
A6NHQ2_Q99996-3	0.00513106595262202|0.00428781852649387|0.00469393944238543	0.00285344895972703|0.00343328944861905|0.00258741218042905	0.00469394	0.00285345	-0.718092	5.53564e-07	1.62925e-06
A6NHQ2_Q9BVQ7	0.0047040307451653|0.00336693147675622|0.00449499207584281	0.00125607421375806|0.00166585215746044|0.00104091488507188	0.00449499	0.00125607	-1.8394	2.65627e-10	1.18921e-09
A6NHQ2_Q9UL03-3	0.00415212494887153|0.00276255593883749|0.00372822107685939	0.00114570471835549|0.0013916742514175|0.000893139717679265	0.00372822	0.0011457	-1.70225	3.41458e-08	1.16708e-07
A6ZKI3_P31350-2	0.0107372705753409|0.0151773345292742|0.0174642227322179	0.00656603195981727|0.00935901874261601|0.00653705710648101	0.0151773	0.00656603	-1.20882	0.0014203	0.00247153
A7E2V4-3_O43294	0.000807135878844243|0.00076821201324045	7.87799082505111e-05|6.35749711224604e-05	0.000787674	7.11774e-05	-3.46811	1.04079e-257	2.0677e-255
A7E2V4-3_Q8IVL6	0.000544125352853144|0.000563003514337	8.65924779099242e-05|9.87499178052644e-05	0.000553564	9.26712e-05	-2.57856	0	0
A7E2V4-3_Q8IVT5	0.000715111986889451|0.000621486226604138	0.000153497365128829|0.000126576662716168	0.000668299	0.000140037	-2.25469	2.10338e-27	2.94104e-26
A7E2V4-3_Q96KQ7-2	0.000766197070103837|0.000766175931345298	0.000295657802424635|0.000194914451172402	0.000766187	0.000245286	-1.64323	4.59062e-25	5.70002e-24
A7E2V4-3_Q9HAU0-4	0.000974061035639115|0.000967580321332293	9.36333523943102e-05|9.63883907365327e-05	0.000970821	9.50109e-05	-3.35304	0	0
A7E2V4-3_Q9UG63-2	0.00146969745827692|0.00108755633096597	0.000621363283700724|0.000509543670565891	0.00127863	0.000565453	-1.17712	0.000340583	0.000648781
A7E2V4-3_Q9Y4C1	0.00071032116393499|0.000613803751017589	0.000104460911575096|8.73265450820295e-05	0.000662062	9.58937e-05	-2.78746	7.26795e-31	1.18272e-29
E9PAV3_O15212	0.0198872682701436|0.0183497750863273|0.0148790947914378	0.0328757422184447|0.0492481291001844|0.0331869635309982	0.0183498	0.033187	0.854854	0.000216976	0.000427851
E9PAV3_O60925	0.0241693176366128|0.0281238384768828|0.0204182461242809	0.0368117104475694|0.0520940673654854|0.0366963058294924	0.0241693	0.0368117	0.606988	0.00156928	0.00270706
E9PAV3_P46060	0.0231830977083551|0.0225215454637544|0.0217475447017075	0.0266150042758197|0.0497943172500043|0.0407870213083879	0.0225215	0.040787	0.856804	0.0141604	0.0212518
E9PAV3_Q06323	0.104399836801547|0.110250097471951|0.0998420317170957	0.0443707413270144|0.0587992873153646|0.0396346236259938	0.1044	0.0443707	-1.23444	1.36471e-18	1.13758e-17
E9PAV3_Q99471	0.0163903954159098|0.0154916837818445|0.0125411667695729	0.0228596889440713|0.0403626138954323|0.0244131093030147	0.0154917	0.0244131	0.656162	0.0116924	0.0177942
E9PAV3_Q9NQP4	0.0196140604292782|0.0203602668934886|0.0156988467410195	0.0335205857698245|0.0456806968363287|0.0310504669958818	0.0196141	0.0335206	0.773159	0.000126888	0.000258769
E9PAV3_Q9UBT2	0.0220819417332151|0.0217507598044818|0.0182498184861177	0.0686505744195834|0.077371852969986|0.0448297162180114	0.0217508	0.0686506	1.65821	1.19288e-05	2.89006e-05
E9PRG8_P51531	0.00757208247423328|0.0103065517219376|0.00704181917834928	0.00222591016047888|0.0023616477207807|0.00218242918893337	0.00757208	0.00222591	-1.76629	2.3325e-09	9.31438e-09
E9PRG8_Q86V81	0.0069661810651772|0.00876430482017099|0.0064056125050402	0.00382794401242893|0.00400386389822541|0.00310737081353591	0.00696618	0.00382794	-0.863798	9.83304e-07	2.77584e-06
E9PRG8_Q8IY81	0.00589767473376287|0.00734092979084146|0.00546846767375815	0.00136686836975297|0.00140579066664576|0.00148577886924909	0.00589767	0.00140579	-2.06876	2.10372e-17	1.67735e-16
E9PRG8_Q92785	0.00692225902909654|0.00768024501481085|0.0068224990456613	0.00166374831275656|0.00153571700412148|0.00162906312152261	0.00692226	0.00162906	-2.0872	5.7124e-91	3.53723e-89
E9PRG8_Q9BSJ8-2	0.00898812264108596|0.0151696354969701|0.00962526268196534	0.00293872664654953|0.00243308258160532|0.00246806609849201	0.00962526	0.00246807	-1.96344	1.13167e-05	2.75578e-05
E9PRG8_Q9H0S4-2	0.0063027788100757|0.0095518365584652|0.00651932365505395	0.0019098570964328|0.00180985654386141|0.0018453684833695	0.00651932	0.00184537	-1.82081	9.28406e-08	3.00927e-07
E9PRG8_Q9Y3C1	0.00543492132272233|0.00812549475571725|0.00533221417108384	0.00150556454093752|0.00131097673692533|0.00144567227201037	0.00543492	0.00144567	-1.91052	1.0236e-07	3.30434e-07
O00115-2_P11908-2	0.00555881114010549|0.00557601189727174	0.00334749548055128|0.00298764582200133|0.00342082529569301	0.00556741	0.0033475	-0.733925	6.94965e-41	1.59307e-39
O00115-2_Q96EP5	0.00309285797711871|0.00217375233482839	0.00515783625620525|0.00525125499134397|0.00403131688939951	0.00263331	0.00515784	0.969891	0.000360238	0.000683763
O00139-1_Q96DF8	0.00108285197331365|0.00128218684022676|0.00123571162676273	0.000278660697931285|0.000700555524335406	0.00123571	0.000489608	-1.33564	5.08654e-05	0.000111506
O00203_Q92572	0.0107163977515094|0.0119780692305251|0.0129997420116534	0.00206428840097224|0.00328000174656815|0.00314873433857805	0.0119781	0.00314873	-1.92755	1.90985e-32	3.28742e-31
O00231_O00487	0.135932421740309|0.155297334091293|0.135000703101161	0.222122481818986|0.209782112476046|0.250843229175701	0.135932	0.222122	0.708466	6.60316e-10	2.82367e-09
O00231_O43242	0.106699300982742|0.117411015759931|0.100981266867744	0.182949996956559|0.169307065793055|0.201503279162287	0.106699	0.18295	0.777899	3.88097e-13	2.27049e-12
O00231_P51665	0.114210924564883|0.131449557347621|0.113450324259517	0.200985108031542|0.164625810579469|0.216296196977798	0.114211	0.200985	0.815388	6.03239e-06	1.52182e-05
O00231_P55036	0.120220087379963|0.136303173664014|0.117215026579952	0.196634208250451|0.170350938291057|0.215710861132798	0.12022	0.196634	0.709836	1.36986e-06	3.77325e-06
O00231_P62195	0.115805375142648|0.133425106459459|0.119262207765963	0.190868233371746|0.144566889724341|0.190088193995376	0.119262	0.190088	0.672532	0.00125651	0.00220664
O00231_Q15008	0.116591700958613|0.132666986676353|0.118451042929871	0.208059053808053|0.177419512513456|0.23254266146274	0.118451	0.208059	0.812702	6.16578e-07	1.79259e-06
O00231_Q16186	0.158719666533708|0.188751701721511|0.168249203498542	0.291195495396805|0.24614394875719|0.298731409656831	0.168249	0.291195	0.791388	1.04196e-08	3.78952e-08
O00231_Q9UNM6	0.119868289206547|0.135026296952334|0.119527184290757	0.212225153481086|0.173563527421524|0.231926057199046	0.119868	0.212225	0.824146	5.79218e-06	1.46432e-05
O00232_O00487	0.0706717442311794|0.069656907487048|0.0627095800308293	0.0841358354340197|0.138857747418706|0.11394549078102	0.0696569	0.113945	0.710006	0.00531891	0.00853316
O00232_O43242	0.0414386234736121|0.0317705891556861|0.0286901437974122	0.0449633505715923|0.0983827007357153|0.0646055407676059	0.0317706	0.0646055	1.02397	0.0277779	0.039881
O00232_P51665	0.0489502470557535|0.0458091307433766|0.0411592011891852	0.0629984616465761|0.0937014455221291|0.0793984585831162	0.0458091	0.0793985	0.793476	0.000264442	0.000514426
O00232_Q15008	0.0513310234494828|0.0470265600721081|0.0461599198595386	0.0700724074230866|0.106495147456117|0.0956449230680589	0.0470266	0.0956449	1.02421	9.6265e-05	0.000200433
O00232_Q99460-2	0.0425745901504681|0.0363103572568948|0.0436918135676972	0.0526027692341448|0.0925647039074717|0.0704265375007091	0.0425746	0.0704265	0.726127	0.00851154	0.0131977
O00232_Q9UNM6	0.054607611697417|0.0493858703480892|0.0472360612204245	0.0742385070961194|0.102639162364185|0.0950283188043648	0.0493859	0.0950283	0.944259	4.45067e-06	1.14275e-05
O00267_P63272	0.00855435865945576|0.00967377985066131|0.00762880387115118	0.00514679969883223|0.00495383808387065|0.00580390907040916	0.00855436	0.0051468	-0.732984	2.67355e-07	8.20831e-07
O00303_Q9Y262	0.0377141860799827|0.0426024500014466|0.0501079238579161	0.0689173572436076|0.0621492635306017|0.0666960073385298	0.0426025	0.066696	0.646664	5.01786e-08	1.67896e-07
O00429-2_O60749-2	0.0595321741017207|0.0744978925033379|0.0620926729796074	0.0307361915231597|0.0287963094928221|0.0287105007629592	0.0620927	0.0287963	-1.10854	1.33091e-14	8.71674e-14
O00429-2_P14735	0.0539183173322985|0.0612395291835782|0.0551198676678109	0.0233409876990612|0.0264155973150733	0.0551199	0.0248783	-1.14768	3.51979e-24	4.17472e-23
O00429-2_P16070-3	0.0687384164619438|0.0850852505032405|0.0700778003708723	0.0424370738238107|0.0412389168727865|0.0381345528175116	0.0700778	0.0412389	-0.764951	2.82159e-10	1.2585e-09
O00429-2_P51003	0.0475510625712878|0.0532378811050749	0.020643368584408|0.0235053729921099	0.0503945	0.0220744	-1.19089	5.75071e-19	4.93154e-18
O00429-2_Q13573	0.045629414767056|0.046326936997245	0.0192173867572208|0.0210007386431532	0.0459782	0.0201091	-1.1931	8.93238e-161	1.01404e-158
O00429-2_Q14694	0.0426409794385512|0.0488559080549851|0.0431330922487521	0.0178269178253219|0.019242113363128|0.017725096210378	0.0431331	0.0178269	-1.27474	2.14947e-38	4.67977e-37
O00429-2_Q15631	0.0927561051108944|0.112753852006031|0.0992915870683065	0.0415933401459842|0.0411530779566456|0.0383571578100428	0.0992916	0.0411531	-1.27067	1.17957e-24	1.43842e-23
O00429-2_Q9BTW9	0.0516680397931782|0.0623116491574377|0.0536278706260815	0.0207807935690457|0.0212037070600585|0.021507083565769	0.0536279	0.0212037	-1.33867	3.33101e-26	4.39952e-25
O00429-2_Q9BUR4	0.0426945889734488|0.0427271361446074	0.0189557232086602|0.0202434519626658|0.0190774144450106	0.0427109	0.0190774	-1.16274	0	0
O00429-2_Q9UNH7	0.0482924000388272|0.0540706291166822|0.0464974522203003	0.0204924434681878|0.0216673039538917|0.0198669708383165	0.0482924	0.0204924	-1.2367	5.27819e-35	1.00666e-33
O00442_P63208	0.0219281492761043|0.0139021618928197|0.0216695850821574	0.00550478713458708|0.00745595241523396|0.011828796385895	0.0216696	0.00745595	-1.53921	0.000735029	0.00133357
O00461_O43286	0.00163955606952279|0.00122572431958426	0.00873854573242111|0.0100258627227895|0.00798108155217705	0.00143264	0.00873855	2.60872	1.69771e-21	1.71135e-20
O00461_O43493-3	0.00174002771560589|0.00105148253898754	0.00258061264296681|0.00239858556246579|0.00228681895138387	0.00139576	0.00239859	0.781138	0.000239645	0.000469251
O00461_P05023-4	0.000560406940182299|0.000552745307573481	0.00475947787695711|0.00374437727816291|0.00359395126635374	0.000556576	0.00374438	2.75007	1.89485e-13	1.13074e-12
O00461_P08195-2	0.00119961984432631|0.00128641728527288	0.00324559906874588|0.00239437589331138|0.00232453872556434	0.00124302	0.00239438	0.945802	0.000232722	0.000456446
O00461_P98194-4	0.000363868463976824|0.00032194737002833	0.0024599694066935|0.00172201280874491|0.00177571605209017	0.000342908	0.00177572	2.37251	8.76257e-08	2.85382e-07
O00461_Q6ZRP7	0.000408919895535326|0.000334157846972217	0.00373249171058058|0.00273895797776974|0.00283354492650546	0.000371539	0.00283354	2.93102	2.66052e-11	1.30777e-10
O00461_Q8IYS2-2	0.000383308146287853|0.000288934213798553	0.003286789574597|0.00215446687423031|0.00223032269134398	0.000336121	0.00223032	2.7302	2.67094e-06	7.07896e-06
O00469_P22234-2	0.0759899820934869|0.0855152561161021|0.0783704254059112	0.0289230859350571|0.0347633756527332|0.0233663967743145	0.0783704	0.0289231	-1.43809	1.59148e-31	2.62566e-30
O00469_Q9ULA0-2	0.0162767099565116|0.0185779331182084|0.0193302619172271	0.00525457525031499|0.00495240954129265|0.00451898752674926	0.0185779	0.00495241	-1.90739	3.22643e-44	8.13947e-43
O00469_Q9Y2A7-2	0.0101117774679201|0.0113806818500426|0.00921230344456862	0.0058464220498227|0.00614374535411933|0.00503407927537936	0.0101118	0.00584642	-0.790411	1.42422e-10	6.54841e-10
O00469_Q9Y613	0.00774267761048325|0.0084181110846373|0.00772524184145907	0.00341462000274673|0.00363835052081162|0.00325760897585859	0.00774268	0.00341462	-1.18111	2.67655e-71	1.16016e-69
O00487_O43242	0.0788083457509622|0.0823554900195868|0.0723919926170754	0.102995727717753|0.148240820400379|0.137604570618394	0.0788083	0.137605	0.804108	0.000210404	0.00041575
O00487_P48556	0.139398755220899|0.150390729113673|0.131267424681588	0.170546931866263|0.215744028315295|0.224235655140441	0.139399	0.215744	0.630103	0.000322241	0.000616303
O00487_P51665	0.0863199693331037|0.0963940316072772|0.0848610500088484	0.121030838792737|0.143559565186793|0.152397488433904	0.08632	0.14356	0.733883	6.62828e-07	1.91886e-06
O00487_P55036	0.0923291321481839|0.101247647923671|0.0886257523292834	0.116679939011645|0.149284692898382|0.151812152588905	0.0923291	0.149285	0.693208	0.000149343	0.00030198
O00487_Q15008	0.088700745726833|0.0976114609360087|0.0898617686792018	0.128104784569247|0.156353267120781|0.168643952918847	0.0898618	0.156353	0.79903	1.70159e-06	4.62288e-06
O00487_Q16186	0.130828711301928|0.153696175981167|0.139659929247873	0.211241226157999|0.225077703364515|0.234832701112937	0.13966	0.225078	0.688505	6.60355e-18	5.35471e-17
O00487_Q99460-2	0.0799443124278182|0.0868952581207955|0.0873936623873604	0.110635146380306|0.142422823572136|0.143425567351497	0.0868953	0.142423	0.712831	1.7229e-05	4.0447e-05
O00487_Q9UNM6	0.0919773339747671|0.0999707712119899|0.0909379100400876	0.13227088424228|0.152497282028849|0.168027348655153	0.0919773	0.152497	0.729433	1.33099e-07	4.23924e-07
O00499-10_Q05209	0.0114637798885006|0.0137250332579069|0.015206363905345	0.00845575874235076|0.00858270397474641	0.013725	0.00851923	-0.688014	0.000433872	0.00081317
O00499-10_Q9Y3Q8	0.0138099171989639|0.0168559822131985|0.0187011187672309	0.0106730378473872|0.0104580975186878	0.016856	0.0105656	-0.67389	0.00139219	0.0024235
O00505_O00629	0.0179779534472434|0.0172767450414084|0.0169648018637315	0.0303037371147742|0.0302851083864242|0.0365333162990269	0.0172767	0.0303037	0.810664	1.051e-12	5.87478e-12
O00541_Q14137	0.00434544581778837|0.00515095600818179|0.00350208480435749	0.00917844808851006|0.0099729745403626|0.00951762829149605	0.00434545	0.00951763	1.1311	5.14222e-23	5.66238e-22
O00567_P22087	0.002684289387012|0.00243452541163769|0.00216462227337662	0.00104958998834782|0.00115922188526674|0.000846432533783873	0.00243453	0.00104959	-1.21381	1.09024e-15	7.72402e-15
O00567_Q9UL03-3	0.0010785628638572|0.00119818224142504|0.00113829660733162	0.000559558553196392|0.000417180534557366|0.000322169438484541	0.0011383	0.000417181	-1.44813	6.02332e-20	5.50176e-19
O00567_Q9Y5V3-2	0.00151596318031126|0.00206336784985047|0.00170041528596825	0.00118314493594879|0.000879847746452368|0.000762038031454216	0.00170042	0.000879848	-0.950561	6.01407e-05	0.00012981
O00743_Q9NPQ8-4	0.0193246346844272|0.0194118640256367|0.0180018217928059	0.00589568262098859|0.00829825265950347|0.00703878866392241	0.0193246	0.00703879	-1.45704	4.28807e-46	1.12959e-44
O00754_Q06210-2	0.0172477650911301|0.0246212769263717	0.00954117804617609|0.00841695576690779|0.010843043870017	0.0209345	0.00954118	-1.13364	8.94304e-05	0.000187595
O00754_Q9NZL4-3	0.0110598796535521|0.0145435101837422	0.0264948179730683|0.024614856528392|0.0244015017111236	0.0128017	0.0246149	0.943194	1.91931e-15	1.33012e-14
O00764_O95394-3	0.00503473020519071|0.00614296539298251	0.0116358401082366|0.0128713612263006|0.0118288255257507	0.00558885	0.0118288	1.08168	4.80826e-24	5.61906e-23
O00764_Q9UNN8	0.00629384437140174|0.00666961417508547	0.00889234118213101|0.0112113280827319|0.0104687021135421	0.00648173	0.0104687	0.691632	3.32125e-05	7.48379e-05
O14497_Q92785	0.00493214500642617|0.00531056287739292|0.00547152213370114	0.00202987305689232|0.00205733475838799|0.00206546484837309	0.00531056	0.00205733	-1.36809	4.83232e-88	2.77596e-86
O14497_Q9BSJ8-2	0.00699800861841558|0.0127999533595522|0.00827428577000518	0.00330485139068528|0.00295470033587183|0.0029044678253425	0.00827429	0.0029547	-1.48562	0.000355007	0.000674616
O14497_Q9NY93-2	0.0030426194563332|0.0045696526335103|0.00370939701732122	0.00163008017230222|0.00170333526613937|0.00181928225439613	0.0037094	0.00170334	-1.12282	3.89952e-06	1.00939e-05
O14530_P40227	0.0950523098571276|0.0960335981907629|0.0773914580136046	0.136174392883769|0.170593008976404|0.144758515321472	0.0950523	0.144759	0.606855	3.57248e-07	1.07527e-06
O14530_P48643	0.116625683328122|0.147397423915837|0.123157941001178	0.23810877990839|0.186404671661027|0.208244128090175	0.123158	0.208244	0.757766	3.60431e-06	9.38578e-06
O14530_Q96ST2-3	0.0141035128939343|0.0140070536043817|0.0122279130407877	0.00896601351654835|0.0123092511819115|0.00800381210588554	0.0140071	0.00896601	-0.643615	0.0104736	0.0160625
O14579_Q07866-6	0.0162490124591416|0.0150889128431098|0.015873353430815	0.00692956939112245|0.0098438580341118|0.00976007589966663	0.0158734	0.00976008	-0.701643	1.2191e-11	6.1837e-11
O14657_Q9UBS0	0.0014067295536346|0.00113127454271298|0.00152933693609593	0.00051430666850557|0.000507004960138422	0.00140673	0.000510656	-1.46192	2.68328e-08	9.24413e-08
O14657_Q9Y5V3-2	0.00136431781239663|0.00177842799206888|0.00159120963636921	0.00135263465346703|0.00098461794579419|0.00086488449433289	0.00159121	0.000984618	-0.692488	0.00701905	0.0110232
O14730_P09543-2	0.00319430987284536|0.00469819641938821|0.00298393948789805	0.0010589696919842|0.000916969433267591|0.000819446211437387	0.00319431	0.000916969	-1.80056	7.44433e-07	2.1421e-06
O14730_Q00587-2	0.00299884871371372|0.00270544135497489|0.00327463408543003	0.000810708707010838|0.000712437274695812|0.000732272117053488	0.00299885	0.000732272	-2.03396	4.88595e-41	1.13088e-39
O14730_Q3KQU3-4	0.00354797398325823|0.00466778257995633|0.00327783671694601	0.00181776933893249|0.00124325994949159|0.00120797286265246	0.00354797	0.00124326	-1.51287	2.85216e-07	8.72296e-07
O14730_Q58EX7	0.00152342126229007|0.00162763681985222|0.00138043768711258	0.000310848445435817|0.000357575663363973|0.000306444049225334	0.00152342	0.000310848	-2.29303	1.5522e-58	5.52306e-57
O14730_Q5TA45-3	0.00310388085401672|0.00438582267313821|0.00318551201771528	0.000823681533397991|0.00070100338814195|0.000645800017633159	0.00318551	0.000701003	-2.18403	1.1453e-11	5.84042e-11
O14730_Q7Z7L1	0.00623427485807412|0.00836898276700462|0.00656316983385538	0.00050471537548665|0.000580510640572528|0.000537800453472295	0.00656317	0.0005378	-3.60925	1.00184e-22	1.08563e-21
O14730_Q86XI2-2	0.00292297763728212|0.00393796028970186|0.0034270917906102	0.000406354818486346|0.000356413308439282	0.00342709	0.000381384	-3.16767	8.41514e-16	5.98856e-15
O14730_Q8NEZ4-2	0.00148743544176487|0.00157257291096201|0.00135332880821254	0.000294461341141313|0.000319654693452448|0.000274413398468453	0.00148744	0.000294461	-2.33668	1.01031e-72	4.50202e-71
O14730_Q96K21-2	0.00297561587769126|0.00271349153087446|0.00294498813771066	0.000539731597576775|0.000505017829873865	0.00294499	0.000522375	-2.4951	3.08084e-106	2.22567e-104
O14730_Q96KQ7-2	0.00185179724317087|0.00211609563889649|0.00175809568339371	0.000562937289736242|0.000418028787371036	0.0018518	0.000490483	-1.91665	1.32983e-21	1.35195e-20
O14730_Q9BW92	0.00192812259194804|0.0019392444053316|0.00180671885505838	0.00062701702470704|0.000693817928480542|0.000544481736118296	0.00192812	0.000627017	-1.62062	1.33021e-97	8.68829e-96
O14730_Q9H6V9-2	0.00171423214886557|0.0019468884720816|0.00159001516655906	0.00042990725778703|0.000433884414155329|0.000358342533366453	0.00171423	0.000429907	-1.99547	7.41096e-36	1.47231e-34
O14730_Q9HAU0-4	0.00205966120870615|0.00195950007338071	0.000360912839705917|0.000319502726935167	0.00200958	0.000340208	-2.56241	2.2573e-208	3.47187e-206
O14730_Q9NV88-2	0.0019363160152197|0.00229384124229116|0.00208381121263138	0.000409494024846823|0.000327844239290974|0.000386293620983582	0.00208381	0.000386294	-2.43145	2.6672e-59	9.7078e-58
O14730_Q9NWK9	0.00238010844588|0.00211824616000981	0.000694612918654805|0.000734462978514026|0.000540661621694074	0.00224918	0.000694613	-1.69512	7.82787e-38	1.65881e-36
O14730_Q9UBK7-2	0.00514288590640538|0.00436063000114877|0.00546514616853859	0.00204085389676392|0.00178518484671935|0.00108907822558652	0.00514289	0.00178518	-1.5265	1.16031e-14	7.6203e-14
O14730_Q9UBS0	0.0022222938038539|0.00215138941490526|0.00207620068756907	0.000333171294042242|0.000373276342261306	0.00215139	0.000353224	-2.60661	3.53601e-222	5.6199e-220
O14730_Q9UG63-2	0.00255529763134396|0.00211682366976201|0.00207947608301438	0.00080131626889336|0.00088864277101233|0.000732658006764525	0.00211682	0.000801316	-1.40146	1.31908e-19	1.17778e-18
O14730_Q9Y5V3-2	0.00217988206261593|0.00279854286426116|0.00213807338784235	0.000987595606352145|0.000803482571330862|0.000731155876455774	0.00217988	0.000803483	-1.43991	1.44466e-11	7.24306e-11
O14744_Q9BQA1	0.0308769674895054|0.0322203454719265|0.0351647490298081	0.0533220196503547|0.0535885439009028|0.0625112051955283	0.0322203	0.0535885	0.733953	4.35181e-13	2.53042e-12
O14745_P10619-2	0.0130920659667546|0.00464374204604556|0.00615245863236837	0.00120947297417029|0.00231793962902576|0.00123515733245448	0.00615246	0.00123516	-2.31647	0.0152281	0.0227753
O14745_P49419-2	0.0169190127850615|0.00899963536588263|0.00870603933720197	0.00219520913606666|0.00261065393636577	0.00899964	0.00240293	-1.90507	0.00856776	0.0132806
O14745_Q9UBB6-2	0.0137647574240566|0.00570597700536129|0.00695956469196348	0.00299786293455615|0.002844806403544|0.00260297694988783	0.00695956	0.00284481	-1.29067	0.0167584	0.024931
O14745_Q9UHJ6	0.0137387585384821|0.00527796574987675|0.00673967325955522	0.00226812027773057|0.00260808326925868|0.00210306222120535	0.00673967	0.00226812	-1.57118	0.016696	0.024846
O14777_P09543-2	0.00389179512382158|0.00483278910280324|0.00333768163368278	0.00165346504503142|0.00134955784906953|0.00123363786133152	0.0038918	0.00134956	-1.52795	9.1482e-09	3.35012e-08
O14802_P05423	0.00509190743391383|0.00477142470190772|0.00542861641563167	0.0027696536227139|0.00362201841367947|0.0028798664812077	0.00509191	0.00287987	-0.822204	9.54555e-10	4.00445e-09
O14802_Q9Y2Y1	0.00387697816177118|0.00378672501341752|0.00435411891768882	0.00252125044355523|0.00314842320388106|0.00221968474336622	0.00387698	0.00252125	-0.620793	2.33058e-05	5.36563e-05
O14818_P20618	0.194824890344476|0.208394886460654|0.159911239710379	0.300157534764028|0.261512444765985|0.327524517116704	0.194825	0.300158	0.623542	5.84908e-06	1.47714e-05
O14818_P25786-2	0.250644709766956|0.293266662479749|0.226196479903746	0.382666077928166|0.30052006636915|0.393957990915447	0.250645	0.382666	0.610442	0.00380911	0.00624332
O14818_P25787	0.14803256857408|0.153433142149682|0.0944062390430401	0.235595620964254|0.185868613963239|0.234662251021493	0.148033	0.234662	0.664671	0.000518428	0.000960695
O14818_P25788-2	0.148783874545021|0.155932638196334|0.110569201818099	0.236342337446258|0.193410593031339|0.241857072921336	0.148784	0.236342	0.66766	4.00607e-05	8.91734e-05
O14818_P25789	0.20819685862553|0.232704494873563|0.195145036052446	0.341172791871631|0.266934337029454|0.365452934854205	0.208197	0.341173	0.712554	0.000372488	0.00070505
O14818_P28066	0.185030987945143|0.204084031258167|0.109840966546371	0.334608877387678|0.218701095296743|0.33600374157265	0.185031	0.334609	0.854709	0.00713045	0.0111835
O14818_P28070	0.126478690633333|0.148372452853317|0.107703682061466	0.226457837873441|0.17763414051071|0.233339644996355	0.126479	0.226458	0.840348	5.69929e-05	0.000123565
O14818_P28072	0.191903619680126|0.219413487118948|0.155965418753185	0.434148166752283|0.317069640034955|0.431329336058631	0.191904	0.431329	1.16841	1.5776e-06	4.2983e-06
O14818_P28074	0.125804114130352|0.140094841547576|0.0955232748323223	0.227277426051495|0.167757152420522|0.232532137562445	0.125804	0.227277	0.853275	0.00030685	0.000590181
O14818_P49720	0.125047646978372|0.134755725185535|0.0989730007457044	0.213404816364878|0.152983863861619|0.207598691149173	0.125048	0.207599	0.731319	0.00111823	0.0019812
O14818_P60900	0.177540714165725|0.190139428783066|0.136186093361815	0.297713077476491|0.258628953619368|0.336009556431687	0.177541	0.297713	0.745773	2.82302e-06	7.45715e-06
O14818_Q99436	0.135596685894978|0.155352179462052|0.112817758862095	0.21951506393269|0.198992263695341|0.243247287855941	0.135597	0.219515	0.694998	1.24042e-06	3.44256e-06
O14828_Q16563-2	0.0107828946309868|0.0145886812264274|0.00958607781289489	0.0237539852301519|0.0253874485632443|0.0226579422873106	0.0107829	0.023754	1.13943	5.71506e-13	3.28306e-12
O14950_O75935-3	0.0538098036268158|0.045425131966596|0.0436084874716893	0.154331958217536|0.140321923667399|0.14309311444453	0.0454251	0.143093	1.65539	1.88342e-76	8.80406e-75
O14950_P24844	0.0351533466189728|0.0261712835084717|0.0246516795284568	0.14503024177526|0.131026767829632|0.134953753776091	0.0261713	0.134954	2.36641	9.39656e-93	6.05443e-91
O14950_P35579	0.0818923189174598|0.0673769669193093|0.0630260887334815	0.313338619480213|0.283935359572094|0.281126575052996	0.067377	0.283935	2.07524	2.58214e-79	1.32383e-77
O14950_P35580	0.0378169280885837|0.0265582856568049|0.0262168485173379	0.165647517903674|0.16261401580578|0.160022624298545	0.0265583	0.162614	2.61422	1.26182e-224	2.14871e-222
O14950_Q14203-3	0.0501827884674392|0.0443126525751199|0.0430951843073596	0.152676349243653|0.137024977973709|0.140657842525125	0.0443127	0.140658	1.6664	2.95042e-78	1.42097e-76
O14964_Q92783-2	0.0140261723495095|0.0140635508577409|0.0140156598110309	0.00720076599334509|0.00726999252341272|0.00671706073862954	0.0140262	0.00720077	-0.961899	0	0
O15067_P06737-2	0.0264240749269851|0.0276267495764402|0.0230297761751007	0.017912248549374|0.0144917165301525	0.0264241	0.016202	-0.705683	1.42324e-05	3.39559e-05
O15116_P20962	0.0214087925952242|0.0174407430622386|0.0138328699975916	0.0102671159151264|0.0130504708942527|0.00997926071355931	0.0174407	0.0102671	-0.764431	0.00702127	0.0110232
O15116_Q16539-2	0.00589863436333612|0.00524856803367274	0.00632347500144711|0.00888630186804961|0.00839575938053819	0.0055736	0.00839576	0.591051	0.0277074	0.0397918
O15116_Q9HB07	0.019281945729063|0.0211456122654578|0.0202523320356898	0.014037654738916|0.0120562995392605	0.0202523	0.013047	-0.634372	1.42617e-12	7.93462e-12
O15160_P49419-2	0.0100767612393248|0.0113097265071201|0.00885094935707359	0.00574144947560224|0.005089557814269	0.0100768	0.0054155	-0.895865	8.67686e-07	2.47436e-06
O15160_Q14558-2	0.0112499214875648|0.0131063721256066|0.0104109386877198	0.00434532264745471|0.0039243144452492|0.00419078920418454	0.0112499	0.00419079	-1.42462	2.76915e-20	2.57374e-19
O15212_O43847-2	0.0120887775154512|0.0122228847322463|0.0115713021547458	0.0297192349525108|0.0318376536048321|0.0264713243564199	0.0120888	0.0297192	1.29773	2.21041e-28	3.24284e-27
O15212_O60664-4	0.0180436758396097|0.0204907652578428|0.0160166051689375	0.0333603959640461|0.0423441182740184|0.0338605841896068	0.0180437	0.0338606	0.908114	8.89363e-09	3.26442e-08
O15212_O60925	0.0164730966593691|0.0200155843606861|0.0140709382311944	0.037762757927287|0.04859811623831|0.0376111290170311	0.0164731	0.0377628	1.19685	1.21895e-09	5.04072e-09
O15212_P34896-2	0.012250733211433|0.013918322723178|0.0108041042978582	0.0297912345777933|0.0325968157102441|0.0279205615569424	0.0122507	0.0297912	1.28202	1.04784e-27	1.48252e-26
O15212_P61758	0.0130922341342879|0.0123455463098364|0.00970389455841199	0.0308924353529519|0.039324011924532|0.0303747754640172	0.0123455	0.0308924	1.32326	1.34781e-12	7.50744e-12
O15212_Q86TI2-2	0.00772980541093757|0.00652984841304627|0.00538857548010405	0.0192361793944665|0.0271239960544481|0.019609651696261	0.00652985	0.0196097	1.58644	6.17705e-09	2.30635e-08
O15212_Q92973-2	0.0112379467587493|0.0100255563962539|0.00888585716437097	0.0216752809617373|0.0276326319856456|0.0214048332221197	0.0100256	0.0216753	1.11237	2.79062e-10	1.24585e-09
O15212_Q99471	0.00869417443866617|0.0073834296656479|0.00619385887648638	0.0238107364237889|0.036866662768257|0.0253279324905533	0.00738343	0.0253279	1.77837	3.85197e-07	1.15076e-06
O15212_Q9NQP4	0.0119178394520345|0.0122520127772919|0.00935153884793302	0.0344716332495422|0.0421847457091534|0.0319652901834205	0.0119178	0.0344716	1.53229	6.104e-15	4.09914e-14
O15212_Q9UHV9	0.0298093352166077|0.0176772967998189|0.0131082021851132	0.0384849299621505|0.0467674602989993|0.0392381885558618	0.0176773	0.0392382	1.15036	0.000159728	0.000320667
O15212_Q9UM54-6	0.0066877528668934|0.00481311891971387	0.0198580416045434|0.0249904449006346|0.0196092772195788	0.00575044	0.019858	1.78798	3.11293e-11	1.51763e-10
O15212_Q9Y371-2	0.00881214822042828|0.00801331356239943|0.00696571519784821	0.021744383003779|0.0276044034723412|0.0213649660051396	0.00801331	0.0217444	1.44017	7.05562e-14	4.36332e-13
O15264_P17858-2	0.0221122582922247|0.0345019148799791|0.0218193507726138	0.00885107259026146|0.0142107525841951|0.0122233072378496	0.0221123	0.0122233	-0.855212	0.00126909	0.00222627
O15355_O43318-2	0.0187167048803385|0.0191457714169908|0.0168400723143835	0.0118883946764865|0.0116157562696464|0.0111603051335153	0.0187167	0.0116158	-0.688243	1.61568e-19	1.43189e-18
O15355_O95757	0.0299444924394073|0.0291000602390957|0.0255147735019873	0.017124978959789|0.019538363156819|0.0177603351124266	0.0291001	0.0177603	-0.712363	6.52212e-11	3.09736e-10
O15371-3_O75822	0.0183132884783418|0.0206888172831046|0.0229550045023093	0.0246211802969992|0.0331270718456777|0.0319005862704152	0.0206888	0.0319006	0.624732	0.00190855	0.00324651
O15371-3_Q9Y262	0.0247027216467002|0.0224708548858675|0.0307912110766731	0.0366469044625209|0.0390607519276485|0.0393974327760795	0.0247027	0.0390608	0.66105	2.57664e-06	6.84044e-06
O15372_Q9Y262	0.031432747997433|0.0328559695999292|0.0390080996772986	0.0557688260023021|0.0568086286196543|0.0538152161079592	0.032856	0.0557688	0.763303	2.5634e-17	2.03028e-16
O15460-2_P13674	0.00674709984776959|0.00579953448987171|0.00777180511778422	0.0040013985403863|0.00429317974257552|0.00388467510469972	0.0067471	0.0040014	-0.753763	3.17456e-06	8.31207e-06
O43143_P36915	0.0170781709712545|0.00791299475139666|0.014909880085102	0.00501972586846122|0.00509531864351602|0.00709799116737792	0.0149099	0.00509532	-1.54902	0.00791943	0.0123358
O43148-2_O75348	0.00542722847391429|0.00556866106542358|0.00581985250728093	0.00989837659624421|0.0104605694400873|0.00944542637526091	0.00556866	0.00989838	0.829861	6.41722e-43	1.54532e-41
O43148-2_P38646	0.0245078620317357|0.0216308963421361|0.0248214861845016	0.0516874028577061|0.0452927350521565|0.0496979102376706	0.0245079	0.0496979	1.01994	5.76612e-32	9.71479e-31
O43148-2_Q53EL6-2	0.00863354230337907|0.0102977771358081|0.0111466529412449	0.00433440017128162|0.00412620166929573	0.0102978	0.0042303	-1.2835	1.34203e-09	5.50199e-09
O43156_O95071-2	0.00674239662811799|0.00750880117856015|0.00835608292490377	0.00305120212024558|0.0026720148203303|0.00228532058733629	0.0075088	0.00267201	-1.49065	3.94249e-21	3.87584e-20
O43156_Q13642-1	0.00720463793419972|0.00720713948766743|0.00779883816144506	0.00310478179017439|0.00353409401774365|0.00270815537703679	0.00720714	0.00310478	-1.21493	1.40064e-43	3.47825e-42
O43156_Q15773	0.0112196025728837|0.0142220336189485|0.0135272538207545	0.00288317709173339|0.00240425500438376|0.00192900644362207	0.0135273	0.00240426	-2.49221	6.34699e-29	9.51649e-28
O43156_Q96EC8	0.00521242580836396|0.00652826973727874	0.00395802731392827|0.00330224016175713|0.00293203298985297	0.00587035	0.00330224	-0.830001	7.57349e-05	0.000160419
O43156_Q9BZL6-3	0.00560881811982432|0.00646351887599068|0.0069665716710356	0.00162182456941455|0.00171396974101794|0.00147790645688879	0.00646352	0.00162182	-1.9947	4.44644e-32	7.57165e-31
O43156_Q9NR56-2	0.0117539396787323|0.0138925014899351|0.0137433992613129	0.00492785404818944|0.00421098488936137|0.0034174767309904	0.0137434	0.00421098	-1.70651	5.65486e-28	8.09681e-27
O43156_Q9UG63-2	0.00612173520577126|0.00669326177201464|0.00710292703172076	0.00177117067300899|0.00180117410266064|0.00159984252900814	0.00669326	0.00177117	-1.91801	7.45202e-64	2.88872e-62
O43156_Q9ULK4-3	0.00505986485198334|0.00611786308486848|0.00633698536236081	0.00145009588735518|0.00142960013475361|0.00132096792327532	0.00611786	0.0014296	-2.09742	4.17256e-29	6.33592e-28
O43156_Q9Y508	0.00701169073248472|0.00862433493681803|0.00798580795491357	0.00329214374723899|0.00375716991141353|0.00306388777409277	0.00798581	0.00329214	-1.27841	1.29433e-18	1.0827e-17
O43242_P48556	0.110165634463331|0.112504410782311|0.0972479884481709	0.131374447003836|0.175268981632304|0.174895705127027	0.110166	0.174896	0.666821	0.000438152	0.000820223
O43242_P51665	0.0570868485755364|0.0585077132759153|0.0508416137754313	0.0818583539303094|0.103084518503802|0.10305753842049	0.0570868	0.103058	0.85222	5.41227e-08	1.80208e-07
O43242_P55036	0.0630960113906166|0.0633613295923087|0.0546063160958663	0.077507454149218|0.108809646215391|0.102472202575491	0.063096	0.102472	0.699612	0.000319644	0.000612319
O43242_Q15008	0.0594676249692657|0.0597251426046468|0.0558423324457847	0.0889322997068199|0.11587822043779|0.119304002905433	0.0594676	0.115878	0.962433	2.88669e-07	8.81727e-07
O43242_Q16186	0.101595590544361|0.115809857649805|0.105640493014456	0.172068741295571|0.184602656681524|0.185492751099523	0.10564	0.184603	0.80526	1.6602e-33	2.94268e-32
O43242_Q99460-2	0.050711191670251|0.0490089397894336|0.0533742261539433	0.0714626615178781|0.101947776889145|0.0940856173380831	0.0507112	0.0940856	0.89167	3.57276e-05	8.02021e-05
O43242_Q9UNM6	0.0627442132171999|0.0620844528806279|0.0569184738066705	0.0930983993798527|0.112022235345858|0.118687398641739	0.0620845	0.112022	0.851481	1.88435e-09	7.60759e-09
O43264_P50748	0.00511618485794935|0.00518096907065362|0.00539018726207853	0.00259341080236575|0.0038048431865182|0.00278886093594525	0.00518097	0.00278886	-0.893546	1.7474e-08	6.19449e-08
O43264_Q9H900	0.00392867643415841|0.00438895523361663|0.00478741824837696	0.00242613423898501|0.00332346705891688|0.00290949523769871	0.00438896	0.0029095	-0.593109	3.63566e-05	8.13841e-05
O43264_Q9P1Z2-2	0.00401876713495593|0.00390272270976303|0.00389906901097782	0.0024241278632806|0.00322209296665918|0.00239773827294502	0.00390272	0.00242413	-0.687015	4.11303e-06	1.06177e-05
O43264_Q9UHD8-5	0.0144216741832611|0.0145663167611312|0.0133573611005546	0.00707024553503423|0.00961332130529499|0.00722693329450426	0.0144217	0.00722693	-0.996783	1.23247e-11	6.23161e-11
O43286_O43493-3	0.00294735690456269|0.00192835101620427	0.00756706544042335|0.00974540763925066|0.00746146577862895	0.00243785	0.00756707	1.63412	1.77306e-08	6.27149e-08
O43286_O75165	0.00357939039730837|0.00686279277417862|0.0022287886535444	0.00873854931080327|0.0101157131838318|0.00798674209108284	0.00357939	0.00873855	1.28768	0.00176691	0.00302175
O43286_P05023-4	0.0017677361291391|0.00142961378479022	0.00974593067441365|0.0110911993549478|0.00876859809359882	0.00159867	0.00974593	2.60792	4.68605e-21	4.5879e-20
O43286_P05556	0.0026988252834021|0.00330286071617805|0.0021452307215595	0.0121815861106424|0.013194864457043|0.0104556811558364	0.00269883	0.0121816	2.1743	1.77876e-26	2.38233e-25
O43286_P08195-2	0.00240694903328311|0.00305773031011757|0.00216328576248961	0.00823205186620242|0.00974119797009624|0.00749918555280943	0.00240695	0.00823205	1.77405	6.56901e-17	5.02746e-16
O43286_P11166	0.00278803761508126|0.00368994772690941|0.00262618455835115	0.0150361766084791|0.0147584149042459|0.0117987262804402	0.00278804	0.0147584	2.40422	2.32628e-23	2.60981e-22
O43286_P11717	0.00275871336994431|0.00388358270597321|0.00247205328629144	0.00732373479049244|0.00979509964266683|0.00740531216026924	0.00275871	0.00740531	1.42456	2.19213e-08	7.65719e-08
O43286_P20645	0.00336799521357603|0.00474216134687164|0.00332303579882561	0.0125081831839032|0.0129035963500713|0.0096016359139179	0.003368	0.0125082	1.89291	5.49995e-12	2.8849e-11
O43286_P22087	0.00338885575426228|0.00326241275140743|0.00240687744266304	0.00746057080016788|0.00946762015746946|0.0071360292309597	0.00326241	0.00746057	1.19335	2.64783e-10	1.18655e-09
O43286_P26006	0.00352970534236196|0.00499071019096265|0.00307513016968015	0.0157630208224861|0.0174205602762758|0.0136893319450525	0.00352971	0.015763	2.15892	7.6316e-22	7.89316e-21
O43286_P32970	0.00362978891368619|0.00347963112332566	0.0105621022332422|0.0115224530631307|0.00908445968978975	0.00355471	0.0105621	1.57109	9.13102e-14	5.58879e-13
O43286_P54920	0.00284950238817382|0.00321283210014728|0.0021702707011693	0.0123532450455102|0.0155004775256933|0.0113306426532851	0.0028495	0.0123532	2.11611	1.35781e-15	9.53469e-15
O43286_Q04941	0.00177714323759961|0.00132750506991729	0.0149890729938472|0.0148633599417828|0.0116642994964925	0.00155232	0.0148634	3.25926	3.73821e-18	3.05725e-17
O43286_Q10471	0.00300582049699839|0.00239802970385116	0.0153634955588767|0.0137249077304059|0.0111763495750389	0.00270193	0.0137249	2.34474	1.5145e-11	7.57728e-11
O43286_Q86Y56	0.00650020343538127|0.00729937671735495|0.0066073605513384	0.0107608606924093|0.0123725139610557|0.0100568224552569	0.00660736	0.0107609	0.703647	5.23809e-09	1.97745e-08
O43286_Q99805	0.0022407891689596|0.00160693698254602	0.0096819841889663|0.0117830500504265|0.00930362294083309	0.00192386	0.00968198	2.3313	3.85286e-16	2.79611e-15
O43286_Q99996	0.00245369539837268|0.00329823448483544|0.00278861271507692	0.00944807412516682|0.0110866874568616|0.0087349014436177	0.00278861	0.00944807	1.76047	7.98631e-21	7.69267e-20
O43286_Q9NXF1-2	0.00208686268675644|0.00162439069473325	0.0087657762924055|0.00667431326824339	0.00185563	0.00772004	2.0567	4.35819e-08	1.47166e-07
O43294_P08195-2	0.00149344731166041|0.00216679390516367|0.00162542179838979	0.00109933601340818|0.000950625332882666	0.00162542	0.00102498	-0.665217	0.00667691	0.0105381
O43294_Q3KQU3-4	0.00267511974658114|0.00386955850036148|0.0025445698202585	0.000986161440127758|0.000979891494899977	0.00267512	0.000983026	-1.4443	0.000169619	0.000339238
O43294_Q58EX7	0.000650567025612974|0.000829412740257373|0.000647170790425071	0.000100477154000138|7.83626814728468e-05	0.000650567	8.94199e-05	-2.86303	2.19569e-15	1.51069e-14
O43294_Q7Z7L1	0.00536142062139702|0.00757075868740978|0.00582990293716787	0.000323412131208693|0.000309719085719808	0.0058299	0.000316566	-4.2029	7.77177e-12	4.02625e-11
O43294_Q8NEZ4-2	0.000614581205087768|0.000774348831367159|0.000620061911525035	6.25561840886129e-05|4.63320307159663e-05	0.000620062	5.44441e-05	-3.50956	1.25659e-19	1.12409e-18
O43294_Q96KQ7-2	0.000978943006493775|0.00131787155930165|0.00102482878670621	0.000305838780372407|0.00018994741961855	0.00102483	0.000247893	-2.04759	2.22846e-09	8.92132e-09
O43294_Q9BXP2	0.00078908913397837|0.000749515200986063	0.000256881141197467|0.000266714075115714	0.000769302	0.000261798	-1.5551	9.18203e-137	8.75598e-135
O43294_Q9BZL6-3	0.00116952630871992|0.00108885669414322|0.00120985382564172	0.000544339900005793|0.000382640566892692	0.00116953	0.00046349	-1.33531	6.1661e-20	5.62141e-19
O43294_Q9H6V9-2	0.000841377912188475|0.00114866439248675|0.000856748269871552	0.000176785904791494|0.000130261165613966	0.000856748	0.000153524	-2.48041	1.00616e-09	4.20823e-09
O43294_Q9H8Y5	0.000987777402913988|0.000990833611039293	0.000297703401274409|0.000277662886688963	0.000989306	0.000287683	-1.78194	0	0
O43294_Q9HAU0-4	0.00118680697202905|0.0012262331766932	0.000103814330342082|9.14213591826803e-05	0.00120652	9.76178e-05	-3.62756	0	0
O43294_Q9UBK7-2	0.00427003166972828|0.00356240592155392|0.00473187927185108	0.00152808633735552|0.000860996857834035	0.00427003	0.00119454	-1.83779	2.96917e-09	1.16615e-08
O43294_Q9UBS0	0.0013494395671768|0.00135316533531041|0.00134293379088156	7.60727846784077e-05|0.000145194974508819	0.00134944	0.000110634	-3.6085	0	0
O43294_Q9UG63-2	0.00168244339466686|0.00131859959016717|0.00134620918632688	0.000631544261648495|0.000504576639012039	0.00134621	0.00056806	-1.24479	2.57423e-08	8.90061e-08
O43294_Q9UL03-3	0.000869627509484772|0.00113513317624088|0.00084268781251822	8.37168500720258e-05|6.32059157336129e-05	0.000869628	7.34614e-05	-3.56534	4.03801e-13	2.3537e-12
O43294_Q9Y5V3-2	0.00130702782593883|0.00200031878466631|0.00140480649115485	0.000546384061967027|0.000503074508703288	0.00140481	0.000524729	-1.42073	0.000188764	0.000375011
O43314_O75436	0.0132657839301233|0.014840618645908|0.0133935308390502	0.00648847383604474|0.00640095862047312|0.00513830412174932	0.0133935	0.00640096	-1.06518	9.51047e-32	1.59108e-30
O43314_O95219	0.00532885513538612|0.00514494018416956|0.00676268134680931	0.00309950419907452|0.00285286728441068|0.00337973549830106	0.00532886	0.0030995	-0.781788	7.87507e-07	2.26059e-06
O43314_P07237	0.0364708876839967|0.0355199207755873|0.033390448588571	0.0212437350311723|0.0209828470373929|0.0180500052801234	0.0355199	0.0209828	-0.759418	5.19964e-28	7.46743e-27
O43314_Q06210-2	0.018722417255434|0.0244674794453782|0.024581285212048	0.00822415857200901|0.00741716279694781|0.00957574806548965	0.0244675	0.00822416	-1.57293	3.09913e-12	1.65843e-11
O43314_Q86W92-2	0.00329068917914524|0.00215945032985381|0.00338659815325962	0.00142274564139213|0.00147790615632897|0.00130532148008321	0.00329069	0.00142275	-1.20971	0.000102293	0.000212334
O43314_Q96QK1	0.0196485958567934|0.0244705933066881|0.020882224667907	0.00650112962433166|0.00808015553963401|0.00695370671964339	0.0208822	0.00695371	-1.58642	1.59257e-21	1.61218e-20
O43314_Q9NZL4-3	0.012534531817856|0.0143897127027486|0.0140012059143359	0.0251777984989012|0.023615063558432|0.0231342059065962	0.0140012	0.0236151	0.754156	4.6018e-35	8.8118e-34
O43353_O95396	0.00149695023375337|0.000989516259161171	0.00199499356529097|0.00193468604687168|0.00163790246066981	0.00124323	0.00193469	0.638002	0.00967031	0.0148688
O43390_O60506	0.069674001941529|0.0710330574178351|0.0635352673791774	0.15260673131156|0.149146706024087|0.156453142007994	0.069674	0.152607	1.13113	1.67194e-161	1.94434e-159
O43390_P22626	0.119309945505637|0.133140162764706|0.123085912836478	0.29378941714511|0.224460832691162|0.265730907480081	0.123086	0.265731	1.1103	3.48902e-11	1.69406e-10
O43427-2_Q86W56	0.00208566492296449|0.00251594557035468|0.0022617316797091	0.000935837589602593|0.000680594160368659|0.000797694406649233	0.00226173	0.000797694	-1.50352	1.53926e-24	1.86274e-23
O43493-3_P11166	0.00288850926116436|0.00245194277775443	0.0088782435190248|0.00713113774392217|0.006104463679647	0.00267023	0.00713114	1.41717	8.8349e-06	2.18717e-05
O43493-3_P22087	0.00348932740034537|0.00223263566206631	0.00130263771071358|0.00184034299714571|0.00144176663016652	0.00286098	0.00144177	-0.988673	0.00930472	0.0143444
O43493-3_P54920	0.00294997403425691|0.00199602892057258	0.00619531195605585|0.00787320036536958|0.0056363800524919	0.002473	0.00619531	1.32491	1.25725e-05	3.03368e-05
O43493-3_Q6R327-3	0.00240105605536624|0.00178652111749315	0.000935311330476088|0.00117999514980838	0.00209379	0.00105765	-0.985249	0.00173091	0.0029655
O43493-3_Q6ZRP7	0.00171672073057522|0.00103678454359223	0.00256101141858282|0.00245850289423085|0.00231392915295737	0.00137675	0.0024585	0.836511	7.55648e-05	0.000160201
O43493-3_Q8TCG2	0.00198863411320239|0.00136299476052815	0.000887500672384018|0.00128816516678835|0.00108753226849362	0.00167581	0.00108753	-0.623804	0.0336714	0.0477813
O43493-3_Q9NYZ3	0.0025217273405489|0.00179847883210614	0.000995225019835545|0.00132432501221112	0.0021601	0.00115978	-0.897255	0.0118089	0.0179544
O43542_Q3KQU3-4	0.00292694673015382|0.00436333785988494|0.00283109377316337	0.00106333253282013|0.00104024767312556	0.00292695	0.00105179	-1.47655	0.00028426	0.000550061
O43542_Q53GA4	0.00140529500646737|0.00171185740837736	0.000506175287543838|0.00045995385135116	0.00155858	0.000483065	-1.68994	3.97201e-12	2.10428e-11
O43542_Q58EX7	0.000902394009185655|0.00132319209978083|0.000933694743329942	0.000177648246692512|0.000138718859698431	0.000933695	0.000158184	-2.56135	3.32745e-07	1.0054e-06
O43542_Q5TA45-3	0.00248285360091231|0.00408137795306681|0.00273876907393265	0.000521075971470489|0.000478074828106256	0.00273877	0.000499575	-2.45475	4.83228e-05	0.000106275
O43542_Q96K21-2	0.00235458862458684|0.00240904681080307|0.00249824519392803	0.000359804180905314|0.000337292640346962	0.00240905	0.000348548	-2.78903	0	0
O43542_Q9BUN8-2	0.00113283461310286|0.00117136539045143	0.000569200273969535|0.000522037234633801	0.0011521	0.000545619	-1.0783	2.90746e-88	1.69058e-86
O43542_Q9BW92	0.00130709533884362|0.00163479968526021|0.00135997591127575	0.000513890511809081|0.000376756546591393	0.00135998	0.000445324	-1.61066	2.14764e-12	1.17565e-11
O43542_Q9H8Y5	0.00123960438648667|0.00127735756394416	0.000374874493966783|0.000338019064914547	0.00125848	0.000356447	-1.81992	2.98742e-256	5.69761e-254
O43542_Q9HAU0-4	0.00143863395560173|0.00151275712959807	0.000180985423034456|0.000151777537408264	0.0014757	0.000166381	-3.14883	6.2313e-237	1.14273e-234
O43542_Q9NWK9	0.00175908119277559|0.00167150321622718	0.000554535561842565|0.000372936432167171	0.00171529	0.000463736	-1.88708	2.15663e-35	4.18e-34
O43542_Q9UBS0	0.00160126655074948|0.00184694469483387|0.00162945774378643	0.000153243877370782|0.000205551152734403	0.00162946	0.000179398	-3.18316	1.0543e-49	3.0466e-48
O43542_Q9UG63-2	0.00193427037823954|0.00181237894969062|0.00163273313923175	0.000708715354340869|0.000564932817237623	0.00181238	0.000636824	-1.50892	2.4237e-20	2.26593e-19
O43542_Q9Y5V3-2	0.00155885480951151|0.00249409814418976|0.00169133044405972	0.000623555154659401|0.000563430686928871	0.00169133	0.000593493	-1.51086	0.000471195	0.000876574
O43572_P26640	0.0128057104520095|0.0146640331804885|0.0147682072195812	0.0613816178713083|0.0484542037430078|0.0630666674678791	0.014664	0.0613816	2.06552	8.9715e-21	8.60687e-20
O43592_Q9NZL4-3	0.0162979834144866|0.0181956258725783	0.0293232213588796|0.0309140786750733|0.0285152089402556	0.0172468	0.0293232	0.765715	9.45195e-27	1.29503e-25
O43617-2_P78318	0.0148423381836175|0.0167752780946482|0.0158194969721306	0.00805647554914071|0.0105844747568955|0.0101525097845021	0.0158195	0.0101525	-0.639867	9.41129e-11	4.40796e-10
O43617-2_Q9Y5Q8-3	0.0133735009801203|0.0141513899991034|0.0140917596033137	0.00610662797908128|0.00748057900285825|0.00710882583992993	0.0140918	0.00710883	-0.987169	9.7742e-48	2.63296e-46
O43765_Q96TA1-2	0.0180965658331132|0.014410760830774|0.0123126498611537	0.021993857745002|0.0231637622431513|0.020223334031374	0.0144108	0.0219939	0.609954	0.000296831	0.00057276
O43815_Q14839-2	0.0106208574554991|0.0129151153486072|0.0112383371969558	0.00550509113406319|0.00855256947167185|0.00516941162633679	0.0112383	0.00550509	-1.02959	4.86944e-05	0.000107042
O43823_O95758-1	0.000509571714590013|0.000510034685538679	0.00138170571077921|0.00119948624022039|0.000937676978045037	0.000509803	0.00119949	1.2344	6.71491e-05	0.00014346
O43823_Q9BUN8-2	0.000663782994674594|0.000655219643645486	0.00151055274987419|0.00111896889025893|0.000981059224056127	0.000659501	0.00111897	0.762722	0.00788796	0.0122948
O43823_Q9ULX6	0.00118226789617574|0.000818172540217076|0.0011522458898956	0.00238322645472079|0.00206854416395885|0.00164445695339476	0.00115225	0.00206854	0.844167	5.7014e-05	0.000123565
O43847-2_P39748	0.0540342692329141|0.0863463859657021|0.0659755143097922	0.0319732588279187|0.034826079162532|0.0317876625543374	0.0659755	0.0319733	-1.04506	0.000152023	0.000306879
O43847-2_P61758	0.0129899643568391|0.014326910071952|0.0127434098148065	0.0267848806073004|0.0254094875563551|0.0227443131019002	0.01299	0.0254095	0.96797	1.37221e-19	1.22294e-18
O43847-2_Q96QK1	0.0235262946265283|0.0309360053964884|0.026116406499524	0.0189082332990579|0.016651139289357|0.0160094346524274	0.0261164	0.0166511	-0.649336	3.65142e-05	8.16987e-05
O43847-2_Q99471	0.00859190466121742|0.00936479342776349|0.00923337413288089	0.0197031816781374|0.0229521384000801|0.0176974701284363	0.00923337	0.0197032	1.0935	9.73947e-13	5.46327e-12
O43847-2_Q9BQ52	0.00764568281888221|0.00849759116351844|0.00858897630879863	0.0161679676492621|0.014707978607795|0.0131654998918754	0.00849759	0.014708	0.791473	2.28571e-12	1.24267e-11
O43847-2_Q9NQP4	0.0118155696745858|0.0142333765394075|0.0123910541043275	0.0303640785038906|0.0282702213409765|0.0243348278213034	0.0123911	0.0282702	1.18998	8.25394e-15	5.49648e-14
O43847-2_Q9NZL4-3	0.016412230587591|0.0208551247925489|0.0192353877459529	0.0375849021736274|0.0321860473081551|0.0321899338393802	0.0192354	0.0321899	0.742847	8.47062e-12	4.37099e-11
O60232_Q08AF3	0.00988271160277646|0.0131330900326883|0.0109640609458101	0.00168986405639212|0.00106219487871122|0.000916571428119359	0.0109641	0.00106219	-3.36766	1.05483e-24	1.2896e-23
O60232_Q13642-1	0.00873766388119832|0.00914286205942984|0.00917620339501622	0.00316203676932407|0.0031135671587539|0.00229352496741213	0.00914286	0.00311357	-1.55408	3.40469e-85	1.90983e-83
O60232_Q3KQU3-4	0.00864743750468414|0.0111799432539714|0.00967865289922355	0.0028448787221978|0.00173526442215015|0.00166052697527142	0.00967865	0.00173526	-2.47965	8.37789e-21	8.05358e-20
O60232_Q5TA45-3	0.00820334437544263|0.0108979833471532|0.00958632819999282	0.0018507909166633|0.00119300786080051|0.00109835413025211	0.00958633	0.00119301	-3.00637	8.14565e-24	9.35867e-23
O60232_Q68D06-2	0.00967918208511926|0.010090884399957|0.00975047129180446	0.00147140217113214|0.0012141806193884|0.000977490413113251	0.00975047	0.00121418	-3.00549	0	0
O60232_Q7Z7L1	0.0113337383795|0.0148811434410197|0.0129639860161329	0.00153182475875196|0.00107251511323109|0.000990354566091248	0.012964	0.00107252	-3.59544	3.43514e-30	5.40552e-29
O60232_Q96K21-2	0.00807507939911717|0.0092256522048895|0.00934580431998821	0.00103173607023533|0.000957571942492818	0.00922565	0.000994654	-3.21338	2.83048e-51	8.43483e-50
O60232_Q96KQ7-2	0.00695126076459678|0.00862825631291153|0.00815891186567126	0.0010549417623948|0.00087058289998999	0.00815891	0.000962762	-3.08313	8.4644e-27	1.16306e-25
O60232_Q9HAU0-4	0.00715912473013206|0.00836031625565825	0.000852917312364476|0.00077205683955412	0.00775972	0.000812487	-3.25559	8.18556e-31	1.32301e-29
O60232_Q9NR56-2	0.0132869656257309|0.0158282240616975|0.015120764494884	0.00498510902733912|0.00379045803037161|0.00300284632136574	0.0151208	0.00379046	-1.99609	5.8982e-30	9.19039e-29
O60232_Q9Y508	0.00854471667948332|0.0105600575085804|0.00936317318848473	0.00334939872638867|0.00333664305242378|0.00264925736446812	0.00936317	0.00333664	-1.4886	3.84793e-24	4.5301e-23
O60256_Q14558-2	0.0145193291327939|0.0156459565668631|0.0119817802022281	0.000677814211059276|0.00100023511629012|0.000825082153553364	0.0145193	0.000825082	-4.13729	5.70151e-34	1.03364e-32
O60256_Q9H074-2	0.0101154716518454|0.010456406433958|0.0088900737076364	0.00495988087136151|0.00446912603356191|0.00389544014037267	0.0101155	0.00446913	-1.1785	2.15205e-21	2.14216e-20
O60333-2_Q16851	0.0195367287654623|0.0222128532978773|0.0186370601720606	0.00932191306302702|0.0125070843503355|0.0103645708966106	0.0195367	0.0103646	-0.914529	4.33167e-11	2.09467e-10
O60343-2_Q14566	0.0420226084536545|0.0444089383643556|0.0454176903248484	0.0297624877015422|0.0233933641983298|0.02515219700845	0.0444089	0.0251522	-0.820166	1.01031e-16	7.64627e-16
O60443_P13473-2	0.00487176741905867|0.00596273244683083|0.0063357682960201	0.0109020848066567|0.0143362607025074|0.0192672649049942	0.00596273	0.0143363	1.26562	0.00022133	0.000435716
O60502_Q13451	0.019545415921856|0.0211650015671613|0.0191526038689045	0.00814108205358211|0.00868505242695456|0.00964002134783391	0.0195454	0.00868505	-1.17022	4.17134e-49	1.16994e-47
O60502_Q86UA1	0.0144770041759669|0.0155339338773718|0.0128226640160233	0.00629937183980179|0.00637164167246826|0.00649156204969633	0.014477	0.00637164	-1.18403	1.95119e-23	2.19936e-22
O60502_Q9UKG1	0.0173127898460024|0.0188020273927023|0.0163816134770082	0.00979665947372111|0.00843434387814493|0.00977542251575259	0.0173128	0.00977542	-0.824607	1.70886e-22	1.83098e-21
O60506_P51991	0.0238831199405848|0.022553764953616|0.0203846123838085	0.0551333820872258|0.0529081554109669|0.0544185265673699	0.0225538	0.0544185	1.27073	2.13885e-152	2.37164e-150
O60506_Q15717	0.0239082030640466|0.0274531097290543|0.0229898364972182	0.0678923517279677|0.051958197058507|0.0572642288542859	0.0239082	0.0572642	1.26013	2.18717e-12	1.19455e-11
O60506_Q9H4A3-5	0.0296355758007189|0.0289191292720733|0.0318728918770018	0.051437003569461|0.0450374220137792|0.0488208563760018	0.0296356	0.0488209	0.720168	6.69255e-19	5.72892e-18
O60518_P34896-2	0.00727926145936535|0.0101246507211174|0.00747033359122328	0.0109207960669905|0.0118043548159788	0.00747033	0.0113626	0.605045	0.0125558	0.0190171
O60518_Q9NYU2-2	0.00266365084770347|0.00332539286186337|0.00255945281732139	0.001984989658344|0.00138573176158116	0.00266365	0.00168536	-0.660348	0.00229367	0.00386165
O60524-4_P05388	0.0143943743472725|0.0139891207066813|0.011085974479186	0.00590907229860239|0.00734727991493001|0.00848981334128624	0.0139891	0.00734728	-0.929023	4.04357e-06	1.04611e-05
O60524-4_P29966	0.00755774126533978|0.00720697910434604|0.00467125327107914	0.0113382777248356|0.0146572545025467|0.0111022281851633	0.00720698	0.0113383	0.653735	5.80564e-05	0.000125767
O60524-4_P42704	0.0134716097403774|0.0163073081050402|0.0147158862085068	0.0087168839670971|0.00755589800605349|0.00872197223443386	0.0147159	0.00871688	-0.75549	7.99827e-13	4.52381e-12
O60524-4_P63272	0.00723043778620921|0.00807850001643965|0.00751879919777535	0.0045902718423048|0.00379650426383355|0.00602163764610926	0.0075188	0.00459027	-0.711923	5.66876e-05	0.000122969
O60524-4_P80217-2	0.0126691288586|0.0153396091190066	0.00721048942157111|0.00517518574870708|0.00661603452613319	0.0140044	0.00661603	-1.08184	1.31174e-09	5.38242e-09
O60524-4_Q9Y294	0.00449867608889849|0.00443658778331023|0.00434655134722725	0.00708435094091703|0.00773792480877467|0.00963289607324966	0.00443659	0.00773792	0.802496	1.14292e-06	3.19055e-06
O60573-2_O75348	0.00463495052982477|0.00453276421658307|0.00491163697192036	0.0083234495061547|0.00855704279535001|0.00775239488832301	0.00463495	0.00832345	0.844628	2.21678e-40	5.0093e-39
O60573-2_Q14676	0.00275534780799074|0.00275097615027935|0.00300674179891482	0.00604449730168015|0.00444235543843914|0.0044090770168144	0.00275535	0.00444236	0.68909	9.82442e-05	0.000204286
O60610_P25788-2	0.0638416480676854|0.0575544254893981|0.0471557742457481	0.0963256461846262|0.108752526832213|0.0998031599657502	0.0575544	0.0998032	0.794159	1.05712e-13	6.42082e-13
O60610_P50851-2	0.0161725067234853|0.0153373418658292|0.0151866584091404	0.0257082967056299|0.0282289912760282|0.0220369369180373	0.0153373	0.0257083	0.745186	8.73171e-08	2.84571e-07
O60664-4_O60925	0.0223257252060789|0.0302648286483982|0.0215557565017806	0.0372963641931708|0.0451900565393194|0.037369926488101	0.0223257	0.0373699	0.743171	6.70392e-05	0.000143338
O60664-4_P12004	0.0930786117087191|0.110242236318291|0.0756764920532714	0.0625830799081311|0.0618059508454565|0.0553190633760549	0.0930786	0.061806	-0.590704	0.0012298	0.00216416
O60664-4_P61758	0.0189448626809976|0.0225947905975485|0.0171887128289982	0.0304260416188357|0.0359159522255414|0.0301335729350871	0.0189449	0.030426	0.6835	3.28555e-07	9.95267e-07
O60664-4_Q14738	0.0138593030520284|0.0171686928596018|0.0135233452588246	0.0198222703324994|0.0242109602398399|0.0210349104351508	0.0138593	0.0210349	0.601931	9.37196e-05	0.00019556
O60664-4_Q99471	0.0145468029853759|0.01763267395336|0.0136786771470726	0.0233443426896727|0.0334586030692664|0.0250867299616232	0.0145468	0.0250867	0.786222	0.000329151	0.000628511
O60664-4_Q9NQP4	0.0177704679987443|0.0225012570650041|0.0168363571185192	0.0340052395154259|0.0387766860101628|0.0317240876544903	0.0177705	0.0340052	0.936275	6.20495e-09	2.31496e-08
O60664-4_Q9NZL4-3	0.0223671289117495|0.0291230053181454|0.0236806907601445	0.0412260631851627|0.0426925119773414|0.0395791936725672	0.0236807	0.0412261	0.799846	9.11555e-13	5.12534e-12
O60701_Q9NVE7	0.0192462596551974|0.0260812095654487|0.0237341175019891	0.0150953090925725|0.0117473573907758|0.0130627443712472	0.0237341	0.0130627	-0.861504	1.30054e-05	3.12549e-05
O60701_Q9NYU2-2	0.0179866878719173|0.0242670277272847|0.0224182437277732	0.0142440285862129|0.0100959010097929|0.0106452705472945	0.0224182	0.0106453	-1.07446	1.33412e-05	3.20106e-05
O60749-2_P42224	0.0364797969124443|0.0502874912194161|0.0369721683979041	0.0192333086483967|0.0170254715833593|0.0168475909539511	0.0369722	0.0170255	-1.11874	2.86014e-07	8.74177e-07
O60749-2_P51003	0.0227642586528322|0.0314398580563622	0.0174196090511062|0.0151913473321309	0.0271021	0.0163055	-0.733046	0.0159216	0.0237603
O60749-2_Q13573	0.0208426108486005|0.0242452064041777	0.015993627223919|0.0126867129831741	0.0225439	0.0143402	-0.652676	0.000544252	0.00100816
O60749-2_Q13617	0.0219051969287349|0.0318543929356654|0.0247028951887514	0.015093926556793|0.0135322209118334|0.0148822604034655	0.0247029	0.0148823	-0.731086	0.000104187	0.000216079
O60749-2_Q14694	0.0178541755200957|0.0270578850062724|0.0210513616556847	0.0146031582920201|0.0109280877031489|0.0124318717126832	0.0210514	0.0124319	-0.75987	0.00129425	0.00226708
O60749-2_Q15631	0.0679693011924389|0.090955828957318|0.0772098564752392	0.0383695806126824|0.0328390522966665|0.033063933312348	0.0772099	0.0330639	-1.22353	2.106e-10	9.57235e-10
O60749-2_Q9UNH7	0.0235055961203716|0.0322726060679695|0.0244157216272329	0.017268683934886|0.0133532782939126|0.0145737463406217	0.0244157	0.0145737	-0.744439	0.000108485	0.000224114
O60763-2_P55072	0.095951880850779|0.101969503562672|0.0956945023908699	0.214565105904477|0.224067077647838|0.243557162921678	0.0959519	0.224067	1.22355	2.69826e-49	7.75019e-48
O60826_P09493-4	0.0208659521142143|0.0195126728786694|0.0231928508236038	0.00855841361567596|0.00796894185618271|0.00684220620495403	0.020866	0.00796894	-1.38869	1.44346e-29	2.22013e-28
O60826_Q15642-2	0.0234418554537925|0.0260113785698422|0.0248240884058728	0.00943618535055639|0.00801689459871461|0.00930330468523129	0.0248241	0.0093033	-1.41593	3.78061e-74	1.73327e-72
O60831_Q9H0S4-2	0.00429164882145216|0.00522337556026099|0.00471679332385414	0.00272285746921415|0.00226877327520129|0.0021030674344913	0.00471679	0.00226877	-1.05589	3.38603e-13	1.98581e-12
O60888-3_P17174	0.0427239422633945|0.0412675415251462	0.0250641481027036|0.0284297924825485|0.0234748855319697	0.0419957	0.0250641	-0.744618	8.30885e-17	6.31844e-16
O60888-3_P37837-2	0.0556043643255458|0.0501900363478344|0.0493504896058834	0.0276179848918693|0.0406020896799227|0.0272481910135998	0.05019	0.027618	-0.861793	3.51985e-05	7.9126e-05
O60888-3_Q16512-2	0.0213491575367573|0.0209227456232827|0.0200485537509235	0.0134213406091943|0.0165577078791373|0.0114801203451419	0.0209227	0.0134213	-0.640543	5.33988e-06	1.35717e-05
O60888-3_Q9H4A4	0.0252097547724907|0.0248502606300234|0.024697605043979	0.0152016786134771|0.0183816178008234|0.0129801377299813	0.0248503	0.0152017	-0.70903	2.40321e-09	9.55673e-09
O60888-3_Q9UHD1-2	0.0274129935386395|0.0271900254945727	0.0172097832544572|0.0196611829514814|0.0148457858118169	0.0273015	0.0172098	-0.665752	2.13284e-08	7.46103e-08
O60888-3_Q9Y617	0.0446862380829006|0.0424607033025704|0.0440623782737361	0.0270589478253841|0.0361371619912223|0.0245623395195103	0.0440624	0.0270589	-0.703442	5.18462e-05	0.000113552
O60925_P61758	0.017374283500757|0.0221196097003918|0.0152430458912551	0.0348284035820766|0.042169950189833|0.0338841177625114	0.0173743	0.0348284	1.00331	1.64416e-08	5.85028e-08
O60925_Q86TI2-2	0.0120118547774067|0.0163039118036017|0.0109277268129472	0.0231721476235912|0.0299699343197491|0.0231189939947552	0.0120119	0.0231721	0.947933	1.08939e-05	2.6596e-05
O60925_Q99471	0.0129762238051353|0.0171574930562033|0.0117330102093295	0.0277467046529136|0.039712601033558|0.0288372747890475	0.0129762	0.0288373	1.15206	1.27597e-05	3.07418e-05
O60925_Q9BTE6-2	0.0124683416761665|0.0178467670295182|0.0123284504672682	0.0254182340978805|0.0295177271493578|0.0239724769610908	0.0124683	0.0254182	1.02759	9.04616e-07	2.56281e-06
O60925_Q9NQP4	0.0161998888185037|0.0220260761678474|0.0148906901807761	0.0384076014786669|0.0450306839744544|0.0354746324819147	0.0161999	0.0384076	1.24541	8.74571e-10	3.69349e-09
O60925_Q9NZL4-3	0.0207965497315089|0.0286478244209888|0.0217350238224015	0.0456284251484036|0.048946509941633|0.0433297384999915	0.021735	0.0456284	1.06991	6.21001e-14	3.8705e-13
O60925_Q9UHV9	0.0340913845830768|0.0274513601903744|0.0186473535179564	0.0424208981912751|0.0496133985643003|0.042747530854356	0.0274514	0.0427475	0.638963	0.000314313	0.000602834
O60925_Q9UM54-6	0.0109698022333625|0.010352270252557	0.0237940098336681|0.0278363831659356|0.023118619518073	0.010661	0.023794	1.15825	9.90804e-14	6.0334e-13
O60925_Q9Y371-2	0.0130941975868974|0.0177873769529549|0.0125048665306913	0.0256803512329037|0.0304503417376422|0.0248743083036338	0.0130942	0.0256804	0.971737	2.02008e-07	6.3492e-07
O60934_Q9UBS0	0.00209924288042024|0.00219490955570998|0.00223358969489225	0.000441511239481944|0.000481428690019927	0.00219491	0.00046147	-2.24985	4.56181e-224	7.50025e-222
O75044_Q9ULH1-2	0.00494477742322567|0.00535103750004877|0.00532110193636637	0.00284286170537166|0.00245878708560045|0.0026996428342243	0.0053211	0.00269964	-0.978956	3.36714e-49	9.55627e-48
O75083_P06730-2	0.0303867650506091|0.0332538284932521|0.0308761099768024	0.0464062296304343|0.067303105469834|0.0557925764198419	0.0308761	0.0557926	0.853582	4.26486e-05	9.42739e-05
O75150_Q5VTR2	0.00919655969600272|0.0111475166669745|0.0101996836168912	0.00563817280554084|0.00512521399425518|0.00528515068512208	0.0101997	0.00528515	-0.948508	1.19588e-16	8.97945e-16
O75165_Q6ZRP7	0.0023487542233209|0.00133722218093235	0.00373249528896274|0.00282880843881201|0.00283920546541126	0.00184299	0.00283921	0.62344	0.0168598	0.0250741
O75190_P04439	0.00588025944642413|0.0105485284146205|0.00699748620917891	0.00260342100094188|0.000862368883276002	0.00699749	0.00173289	-2.01365	0.00163641	0.00281574
O75190_P09543-2	0.00400706078383445|0.00603408797461203|0.00419321964330234	0.00247033590772822|0.00104239359284055|0.00102986239437244	0.00419322	0.00104239	-2.00816	5.91287e-05	0.000127915
O75190_P17858-2	0.0168796938383541|0.0303407339857515|0.0179422361715795	0.00672542947444838|0.00345372589610059|0.00362965209053793	0.0179422	0.00362965	-2.30546	0.000119507	0.000245608
O75190_P49959-3	0.0073412248942079|0.00884412780329418|0.00712353400716181	0.00236153599652095|0.000907657675801077|0.000925027417580985	0.00734122	0.000925027	-2.98845	1.41407e-18	1.17462e-17
O75190_Q08AF3	0.00559599899233965|0.00795682091389706|0.00577252491893688	0.00207412088887083|0.000695614565625621|0.000674433498435458	0.00577252	0.000695615	-3.05284	2.63863e-09	1.0432e-08
O75190_Q3KQU3-4	0.00436072489424733|0.00600367413518015|0.0044871168723503	0.00322913555467651|0.00136868410906455|0.00141838904558752	0.00448712	0.00141839	-1.66154	0.000268468	0.000521195
O75190_Q5TA45-3	0.00391663176500582|0.00572171422836203|0.00439479217311957	0.00223504774914201|0.000826427547714909|0.000856216200568211	0.00439479	0.000856216	-2.35975	2.20821e-06	5.9117e-06
O75190_Q63ZY3-3	0.00403276669858037|0.00591811587183785|0.00437789516325661	0.00281901051992086|0.00110634979803967|0.00133264199144946	0.0043779	0.00133264	-1.71595	0.000130064	0.000264907
O75190_Q92974-2	0.0074913745912709|0.00990207215866913|0.00811288819268335	0.00675586083986806|0.00461781101475012|0.00434291615415923	0.00811289	0.00461781	-0.813006	0.00189603	0.00322866
O75190_Q96K21-2	0.00378836678868035|0.00404938308609828|0.00415426829311496	0.000665155757149735|0.000715434012808918	0.00404938	0.000690295	-2.55242	1.70826e-120	1.40431e-118
O75190_Q9BSJ2-4	0.00394242468530336|0.00531899668950529|0.00469987330158924	0.00195754926749822|0.00059433900209982|0.000659782002616412	0.00469987	0.000659782	-2.83256	1.85778e-09	7.50668e-09
O75190_Q9HAU0-4	0.00287241211969525|0.003168780228785	0.000486336999278876|0.00052991890987022	0.0030206	0.000508128	-2.57157	3.74069e-63	1.42685e-61
O75190_Q9NR56-2	0.00900025301529412|0.0106519549429063|0.00992922846801078	0.00536936585981782|0.00342387771728602|0.00276070839168184	0.00992923	0.00342388	-1.53605	5.69637e-11	2.73243e-10
O75190_Q9UBS0	0.00303504471484299|0.00348728097012908|0.00328548084297336	0.000458595453615202|0.000583692525196359	0.00328548	0.000521144	-2.65635	1.84517e-55	6.06743e-54
O75190_Q9UGI8-2	0.00992573834144644|0.00863814421451705|0.00879901277259567	0.0049942497781537|0.00520870823057586|0.0030684775334416	0.00879901	0.00499425	-0.817074	3.00455e-09	1.17713e-08
O75348_P35611-3	0.00629865707802734|0.00612218137263326|0.00625626956256547	0.00974846323927554|0.0103595680435524|0.00917854188353069	0.00625627	0.00974846	0.639872	1.22099e-24	1.48513e-23
O75348_P36543	0.0127824840872251|0.0108983488854077|0.0105932366975389	0.0227827013293417|0.0174028224288726|0.0189492389099051	0.0108983	0.0189492	0.79803	1.89849e-06	5.11701e-06
O75436_O95429-2	0.0112344809334575|0.0145622572128128|0.0114366753344747	0.00634556365400058|0.0051549021369309	0.0114367	0.00575023	-0.991975	5.0354e-06	1.28458e-05
O75436_P55327-4	0.0174675930054721|0.0260490268691104|0.0164347803434972	0.0106497919709836|0.0130062881198047|0.00931068507677779	0.0174676	0.0106498	-0.713856	0.00539954	0.00865669
O75436_Q06210-2	0.0277570909870248|0.0380346737765248|0.0338323623031919	0.0139151595506469|0.0130369596802118|0.0139846460585042	0.0338324	0.0139152	-1.28175	6.87261e-11	3.25085e-10
O75436_Q66K14-2	0.0129596230987196|0.0170464723922264|0.0138704299975188	0.0066111522954032|0.00716605664564939|0.00564941033871825	0.0138704	0.00661115	-1.06904	5.82519e-10	2.50672e-09
O75436_Q86W92-2	0.012325362910736|0.0157266446610005|0.0126376752444035	0.00711374662003007|0.00709770303959297|0.00571421947309773	0.0126377	0.0070977	-0.832307	4.53307e-09	1.73325e-08
O75436_Q96QK1	0.0286832695883841|0.0380377876378348|0.0301333017590509	0.0121921306029696|0.013699952422898|0.0113626047126579	0.0301333	0.0121921	-1.30541	2.87685e-11	1.40974e-10
O75436_Q9GZT8-2	0.0169424575917174|0.0214203241557763	0.0101095037170572|0.0100537729768046	0.0191814	0.0100816	-0.927977	4.82367e-05	0.000106134
O75534-2_Q92598	0.0638187672971294|0.0581102258067344|0.0553738728144317	0.150173886403876|0.067507130484546|0.112098002863316	0.0581102	0.112098	0.947897	0.0343309	0.0486593
O75676_Q13642-1	0.00517643170385438|0.00501401058755414|0.0041575112994041	0.0028744708021921|0.00351390279097551|0.00229208762660692	0.00501401	0.00287447	-0.802669	6.66033e-05	0.00014247
O75718_P25205-2	0.0401502976129387|0.0455197341952936|0.0446454697930396	0.0182432247637052|0.0164531231428641|0.0156287225481969	0.0446455	0.0164531	-1.44015	6.64828e-48	1.80108e-46
O75821_Q13347	0.03421233896345|0.0227417863314678|0.02990974912843	0.0489863772287299|0.0525411655048499|0.0495602985950947	0.0299097	0.0495603	0.728569	1.21791e-09	5.04072e-09
O75822_Q14152	0.0371800873551893|0.0387643055785132|0.055066036267805	0.0634355162061187|0.0529646039793865|0.0589482364921888	0.0387643	0.0589482	0.60472	0.0223769	0.0325681
O75822_Q9Y262	0.0230796211421937|0.0203116287367303|0.0280925091466211	0.0372990839420728|0.0445577415434684|0.0413128019472163	0.0230796	0.0413128	0.839969	2.65544e-08	9.15482e-08
O75874_P20962	0.0235875883720061|0.019564517118816|0.0162927731584376	0.00883014633932579|0.0142876619004372|0.00991243453993969	0.0195645	0.00991243	-0.980928	0.00106116	0.00188792
O75896_P55084-2	0.00635993649412647|0.00862922478290795|0.00812191914531996	0.00451167628241663|0.00356613978195559|0.00412327219628538	0.00812192	0.00412327	-0.978031	9.02009e-07	2.55694e-06
O75896_Q9Y223-2	0.00773146393432795|0.00899740245859845|0.00852638351425651	0.00442538651533833|0.00343031199081834|0.00345173530853381	0.00852638	0.00345174	-1.30461	5.0098e-21	4.88481e-20
O75935-3_P42025	0.0545628968374406|0.0485188200413363|0.0462711649699362	0.0213526826694934|0.0205303199530128|0.01746517120556	0.0485188	0.0205303	-1.24079	7.92799e-28	1.12838e-26
O75935-3_Q13561	0.0957559592560349|0.0907186426553499|0.0839063811366408	0.0354297014829144|0.0328751588470834|0.0287155976880891	0.0907186	0.0328752	-1.4644	2.00601e-48	5.46553e-47
O75935-3_Q14203-3	0.0442939860258319|0.0434732152344326|0.0436621794512251	0.0182674029828716|0.0163663432097902|0.0141729037264337	0.0436622	0.0163663	-1.41565	6.46968e-115	5.14124e-113
O75935-3_Q9UJW0	0.0300540535386978|0.0290124345164317|0.0289237962719134	0.0126017406199832|0.011884029283461|0.0101042430603222	0.0290124	0.011884	-1.28765	6.38287e-103	4.41065e-101
O75943-2_Q9NXF7	0.00246587207147005|0.00142962728280464|0.00220915423644115	0.000958434573140996|0.000999388244974005|0.00096204037908068	0.00220915	0.00096204	-1.19932	0.00066348	0.00121252
O75976_P61966	0.00136965505857039|0.0014918939692208	0.00271296584103709|0.00245292187943996|0.00217260218845572	0.00143077	0.00245292	0.777705	8.79918e-07	2.50475e-06
O76021_P30050	0.0372497580935367|0.0398984278698541|0.0269307462390153	0.0101842220770229|0.0131297382565441|0.0108633229916012	0.0372498	0.0108633	-1.77777	9.10885e-09	3.33828e-08
O76021_P36578	0.0292901678125942|0.0277313415963761|0.0211893199450402	0.00777143406905796|0.00746501267126753|0.00456478111613396	0.0277313	0.00746501	-1.8933	4.02008e-13	2.34612e-12
O76021_P61353	0.0239685067806705|0.0327331808298908|0.0209453527599788	0.00776792474016196|0.00987455229166049|0.00586381112001065	0.0239685	0.00776792	-1.62554	1.22462e-06	3.40268e-06
O76021_P62424	0.0191330996637852|0.0239533635094782|0.0144048179595902	0.00669508473912668|0.00650487677078725|0.0039609443016669	0.0191331	0.00650488	-1.55648	3.39488e-06	8.85975e-06
O76021_P62888	0.0132452187475176|0.0123020638131811|0.0110545365562457	0.00452421083917754|0.00851971521727215|0.00385611219304929	0.0123021	0.00452421	-1.44316	3.55025e-05	7.97342e-05
O76021_P62891	0.0156864385322578|0.0230501118941102|0.0172945890564074	0.00791634068112502|0.0118483810581953|0.00806169253033172	0.0172946	0.00806169	-1.10117	0.000267488	0.000519928
O76021_P62913	0.0134691521056082|0.0164473591345228|0.0129106806196427	0.00634809436688348|0.00765195682309391|0.00520579120199775	0.0134692	0.00634809	-1.08526	1.62746e-09	6.60966e-09
O76021_Q9NR30	0.00919112611102749|0.012230041225886|0.00932757812662223	0.00407751039034514|0.00450545623129032|0.00249281457739255	0.00932758	0.00407751	-1.19381	1.80528e-08	6.36654e-08
O76021_Q9Y3U8	0.0247964498680779|0.0345432791928243|0.0211068827810396	0.0101056797984643|0.00850985628146508|0.00658095155359571	0.0247964	0.00850986	-1.54293	8.45491e-06	2.09854e-05
O94804_Q9BUL5	0.00177704936972818|0.00181248495249958	0.00050681703524285|0.000773826381017905|0.000691575088874051	0.00179477	0.000691575	-1.37584	1.82471e-28	2.69357e-27
O94822-3_Q13162	0.0111513176404504|0.0143895528404697|0.0117273347656081	0.0233051173984195|0.0175446717561865|0.0192460939947061	0.0117273	0.0192461	0.714691	0.00012006	0.000246436
O94855-2_Q9H074-2	0.00201430861634023|0.00198541748357208	0.00539543749380859|0.00511655514682342|0.00429846101585411	0.00199986	0.00511656	1.35527	4.88544e-12	2.5739e-11
O94964-2_P11166	0.00165988881063208|0.00275215504911008|0.00195107123367771	0.00611101484094558|0.00526073475432762	0.00195107	0.00568587	1.54312	1.38698e-11	6.96117e-11
O94964-2_P54920	0.00172135358372463|0.00227503942234795|0.00149515737649586	0.00685307746239298|0.00479265112717251	0.00172135	0.00582286	1.75819	1.26779e-06	3.50832e-06
O94964-2_Q14258	0.00406627202877411|0.00443364505787678|0.00336602520289767	0.000234848556911548|0.000237361372643298	0.00406627	0.000236105	-4.10621	3.58919e-20	3.32297e-19
O94964-2_Q8N201	0.00152068327366344|0.00216044317664176|0.00143407846514307	0.000282805993307448|0.00025974767992305	0.00152068	0.000271277	-2.48688	1.25598e-06	3.48168e-06
O94964-2_Q9HAU0-4	0.000972159889202572|0.00108898381611958	9.82762237297953e-05|0.000101990052996878	0.00103057	0.000100133	-3.36345	4.54064e-57	1.53545e-55
O94966-6_P23368	0.00451073126497314|0.0039717199858852	0.0025317567353706|0.00243408573530209|0.00236997432311248	0.00424123	0.00243409	-0.801101	1.14781e-17	9.22891e-17
O95071-2_P19387	0.00847836021231906|0.010826159686664|0.0066011961466572	0.00586053999111232|0.00382935721661752|0.00338493254025415	0.00847836	0.00382936	-1.14668	0.00298203	0.0049455
O95071-2_P30876	0.00783618931678992|0.00784101149097077|0.00720545090392726	0.0052622132014171|0.00350912722018375|0.00319186259991796	0.00783619	0.00350913	-1.15904	7.76855e-08	2.54399e-07
O95071-2_P31689	0.0163302170104199|0.0130277407539583|0.0125723147567117	0.00569594853190245|0.00555573250749198|0.00401818704839711	0.0130277	0.00555573	-1.22954	8.23442e-12	4.25371e-11
O95071-2_P33992	0.0201054744535433|0.0190090648937084|0.0240779100476097	0.00897229019115374|0.0061789825426003|0.00508626146458099	0.0201055	0.00617898	-1.70215	1.05312e-13	6.40471e-13
O95071-2_P36578	0.0253117620520047|0.0204406184465902|0.0165074851779494	0.00699789165330874|0.00639896287360486|0.00466766913656243	0.0204406	0.00639896	-1.67553	2.41634e-08	8.3912e-08
O95071-2_P40692	0.0036618835528932|0.00366065499925185|0.00388365108969628	0.00275425545738056|0.00233586358940206|0.00196595695542324	0.00366188	0.00233586	-0.64863	7.61089e-09	2.80872e-08
O95071-2_P40938	0.00465242937408019|0.0050134422359557|0.00517618980709422	0.00318331383699891|0.00237521649739669|0.00226392588797644	0.00501344	0.00237522	-1.07774	1.04852e-12	5.86779e-12
O95071-2_P46779-2	0.00443263437744963|0.00396377171186251|0.00362453716533937	0.00248362537334|0.00231863641265836|0.00175882962747835	0.00396377	0.00231864	-0.773597	1.42e-08	5.07538e-08
O95071-2_P49207	0.0112840512560951|0.0139750576663641|0.00920846648076502	0.00459036599828539|0.00493633882703485|0.00343400953606026	0.0112841	0.00459037	-1.2976	8.01246e-07	2.29726e-06
O95071-2_P57088	0.0031607514718688|0.00364775307932017|0.00389356378080838	0.0030106004805354|0.00240147337628631|0.00206263744596219	0.00364775	0.00240147	-0.603088	0.00218471	0.00369386
O95071-2_Q13418	0.00380272755819529|0.00492559962717207|0.00405094562921099	0.00260623888315503|0.00233167313248921|0.00184481199233054	0.00405095	0.00233167	-0.796893	8.97662e-07	2.54613e-06
O95071-2_Q96H79	0.0223576935594056|0.0112194949830424|0.0163854392900268	0.00318523674279649|0.00279394811421339|0.00206898494794268	0.0163854	0.00279395	-2.55204	1.56557e-05	3.70822e-05
O95071-2_Q9H7B4	0.00578963062814114|0.00675234690753241|0.00610639488394016	0.00231944718132265|0.00179053140192666|0.0014545628851284	0.00610639	0.00179053	-1.76993	1.19715e-30	1.91544e-29
O95071-2_Q9NR56-2	0.00859787086940734|0.00929049274698305|0.00955918162682751	0.00552740911315952|0.00445477914146909|0.00345365759876588	0.00929049	0.00445478	-1.0604	1.9638e-12	1.08247e-11
O95159_Q969E2-2	0.0013800177095846|0.00140664321145948	0.00245222142253763|0.00246686556279837|0.00247684258800873	0.00139333	0.00246687	0.824142	0	0
O95197-2_Q8NHH9	0.00835765316894626|0.00741185465091046|0.0104928874146006	0.00419116676309325|0.00357136493056258|0.00364716077700471	0.00835765	0.00364716	-1.19632	1.08065e-07	3.48143e-07
O95340-2_P06865	0.007917532516067|0.00840194648811831|0.00788348622253686	0.00456483365064326|0.0044113507867301	0.00791753	0.00448809	-0.818949	1.10582e-57	3.82069e-56
O95340-2_Q3LXA3	0.00574417974018104|0.00583300582113053|0.00532868072551405	0.00379614902686904|0.00380517712353545|0.00388366682547156	0.00574418	0.00380518	-0.594137	2.52594e-30	4.00122e-29
O95347_Q9NTJ3	0.0357270659956669|0.0373569384053133|0.0359661752003813	0.00702023493275636|0.00637435641114039|0.00646691708837682	0.0359662	0.00646692	-2.47549	0	0
O95352_Q9GZT8-2	0.0112796006167508|0.0126597146704165	0.00768275266914864|0.00749094787824329	0.0119697	0.00758685	-0.657809	3.15617e-10	1.39339e-09
O95376_Q96H79	0.0211223367598779|0.0103199080155396|0.0147347807325805	0.00242620350074764|0.00239568902755103|0.00176887384804684	0.0147348	0.00239569	-2.62071	2.6884e-05	6.13023e-05
O95376_Q9NR56-2	0.00736251406987966|0.00839090577948026|0.00790852306938121	0.00476837587111066|0.00405652005480674|0.00315354649887004	0.00790852	0.00405652	-0.963166	2.00984e-12	1.10658e-11
O95394-3_P36551	0.00482854797371684|0.00576172905653382	0.0112492417130532|0.00984689389662203|0.00886332193235629	0.00529514	0.00984689	0.895	9.98956e-07	2.81336e-06
O95394-3_Q7Z4H3	0.00418937170716249|0.00509942539960077	0.0115535850396213|0.00982289625849902|0.00944352085269918	0.0046444	0.0098229	1.08066	4.84952e-10	2.10972e-09
O95394-3_Q8IY67-2	0.00596038498076677|0.00778648896028123	0.0148235804409595|0.0124313261698419	0.00687344	0.0136275	0.987412	7.17757e-06	1.79647e-05
O95394-3_Q96GA7	0.00492033579105365|0.00573219415189467	0.011624096828645|0.0107809424320481|0.0107998105501648	0.00532626	0.0107998	1.01981	2.06342e-34	3.84312e-33
O95394-3_Q9BY43-2	0.00424818539023838|0.00529951957577617	0.0122758892451961|0.0105015982255388	0.00477385	0.0113887	1.25438	1.40996e-10	6.48909e-10
O95394-3_Q9H444	0.00528695259876972|0.00621700538938351	0.0132705244875392|0.0127893605981629|0.0116944755004915	0.00575198	0.0127894	1.15281	7.87449e-23	8.59166e-22
O95396_Q9BQC3	0.00156094314025747|0.00175945599064794|0.00154006188943341	0.00307538048638229|0.00243165288888901|0.00192690370969033	0.00156094	0.00243165	0.639519	0.0115419	0.017582
O95399-2_P38646	0.0718839457083049|0.0795586074061686|0.0742084257294367	0.141858432135969|0.108394163033556|0.122541313918436	0.0742084	0.122541	0.723613	8.48612e-07	2.42141e-06
O95429-2_Q96QK1	0.0176172928601276|0.0241922318735929|0.0189253691633315	0.00802476057316148|0.00697030473482497	0.0189254	0.00749753	-1.33583	1.18304e-06	3.29868e-06
O95429-2_Q99471	0.00268290289481664|0.00262101990486802|0.00204233679668843	0.0143257596838845|0.00865834021083385	0.00262102	0.011492	2.13244	2.14999e-05	4.9787e-05
O95429-2_Q9BQ52	0.00173668105248143|0.00175381764062296|0.00139793897260618	0.00608159989159948|0.00412636997427302	0.00173668	0.00510398	1.55529	2.99941e-06	7.89249e-06
O95429-2_Q9BUL5	0.00108547411238504|0.00165818784305019|0.000895912649143677	0.000576709265266748|0.000530881936805852	0.00108547	0.000553796	-0.9709	0.0260503	0.0375477
O95429-2_Q9NQP4	0.005906567908185|0.00748960301651207|0.00520001676813507	0.0196438426247809|0.015295697903701	0.00590657	0.0174698	1.56447	9.24021e-10	3.89543e-09
O95429-2_Q9UM54-6	0.000676481323043873|0.000661596839915915	0.00244954181626211|0.00293968493985927	0.000669039	0.00269461	2.00992	1.4394e-16	1.07403e-15
O95429-2_Q9Y371-2	0.00280087667657876|0.00325090380161955|0.00281419311805025	0.00506350038796874|0.00469537372542013	0.00281419	0.00487944	0.793993	2.7027e-16	1.98254e-15
O95453-2_P15104	0.00184974819898114|0.00137389914925116	0.000802218601354142|0.00108977076948664|0.00087420234275857	0.00161182	0.000874202	-0.882655	0.000992979	0.00177456
O95486_P36915	0.00704284258703572|0.00774296372229339	0.00535796598938469|0.0042327289606747|0.00485169242397012	0.0073929	0.00485169	-0.607653	1.83821e-07	5.80052e-07
O95551_Q96PU8-3	0.00797395807251203|0.0111721279325729|0.0101491467333418	0.00606194533947939|0.00347511041081725|0.0059452912991916	0.0101491	0.00594529	-0.771539	0.000273516	0.000529916
O95630_P57764	0.00333361169222201|0.0032923880496963	0.00552209790734981|0.0052148986821733|0.00460969735465436	0.003313	0.0052149	0.654501	1.94801e-07	6.13078e-07
O95707_Q99575	0.00261265402487499|0.00196459829289844|0.00231857159599612	0.00317468245075781|0.00402306297905639|0.00353753560298219	0.00231857	0.00353754	0.609508	3.45027e-05	7.76352e-05
O95758-1_Q8NI27	0.000788738749772617|0.0007411168121811	0.00132509797635516|0.00151095979716555|0.00112711150310218	0.000764928	0.0013251	0.792704	0.000114603	0.000236343
O95758-1_Q9ULX6	0.00110640706524275|0.00109465929463507	0.00202607825233679|0.00192519010001742|0.00148476965657537	0.00110053	0.00192519	0.806798	0.000915164	0.00164165
O95793-2_P30050	0.0362208911569403|0.0397144045228353|0.0263363792605917	0.012549531643161|0.0141718955681384|0.0125671885536694	0.0362209	0.0125672	-1.52716	2.0584e-07	6.45688e-07
O95793-2_P49207	0.0142335900800882|0.0210817574691312|0.0132959342694322	0.00772921798017275|0.00704454593629184|0.00503498707770001	0.0142336	0.00704455	-1.01472	0.00020249	0.000400611
O95793-2_P62891	0.0146575715956614|0.0228660885470914|0.0167002220779838	0.0102816502472632|0.0128905383697896|0.00976555809239994	0.0167002	0.0102817	-0.699795	0.00741811	0.0116118
O95793-2_Q14683	0.00712986588063355|0.0116379045693936|0.00880434286296643	0.0051582213764882|0.0037331058948462|0.00284737810684662	0.00880434	0.00373311	-1.23784	0.000355136	0.000674616
O95793-2_Q9BRJ6	0.00756171076424539|0.0124124806383756|0.00901393683213349	0.00499696946185455|0.00382574964037261|0.00282953450551849	0.00901394	0.00382575	-1.23641	0.000228233	0.000448379
O95793-2_Q9GZT4	0.00823600201891273|0.0123860547640239|0.00949062601583254	0.00525379323441425|0.00408119408938195	0.00949063	0.00466749	-1.02386	0.00110054	0.00195288
O95793-2_Q9UIG0-2	0.00615645231413423|0.00965587412403875|0.00785158665193956	0.00516750845055986|0.0029926822070159	0.00785159	0.0040801	-0.944381	0.0131527	0.0198582
P00387-2_Q14257-2	0.00037309373054735|0.000480701866293308	0.000284398724859237|0.000292253848118859|0.000174915005999316	0.000426898	0.000284399	-0.585976	0.00528404	0.00848293
P00390-2_P00966	0.0139371562779591|0.0144486297361749|0.0134983230218092	0.00688216680605079|0.0115433852621897	0.0139372	0.00921278	-0.597228	0.00739799	0.0115841
P00390-2_P55735	0.0137277281850261|0.0151868624267977|0.0134663967453487	0.00730534064623782|0.00863981568884315	0.0137277	0.00797258	-0.783975	4.87851e-13	2.8229e-12
P00390-2_P61457	0.0194075453276928|0.0214890065529318|0.0208417428011767	0.0115779201366148|0.0125683708157194	0.0208417	0.0120731	-0.787674	2.60362e-22	2.74647e-21
P00390-2_P61586	0.0201889999305871|0.0187244365941747|0.0211204486173975	0.0120594804711267|0.0140690764588995	0.020189	0.0130643	-0.627942	2.98894e-09	1.17294e-08
P00390-2_Q8NBS9	0.0135395599945101|0.0145048923221828|0.0125455153372509	0.0343760180262879|0.0379149728383193	0.0135396	0.0361455	1.41664	7.18536e-51	2.1148e-49
P00390-2_Q96C19	0.0171584569012084|0.0194558390529811|0.0156783984993066	0.00970844102308892|0.0116061953054579	0.0171585	0.0106573	-0.687075	1.92912e-05	4.49676e-05
P02786_P04439	0.00911737332611176|0.0170016342590191|0.0113159116394301	0.0429448200763114|0.0262719703126647	0.0113159	0.0346084	1.61277	0.00137095	0.00238915
P02786_P05023-4	0.00577695343487022|0.00715272230303343	0.0448921658241105|0.0342733079254284|0.0280681368537483	0.00646484	0.0342733	2.4064	4.18114e-06	1.07819e-05
P02786_P35613-2	0.00797467272610402|0.0133966866383546|0.00890351624037437	0.0455015352632549|0.0343527957853817|0.0277629372137004	0.00890352	0.0343528	1.94798	2.15327e-06	5.7776e-06
P02786_Q00610-2	0.0809397169939501|0.0759805152544144|0.0791187103820371	0.0652568475877732|0.0517388496703911|0.040634623518383	0.0791187	0.0517388	-0.612771	0.000321246	0.000614895
P02786_Q08AF3	0.00883311287202728|0.0144099267582957|0.0100909503491881	0.0424155199642404|0.0321370624238575|0.0260840349278242	0.010091	0.0321371	1.67118	9.15754e-06	2.26117e-05
P02786_Q14980-3	0.0118193118832761|0.0176960715947466|0.012207998441625	0.0506175812865269|0.0387771314126748|0.0325424846223254	0.012208	0.0387771	1.66738	2.04394e-06	5.49435e-06
P02786_Q63ZY3-3	0.007269880578268|0.0123712217162365|0.00869632059350784	0.0431604095952904|0.0325477976562715|0.0267422434208382	0.00869632	0.0325478	1.90408	9.56115e-07	2.70229e-06
P02786_Q7Z7L1	0.0102841396487509|0.0161579801666271|0.0120908754195109	0.0422574806666002|0.0321473826583773|0.0261578180657961	0.0120909	0.0321474	1.41078	3.65932e-05	8.18371e-05
P02786_Q92888-3	0.0142056973271381|0.0193631024975034|0.0166864001904899	0.0593613560273886|0.0443500805680259|0.0393570069587368	0.0166864	0.0443501	1.41026	5.86556e-07	1.71577e-06
P02786_Q92974-2	0.0107284884709585|0.0163551780030678|0.0124313136229346	0.0470972599152376|0.036059258872982|0.0297525175835479	0.0124313	0.0360593	1.53639	4.53336e-06	1.16147e-05
P04049_P13473-2	0.00265303134831853|0.00346444674264267|0.00390991184053365	0.00975954212056413|0.0113036209956437	0.00346445	0.0105316	1.60403	5.6947e-22	5.92845e-21
P04062-2_P53367	0.0042819592763212|0.00565555224707753|0.00433418763113475	0.00734169205251456|0.00632595441004692|0.0065021440242409	0.00433419	0.00650214	0.585154	0.000332668	0.000634973
P04062-2_Q9UNH7	0.00674781239360366|0.00664257076905722|0.0046777393025836	0.00408755726796904|0.00374593407541934|0.00341968212326343	0.00664257	0.00374593	-0.826416	0.00117821	0.00207833
P04150-11_Q14558-2	0.00818350153680984|0.00834748284226622|0.00669903520238318	0.000821186945605739|0.000887280726353586|0.00139970433656798	0.0081835	0.000887281	-3.20526	1.35291e-33	2.41599e-32
P04183_Q9Y3D8-2	0.0161430643909392|0.0122198706021228|0.0173985058524178	0.00726168517902563|0.0082630890171681|0.00526147494365124	0.0161431	0.00726169	-1.15254	3.38718e-06	8.8445e-06
P04439_P08195-2	0.00466821979518416|0.00921972112714821|0.00565349608687555	0.00230563826293934|0.00131588872590252	0.0056535	0.00181076	-1.64255	0.00986645	0.0151655
P04439_P22087	0.00565012651616332|0.00942440356843806|0.00589708776704897	0.0015341571969048|0.000952732404052799	0.00589709	0.00124344	-2.24566	0.000297204	0.000573248
P04439_P27635	0.0227392237610629|0.0283639807552776|0.0206231754107248	0.0123590567182377|0.00794308780707249	0.0227392	0.0101511	-1.16355	5.36118e-05	0.000117043
P04439_P40429	0.0121006733857306|0.0150816076566783|0.0101254999531176	0.00283489030779083|0.00259873924348148	0.0121007	0.00271681	-2.1551	1.78514e-07	5.64053e-07
P04439_P40692	0.00555343303463753|0.00994092878234098|0.0063392251672735	0.00186496252644847|0.00119977359067152	0.00633923	0.00153237	-2.04854	0.00110601	0.00196184
P04439_P49207	0.0131756007378395|0.0202553314494533|0.0116640405583422	0.0037010730673533|0.00266782617130853	0.0131756	0.00318445	-2.04875	0.000573732	0.00105742
P04439_P57678	0.00637836711284131|0.0117956051505883|0.00711067260253945	0.00153852275227608|0.000859772781872696	0.00711067	0.00119915	-2.56798	0.00104509	0.00186072
P04439_P61313	0.0179169742535038|0.0178430313574342|0.0135441959492056	0.0065440806294225|0.00383023162314946	0.017843	0.00518716	-1.78235	1.16305e-07	3.72926e-07
P04439_P61353	0.0218816505018254|0.031722731463194|0.0187190920704651	0.00610508939348065|0.00520051577568739	0.0218817	0.0056528	-1.95268	0.000269535	0.00052284
P04439_Q08AF3	0.00708516632819721|0.0128756325010629|0.00785805215533083	0.00134287121128044|0.000601199340767774	0.00785805	0.000972035	-3.01509	0.000434768	0.000814528
P04439_Q13418	0.00569427703993963|0.0112058734102612|0.00650651970678821	0.00171694595222295|0.00107862862757882	0.00650652	0.00139779	-2.21874	0.00408825	0.00666193
P04439_Q3KQU3-4	0.00584989223010489|0.010922485722346|0.00657264410874426	0.00249788587708612|0.00134515488791983	0.00657264	0.00192152	-1.77423	0.0050453	0.00812154
P04439_Q53H96	0.00498681992926342|0.0098607595074969|0.00576259915980991	0.00259923495175498|0.0011741332295973	0.0057626	0.00188668	-1.61087	0.0137632	0.0207078
P04439_Q7Z7L1	0.00853619310492078|0.0146236859093943|0.00985797722565362	0.00118483191364027|0.000674982478739663	0.00985798	0.000929907	-3.40613	2.57003e-05	5.87717e-05
P04439_Q92974-2	0.00898054192712845|0.014820883745835|0.0101984154290773	0.00602461116227766|0.00426968199649155	0.0101984	0.00514715	-0.9865	0.00957887	0.0147329
P04439_Q99996-3	0.00502334099675901|0.00971332298588179|0.00583648046653001	0.00275187000312491|0.00212274177150326	0.00583648	0.00243731	-1.25981	0.0188783	0.0278502
P04439_Q9BRX2	0.00445434951508305|0.00843772649852126|0.00534374314797085	0.00215267373524385|0.00136257360032518	0.00534374	0.00175762	-1.60422	0.00644194	0.0101874
P04439_Q9BZL6-3	0.00434429879224367|0.00814178391612776|0.00523792811412747	0.00133208670345254|0.000747903959912546	0.00523793	0.00104	-2.33242	0.00113602	0.00200836
P04439_Q9H7B4	0.00768118010988548|0.0130326206906215|0.00856196896151739	0.00143015425039056|0.000688379520376673	0.00856197	0.00105927	-3.01488	5.48394e-05	0.00011934
P04439_Q9UKK3	0.00442501332250931|0.00870757543231672|0.0051835267246574	0.00209347860235676|0.00131900070824761	0.00518353	0.00170624	-1.60311	0.0108853	0.0166564
P04632_P06737-2	0.0298762019699171|0.0304737845182222|0.027021518695528	0.0141902536584251|0.0139807519193859	0.0298762	0.0140855	-1.08479	9.47034e-28	1.34389e-26
P04632_P08243-2	0.0299195117660807|0.0282999837485009|0.0298843980665307	0.0187295198112059|0.0204030040183331|0.0175136516642928	0.0298844	0.0187295	-0.674079	4.7649e-26	6.20739e-25
P04818_Q13057-2	0.00566926768478714|0.00598790836594649|0.00599816505572036	0.0061295687071337|0.0119545762080642|0.0111100850602489	0.00598791	0.0111101	0.891746	0.0346255	0.0489894
P05023-4_P08195-2	0.00132779990394262|0.00149030675047883	0.00425298401073842|0.00345971252546961|0.00311205526698612	0.00140905	0.00345971	1.29593	5.80895e-07	1.70129e-06
P05023-4_P11166	0.00170888848574077|0.00195320554634037	0.0110571087530151|0.00847692945961929|0.00741159599461687	0.00183105	0.00847693	2.21087	3.26783e-07	9.91157e-07
P05023-4_P35613-2	0.0028863062910324|0.00250742871012038	0.00637623225809405|0.00488920177027451|0.00407626816772756	0.00269687	0.0048892	0.858314	0.00606267	0.00962598
P05023-4_Q04941	0.000697994108259112|0.000654526057906504	0.0110100051383832|0.00858187449715619|0.00727716921066916	0.00067626	0.00858187	3.66564	4.52554e-09	1.73176e-08
P05023-4_Q10471	0.0019266713676579|0.00172505069184037	0.0113844277034127|0.00744342228577927|0.00678921928921557	0.00182586	0.00744342	2.02739	0.000294315	0.000568595
P05023-4_Q6ZRP7	0.000537099955151631|0.000538047312178169	0.00473987665257312|0.00380429460992797|0.00362106146792724	0.000537574	0.00380429	2.82309	3.71409e-15	2.52621e-14
P05387_P05388	0.0481305507447536|0.0428758336005978|0.0315480359676887	0.0138889212616161|0.0211476150925989|0.0238801782993331	0.0428758	0.0211476	-1.01967	0.000213625	0.000421766
P05388_P06748-2	0.0401285119874235|0.0376022690446408|0.032142518700888	0.00679680903539734|0.0096563981286946|0.0103204508094636	0.0376023	0.0096564	-1.96126	1.2141e-26	1.65395e-25
P05388_P42766	0.0254073939934524|0.0234369276042691|0.0173609163859353	0.0104358023965326|0.0152750901395075|0.0143194287396295	0.0234369	0.0143194	-0.71081	0.00210855	0.00357489
P05388_Q9Y3D8-2	0.0177734316144645|0.0148677676685231|0.0140616798649829	0.00894703556189756|0.0101929215872987|0.00952177286230613	0.0148678	0.00952177	-0.642886	3.7301e-07	1.11645e-06
P05455_Q06210-2	0.0460320326406713|0.0552024569168457|0.0450467026323602	0.0279726251693719|0.0352942668812245|0.0274944227918335	0.046032	0.0279726	-0.718622	6.4347e-06	1.61647e-05
P05556_P26006	0.00338164536728447|0.00515021253941563|0.00311776809443865	0.0142196084032509|0.0132427399337444|0.0109892847214669	0.00338165	0.0132427	1.9694	7.8344e-15	5.23171e-14
P05556_Q16563-2	0.0067006159770431|0.0089231858961973|0.00633565794376669	0.0150304351972387|0.0162942820726222|0.0130460885064043	0.00670062	0.0150304	1.16552	1.90908e-09	7.70092e-09
P05556_Q6ZRP7	0.00146818910941463|0.00125366424894746	0.00717553208880191|0.00590795971202317|0.00530814453016487	0.00136093	0.00590796	2.11807	2.55949e-11	1.26308e-10
P05556_Q9H8Y5	0.0017532191494592|0.00157133549989762	0.0056977499106054|0.00476174501543104|0.00412617588303005	0.00166228	0.00476175	1.51833	6.87445e-08	2.26833e-07
P06730-2_P08133	0.0342165475522485|0.0366869873850889|0.0339669175618841	0.0214579570850935|0.0234470350294743|0.0200657552598751	0.0342165	0.021458	-0.673181	3.23793e-24	3.85961e-23
P06730-2_Q96HE7	0.00553004319104159|0.00499478753120561	0.00791553853083808|0.00977808344808318|0.00778301081393424	0.00526242	0.00791554	0.588962	0.000158634	0.000319007
P06737-2_P08243-2	0.0310903356585686|0.0313802683522959|0.0296435767638461	0.0128639191110896|0.012897956010717	0.0310903	0.0128809	-1.27123	1.19462e-145	1.23825e-143
P06737-2_P11216	0.0363595229063156|0.0347117437331993|0.0302932724370757	0.0091727681679852|0.0128369564387104	0.0347117	0.0110049	-1.65728	3.94486e-17	3.05839e-16
P06737-2_P12277	0.0277022903249125|0.022553242903217	0.00438354606752373|0.00345830619019236	0.0251278	0.00392093	-2.68002	5.17397e-16	3.72651e-15
P06737-2_P19367-2	0.0264587995579006|0.0282951310756603|0.0234175865585364	0.0182983790756404|0.0149119976635801	0.0264588	0.0166052	-0.672114	2.21252e-05	5.10862e-05
P06737-2_P21980	0.0326771422189535|0.0339811667360356|0.0252738995332288	0.22564294820569|0.175937636871822	0.0326771	0.20079	2.61934	1.79006e-19	1.57764e-18
P06737-2_P35520-2	0.0197550693724692|0.0216106128550871|0.0178389032272568	0.00707446443054368|0.00526896275316284	0.0197551	0.00617171	-1.67848	3.23114e-18	2.65165e-17
P06737-2_P35573	0.0171182584076201|0.0185625254562621|0.0149831968844863	0.0104826992932506|0.00987614041289285	0.0171183	0.0101794	-0.749881	8.27335e-07	2.36353e-06
P06737-2_P36915	0.0195450219365842|0.0213895930989599|0.0180122513397728	0.00720960683464867|0.00545177070793082	0.019545	0.00633069	-1.62637	6.87899e-21	6.68005e-20
P06737-2_P52306	0.0175056308333117|0.0186363665517387|0.0152384160496276	0.00558204357038783|0.00440110381430034	0.0175056	0.00499157	-1.81025	5.3436e-19	4.59897e-18
P06737-2_P52926	0.0168060846226963|0.0134101752276995	0.00425511161472809|0.0033478897082841	0.0151081	0.0038015	-1.99068	1.2482e-10	5.78368e-10
P06737-2_Q8TBC4	0.019164080140138|0.0203423322819966|0.0168486940757029	0.00914801917641235|0.00801408956649329	0.0191641	0.00858105	-1.15918	2.16748e-13	1.2886e-12
P06737-2_Q96C86	0.0176712179999236|0.0191598496233964|0.0159116482220198	0.0123491406781364|0.00906726231256594	0.0176712	0.0107082	-0.722685	6.56582e-05	0.000140574
P06737-2_Q9BRX5	0.0191385876382632|0.0209845051363342|0.0172214464203735	0.00753195808911417|0.00514580474134485	0.0191386	0.00633888	-1.59418	1.43366e-14	9.36397e-14
P06737-2_Q9HB71	0.030767800353401|0.0310352893341434|0.0262392512933179	0.0141845098125309|0.0125662813524297	0.0307678	0.0133754	-1.20184	2.63211e-14	1.68455e-13
P06737-2_Q9NTK5	0.0422921524779247|0.041293519139212|0.033475022521175	0.0163126824670454|0.0186662928765175	0.0412935	0.0174895	-1.23943	6.14615e-09	2.29662e-08
P06748-2_P28340	0.040164980959388|0.0450830573694137|0.0364968083824628	0.00647065903411332|0.0062016899758471|0.00624445651339831	0.040165	0.00624446	-2.68529	3.74394e-43	9.1077e-42
P06753-3_Q15642-2	0.0317314971832258|0.0314481039556433|0.0293572385124317	0.0194797458236086|0.0133445095496349|0.022242680939163	0.0314481	0.0194797	-0.690998	4.91331e-06	1.25545e-05
P06753-5_P67936	0.223744082348665|0.252329148428255|0.308651761091791	0.352763936205037|0.417634584577571|0.502189705428865	0.252329	0.417635	0.726934	0.00112754	0.00199558
P06865_Q14790-9	0.00628436978585063|0.00703296406147197	0.00314699408002264|0.00280963345647726	0.00665867	0.00297831	-1.16074	3.11853e-19	2.72328e-18
P06865_Q9UBB6-2	0.00545356886497704|0.00622826749415661|0.00569244185988839	0.00403977685907045|0.00349200129541259	0.00569244	0.00376589	-0.596057	1.72933e-08	6.135e-08
P07237_P55327-4	0.0406726967593455|0.0467283289987897|0.036431698093018	0.0254050531661112|0.0275881765367245|0.0222223862351518	0.0406727	0.0254051	-0.678945	1.51296e-06	4.13605e-06
P07237_Q06210-2	0.0509621947408981|0.0587139759062042|0.0538292800527127	0.0286704207457745|0.0276188480971315|0.0268963472168782	0.0538293	0.0276188	-0.962738	8.63824e-31	1.38677e-29
P07237_Q86W92-2	0.0355304666646093|0.0364059467906798|0.0326345929939243	0.0218690078151576|0.0216795914565127|0.0186259206314718	0.0355305	0.0216796	-0.712719	7.754e-20	7.04211e-19
P07237_Q92688-2	0.0864371572552013|0.0958353487079782|0.0462247166864105	0.0474323263881879|0.0439177774991834|0.0365936117455827	0.0864372	0.0439178	-0.976847	0.0310774	0.0443644
P07602-3_P32321-2	0.0399060592188504|0.0567831824271978	0.0197147512835142|0.0172548529007599|0.0101417321440023	0.0483446	0.0172549	-1.48635	7.77481e-06	1.93781e-05
P07602-3_P46109	0.0471758302423029|0.0629969336022824	0.0236949155117011|0.0235783751625134|0.0143596929471727	0.0550864	0.0235784	-1.22423	1.22875e-06	3.41216e-06
P07602-3_P60983	0.0417795813691101|0.0605269982083607	0.0275586814964512|0.0246705657119916	0.0511533	0.0261146	-0.969969	0.00829022	0.0128839
P07602-3_Q15404	0.0423185033701894|0.0584073132207576	0.0235749896894489|0.0233316698362311|0.0141313255222385	0.0503629	0.0233317	-1.11007	3.17535e-05	7.17539e-05
P07602-3_Q9NQ88	0.0482932859619482|0.0697885108186944	0.0255438308918799|0.0213952370902181	0.0590409	0.0234695	-1.33093	0.00115516	0.00203992
P07602-3_Q9NWV4	0.0448589427688577|0.0621715303562012	0.0225908144989224|0.0202022736108985|0.0119011816981271	0.0535152	0.0202023	-1.40543	4.45395e-06	1.14297e-05
P07741_P63000-2	0.0396535951338178|0.0446960473317917|0.0387963766662384	0.0232208728117499|0.0237989395303007|0.0215375679885243	0.0396536	0.0232209	-0.772029	1.74186e-20	1.64785e-19
P07910-2_P14868	0.094425324942982|0.116186379264063|0.0944525286420104	0.217845615166649|0.169052124175642|0.167946121490072	0.0944525	0.169052	0.839807	3.63634e-06	9.45938e-06
P07910-2_P22626	0.10786896404593|0.135848869216552|0.116056751754799	0.324414636353059|0.189420422352311|0.241931405352908	0.116057	0.241931	1.05977	0.00101238	0.00180721
P07910-2_P38159	0.0448555880268397|0.0610517396658097|0.0442659362793674	0.147753371758562|0.0845473020442863|0.100230810148432	0.0448556	0.100231	1.15997	0.00212048	0.00359291
P07910-2_P51991	0.0506867694712917|0.0660426983715436|0.0489431329041228	0.156272480098815|0.0954388667194416|0.111043933223457	0.0506868	0.111044	1.13145	0.000557564	0.00103081
P07910-2_P62263	0.0967996534877304|0.10112803059996|0.112585374257284	0.238279680722702|0.156250264451157|0.190822695478207	0.101128	0.190823	0.91605	0.000157085	0.000316292
P07910-2_Q00839-2	0.141013452222672|0.156761450123089|0.130420752738007	0.248849879985882|0.231957324082542|0.247396578279516	0.141013	0.247397	0.810993	1.34379e-26	1.82022e-25
P07910-2_Q15046	0.0638298223060778|0.0801246074867498|0.0594618348943974	0.157118454905756|0.0973658806874601|0.108742594256847	0.0638298	0.108743	0.768615	0.00594968	0.00945602
P07910-2_Q9P2J5	0.0849936778230994|0.101943292353695|0.082578813061812	0.177898352584089|0.126914975734878|0.139899160730737	0.0849937	0.139899	0.71896	0.000389975	0.000734941
P07954-2_P35520-2	0.00778568371029468|0.00784131301849913	0.00431707550803218|0.00374220901098556|0.00352127024950105	0.0078135	0.00374221	-1.06208	5.72921e-38	1.2195e-36
P07954-2_P49189	0.00949121659742957|0.00835721916531704	0.00573786346607629|0.00668320786853844|0.00516721449916723	0.00892422	0.00573786	-0.637212	1.62489e-05	3.83538e-05
P07954-2_Q9NPQ8-4	0.0117396503209062|0.0126124676737227	0.0064173687722573|0.00571557975622479|0.00547500647442381	0.0121761	0.00571558	-1.09108	4.46482e-38	9.6327e-37
P07954-2_Q9NVN3-1	0.00528682518024811|0.00474108886538186	0.0028665685284777|0.00347882609665568|0.00245747129981009	0.00501396	0.00286657	-0.806625	1.63197e-06	4.4388e-06
P08133_P50542-4	0.0303689066940855|0.0336624724336084|0.0310201784300109	0.0162692590113659|0.0168240314503875|0.0150929586936574	0.0310202	0.0162693	-0.931058	1.51529e-43	3.74347e-42
P08133_P57764	0.0320355797010513|0.0323369339126516	0.0173114076547152|0.0183828438609474|0.0163048049548191	0.0321863	0.0173114	-0.894722	2.60372e-80	1.39489e-78
P08134_P61586	0.0175731416914664|0.016353439680574|0.019177484322848	0.0108248457176333|0.0119190000008506|0.0101069801609618	0.0175731	0.0108248	-0.699026	3.91754e-12	2.07773e-11
P08195-2_P22087	0.00294891952906579|0.00317678469379993|0.00246757040835165	0.00196762413649265|0.00183613332799129|0.001479486404347	0.00294892	0.00183613	-0.683516	1.499e-05	3.56114e-05
P08195-2_Q04941	0.00133720701240312|0.0013881980356059	0.00949612633017199|0.00723187311230467|0.00600775666987977	0.0013627	0.00723187	2.4079	2.45893e-06	6.54252e-06
P08195-2_Q10471	0.00256588427180191|0.00245872266953977	0.00987054889520145|0.00609342090092774|0.00551980674842618	0.0025123	0.00609342	1.27824	0.00833987	0.0129526
P08195-2_Q6ZRP7	0.00117631285929564|0.00127171928987757	0.00322599784436189|0.00245429322507644|0.00235164892713785	0.00122402	0.00245429	1.00369	4.91901e-05	0.000108082
P08195-2_Q8IYS2-2	0.00115070111004817|0.0012264956567039	0.00278029570837831|0.00186980212153701|0.00174842669197636	0.0011886	0.0018698	0.653624	0.0250156	0.0361657
P08195-2_Q8N201	0.00220889585291615|0.0030126077968336|0.00216988475550512	0.00179717604507212|0.00129871922712963|0.00114119637942291	0.0022089	0.00129872	-0.766236	0.00188941	0.00321969
P08195-2_Q8TB61-2	0.00168999732921051|0.00159927295627726	0.0083148599598231|0.00581885741024015|0.00531819314760568	0.00164464	0.00581886	1.82297	5.27594e-05	0.000115393
P08195-2_Q92544	0.00254642129338292|0.00273031802815246	0.00831583093049311|0.00634902880610712|0.00529345204971012	0.00263837	0.00634903	1.26689	0.000456753	0.000852033
P08195-2_Q99805	0.00180085294376312|0.00166762994823463	0.00418903752529107|0.00415156322094837|0.00364708011422039	0.00173424	0.00415156	1.25935	1.22909e-22	1.32586e-21
P08195-2_Q9BVQ7	0.00189509880220477|0.00254481706150601|0.00220801574129007	0.00158796219674379|0.00136826988332487|0.00110299847644028	0.00220802	0.00136827	-0.690398	0.000229215	0.000450123
P08195-2_Q9HAU0-4	0.00166037246845528|0.00182479010648164	0.00111418945755198|0.000983438752496739	0.00174258	0.00104881	-0.732467	3.97136e-11	1.92238e-10
P08195-2_Q9NXF1-2	0.00164692646155996|0.00168508366042186	0.00113428946292733|0.00101777044163069	0.00166601	0.00107603	-0.630675	6.34532e-22	6.59139e-21
P08236-3_Q9NR46	0.00495937713514101|0.00622588435842296|0.00569467134479652	0.00219183540855048|0.00254991907642407|0.00196067670832679	0.00569467	0.00219184	-1.37747	5.67125e-17	4.34735e-16
P08236-3_Q9NYB0	0.0027888015104443|0.00332018560019447|0.00312844272041647	0.00186245646177334|0.00223287627014273|0.00187172995775753	0.00312844	0.00187173	-0.741072	3.40531e-08	1.16474e-07
P08243-2_P11216	0.0364028327024793|0.032537942963478|0.0331561518080784	0.0137120343207661|0.0192592085376576|0.0129210215541258	0.0331562	0.013712	-1.27383	8.09923e-16	5.77237e-15
P08243-2_P12277	0.0255284895551912|0.0254161222742196	0.00892281222030459|0.00988055828913959|0.00799101786370089	0.0254723	0.00892281	-1.51336	1.41799e-121	1.18614e-119
P08243-2_P17858-2	0.0302509705104369|0.0421291093633115|0.0317394847526115	0.0137596867671175|0.0126868268388968|0.0109165239133674	0.0317395	0.0126868	-1.32295	6.07754e-09	2.27276e-08
P08243-2_P18124	0.0374015103409834|0.036005302809353|0.0328096336435985	0.0173756134223331|0.0168758616125725|0.0138689850066906	0.0360053	0.0168759	-1.09325	1.32404e-28	1.96057e-27
P08243-2_P26373	0.0370531304178394|0.0326196705284216|0.0350221741071367	0.0189280217417075|0.0178975072071996|0.0160409466499339	0.0350222	0.0178975	-0.96851	2.14124e-29	3.28278e-28
P08243-2_P27708	0.0411240070242039|0.0421581336794336|0.0369465941225531	0.01313185694362|0.0134091320698669|0.0108288380693173	0.041124	0.0131319	-1.64691	1.13036e-53	3.56925e-52
P08243-2_P31689	0.0301038758283896|0.0261775783274416|0.0267396101789269	0.0125721625712299|0.0137579320261051|0.0106121096641425	0.0267396	0.0125722	-1.08875	1.10165e-23	1.25662e-22
P08243-2_P33992	0.0338791332715129|0.0321589024671916|0.0382452054698249	0.0158485042304811|0.0143811820612134|0.0116801840803264	0.0338791	0.0143812	-1.23621	1.76477e-21	1.77145e-20
P08243-2_P36578	0.0390854208699743|0.0335904560200735|0.0306747806001645	0.0138741056926361|0.014601162392218|0.0112615917523079	0.0335905	0.0138741	-1.27566	1.81241e-15	1.25787e-14
P08243-2_P36915	0.0195883317327479|0.0192157923292386|0.0208751307107755	0.0117488729874295|0.0118740228068781|0.0105347301928471	0.0195883	0.0117489	-0.737472	4.6602e-38	1.00089e-36
P08243-2_P41229-2	0.0168173003607396|0.0161404737718555|0.0174910462712372	0.0108627849662322|0.0112235389924855|0.00905171439726429	0.0168173	0.0108628	-0.630552	1.1722e-16	8.81553e-16
P08243-2_P46734	0.0255663065460038|0.0296918829946783|0.0289732314268978	0.0144009083476185|0.0152724968768838|0.0136435301586618	0.0289732	0.0144009	-1.00856	8.95226e-24	1.02607e-22
P08243-2_P49207	0.0250577100740647|0.0271248952398474|0.0233757619029802	0.0114665800376128|0.0131385383456479|0.0100279321518057	0.0250577	0.0114666	-1.12782	3.43313e-22	3.58973e-21
P08243-2_P50914	0.0386271481435872|0.0356791236061421|0.0337888325318047	0.019493922771303|0.0158848407700355|0.0129134588700288	0.0356791	0.0158848	-1.16743	3.68518e-17	2.87107e-16
P08243-2_P52306	0.0175489406294753|0.0164625657820174|0.0181012954206303	0.0101213097231687|0.0108233559132476|0.00914365686611862	0.0175489	0.0101213	-0.793988	8.12634e-27	1.11984e-25
P08243-2_P62424	0.0289283527211653|0.0298124779331756|0.0238902786147145	0.0127977563627049|0.0136410264917377|0.0106577549378408	0.0289284	0.0127978	-1.17659	1.21909e-13	7.34846e-13
P08243-2_P62906	0.0434379614986993|0.0578098861007733|0.0395040052066735	0.0225851828764521|0.0176244745667818|0.0169931790369821	0.043438	0.0176245	-1.30138	1.83603e-06	4.96551e-06
P08243-2_P62917	0.049096973895695|0.0666729328693102|0.0371101775365798	0.0272319109020261|0.0231849370991367|0.01948609487192	0.049097	0.0231849	-1.08245	0.00182207	0.00311161
P08243-2_P98170	0.0169690710768703|0.0169583733754899|0.0177655233289396	0.0101104880524732|0.0108741144837042|0.00879828862788861	0.0169691	0.0101105	-0.747055	2.92218e-28	4.24786e-27
P08243-2_Q02543	0.0352320666611781|0.0330240895192876|0.0292822176247751	0.0145760582450225|0.0152510142154694|0.0119305490441333	0.0330241	0.0145761	-1.17992	2.28122e-20	2.14111e-19
P08243-2_Q02878	0.0450913061341335|0.0549856849780886|0.0419287376002126	0.02391189905653|0.0183594238643859|0.0155798359345115	0.0450913	0.0183594	-1.29633	1.40657e-09	5.76162e-09
P08243-2_Q13642-1	0.0178222279428444|0.0157549683181986|0.0177819159491749	0.0105805508944719|0.0119800877884645|0.0093382588605577	0.0177819	0.0105806	-0.748996	2.35371e-10	1.05973e-09
P08243-2_Q6P2E9	0.0283138258972446|0.0422704611684613|0.0450545570632137	0.0194360551478016|0.0158314867396817|0.0139268900592896	0.0422705	0.0158315	-1.41685	4.45416e-05	9.8276e-05
P08243-2_Q96D46	0.0275730000402499|0.0180981540344362|0.0215163412168146	0.0114094354306594|0.0113746499296794|0.0096539013022708	0.0215163	0.0113746	-0.919611	4.2646e-05	9.42739e-05
P08243-2_Q96H79	0.0361313523773752|0.0243693325565256|0.030552734712242	0.0100614507821239|0.0109961476328265|0.00866290756368811	0.0305527	0.0100615	-1.60246	3.58869e-09	1.39113e-08
P08243-2_Q9HB71	0.0308111101495647|0.0288614885644221|0.0291021306643205	0.0187237759653118|0.0189885334513769|0.0165229259056601	0.0291021	0.0187238	-0.636253	4.81966e-31	7.89696e-30
P08243-2_Q9NTK5	0.0423354622740884|0.0391197183694907|0.0363379018921777	0.0208519486198263|0.0250885449754648|0.0195355427426173	0.0391197	0.0208519	-0.907714	4.64342e-13	2.69014e-12
P08243-2_Q9Y2L1	0.0207109594344868|0.020558551696644|0.0213052203919445	0.011817733891486|0.0131434695829543|0.0101805568284077	0.020711	0.0118177	-0.809441	6.13305e-25	7.55617e-24
P08243-2_Q9Y3U8	0.034591702925458|0.0404023936165217|0.0305923434361639	0.0162083514220425|0.0156460060024155|0.0132777621897696	0.0345917	0.015646	-1.14463	1.49621e-11	7.49361e-11
P08559-4_Q14558-2	0.00751787375818255|0.00839388912132089|0.00642480835229824	0.00230197307150667|0.00292622460864573|0.00260959076325108	0.00751787	0.00260959	-1.5265	5.97234e-16	4.28212e-15
P08621_Q9BSJ8-2	0.00816759515789931|0.0150900598042088|0.0102173673766289	0.00762458169782305|0.00590797678999342|0.00628117750505983	0.0102174	0.00628118	-0.701917	0.0315627	0.0450168
P08865_P62263	0.166014824700787|0.138387007893593|0.177764966086756	0.26254641888811|0.206898939694828|0.256000558057491	0.166015	0.256001	0.624835	0.000120065	0.000246436
P09493-4_P67936	0.181688987751143|0.212723241853274|0.261658225790385	0.279816059615172|0.334897648874583|0.410626123283927	0.212723	0.334898	0.654743	0.00566593	0.0090503
P09493-4_Q14697	0.0828414411373822|0.0856270936216906|0.0817183331437751	0.0308960553325537|0.0263663116568371|0.0272118998209106	0.0828414	0.0272119	-1.60611	4.41451e-204	6.3783e-202
P09493-4_Q15642-2	0.0400034639377459|0.0412109159928747|0.0436744920936555	0.0153908418062709|0.0136236278697578|0.013472820563723	0.0412109	0.0136236	-1.59692	3.88945e-108	2.89764e-106
P09493-4_Q9BXB4	0.0200702558696265|0.0186544996776176|0.0222394744883494	0.00842703343925596|0.008588525142831|0.00660308040447708	0.0200703	0.00842703	-1.25196	2.16967e-24	2.61899e-23
P09493-4_Q9NZT2-2	0.0372003523020489|0.0345619979927747|0.037968431598269	0.0210111111028207|0.0175877564348066|0.0189219536808124	0.0372004	0.018922	-0.975255	6.84834e-34	1.23685e-32
P09493-4_Q9Y5K8	0.0224848915186396|0.0218304008936272|0.0250142077951476	0.0114073714621126|0.0104954140482213|0.00958288453675798	0.0224849	0.0104954	-1.0992	3.25095e-30	5.13263e-29
P09493-5_P67936	0.228869977696246|0.253550138986658|0.302133464152872	0.329323590371948|0.406614330533203|0.467163263793344	0.25355	0.406614	0.68139	0.00208263	0.0035338
P09493-5_Q14697	0.130022431082485|0.126453990755074|0.122193571506262	0.0804035860893301|0.098082993315457|0.0837490403303278	0.126454	0.083749	-0.594468	3.95861e-11	1.91816e-10
P09543-2_P23258	0.00844416749779077|0.0131874840634171|0.0113064741775927	0.00463269995384503|0.00321126882945435|0.00333460373519728	0.0113065	0.0033346	-1.76156	5.87688e-07	1.71802e-06
P09543-2_P31689	0.0163485678295746|0.014793574097039|0.0122236222684123	0.0046735705077567|0.00471321845207759|0.00341949719474182	0.0147936	0.00467357	-1.66237	1.39327e-15	9.76927e-15
P09543-2_P32969	0.00834918614331651|0.00920408841087315|0.00673846423770189	0.00304299571759275|0.00391064006078993|0.00334063547362462	0.00834919	0.00334064	-1.32151	1.13989e-09	4.74672e-09
P09543-2_P36578	0.0253301128711593|0.0222064517896709|0.01615879268965	0.00597551362916298|0.00555644881819046|0.00406897928290715	0.0222065	0.00555645	-1.99874	5.80419e-09	2.18133e-08
P09543-2_P40429	0.0102274747231409|0.0105671672166698|0.00732123338724108	0.00270180521457716|0.00378751868856642|0.00276623275457792	0.0102275	0.00276623	-1.88646	7.64617e-09	2.81956e-08
P09543-2_P40692	0.00368023437204786|0.00542648834233253|0.00353495860139693	0.0017318774332348|0.00149334953398766|0.00136726710176796	0.00368023	0.00149335	-1.30125	1.37375e-05	3.28489e-05
P09543-2_P40938	0.00467078019323486|0.00677927557903638|0.00482749731879487	0.00216093581285316|0.00153270244198229|0.00166523603432116	0.0048275	0.00166524	-1.53555	2.40415e-07	7.44833e-07
P09543-2_P46779-2	0.00445098519660429|0.00572960505494319|0.00327584467704002	0.00146124734919425|0.00147612235724397|0.00116013977382306	0.00445099	0.00146125	-1.60692	1.31788e-05	3.16397e-05
P09543-2_P48059	0.0042099717140271|0.00484420668939012|0.00388978841246436	0.00142894074648974|0.00131172429054154|0.00106148943107266	0.00420997	0.00131172	-1.68235	3.84411e-24	4.5301e-23
P09543-2_P49207	0.0113024020752498|0.0157408910094448|0.00885977399246567	0.00356798797413963|0.00409382477162045|0.00283531968240497	0.0113024	0.00356799	-1.66345	3.51292e-05	7.90076e-05
P09543-2_P61313	0.0160437755909141|0.0133285909174257|0.010739929383329	0.00641099553620883|0.00464915778827042|0.0039977251342459	0.0133286	0.00464916	-1.51948	8.02887e-07	2.30058e-06
P09543-2_P61353	0.0200084518392357|0.0272082910231856|0.0159148255045886	0.00597200430026698|0.00796598843858343|0.00536800928678383	0.0200085	0.005972	-1.74432	1.66649e-05	3.92775e-05
P09543-2_P62910	0.00363396365094983|0.00480216028036688|0.00293622543139885	0.00128032181126118|0.00156565255448264|0.00107305617110315	0.00363396	0.00128032	-1.50504	1.01073e-05	2.48283e-05
P09543-2_P62917	0.03534166589688|0.0552889286389077|0.0225941896260653	0.019333318838553|0.0141402235251092|0.0122934824025193	0.0353417	0.0141402	-1.32157	0.0210272	0.0308011
P09543-2_P98170	0.0032137630780553|0.00557436914508737|0.0032495354184251	0.00221189598900002|0.00182940090967672|0.00160567615848789	0.00324954	0.0018294	-0.828862	0.00780946	0.0121884
P09543-2_Q01081	0.00746854107800722|0.00684626626056196|0.0065289267003451	0.00446740876344584|0.00325500180608821|0.00312183334645056	0.00684627	0.003255	-1.07266	5.96801e-11	2.8484e-10
P09543-2_Q02543	0.0214767586623631|0.0216400852888851|0.0147662297142605	0.00667746618154933|0.00620630064144192|0.00473793657473257	0.0214768	0.0062063	-1.79097	9.54999e-09	3.48922e-08
P09543-2_Q07666	0.0122282460179515|0.00981936473825543|0.0110993631239367	0.0302853796399272|0.0205602513670996|0.0206471178884389	0.0110994	0.0206471	0.895464	0.000108141	0.000223694
P09543-2_Q13418	0.00382107837734996|0.00669143297025275|0.00370225314091164	0.00158386085900928|0.00148915907707482|0.00124612213867526	0.00382108	0.00148916	-1.35948	0.000785677	0.00141952
P09543-2_Q13642-1	0.00406691994402939|0.00437096408779605|0.00326592803866036	0.00268195883099872|0.00293537421443698|0.00214564639115698	0.00406692	0.00268196	-0.60065	0.00113184	0.00200172
P09543-2_Q13643	0.00520139396137349|0.00698032340960502|0.00432867187532677	0.00181396652145388|0.00154839852549167|0.00123388694082111	0.00520139	0.0015484	-1.74812	6.47582e-07	1.87586e-06
P09543-2_Q14192	0.0120177515546029|0.0179810466607539|0.0109172482985233	0.00417260288443351|0.00382730935505359|0.00304402656130981	0.0120178	0.00382731	-1.65076	7.25049e-06	1.81293e-05
P09543-2_Q14683	0.00419867787579509|0.00629703810970716|0.00436818258599987	0.000996991370455084|0.000782384730174811|0.000647710711551584	0.00436818	0.000782385	-2.48108	1.12297e-09	4.68034e-09
P09543-2_Q16527	0.00231654926744005|0.00373033869510191|0.00241490131088269	0.0011605571660341|0.00117111831647888|0.000906939691024425	0.0024149	0.00116056	-1.05715	0.000174471	0.000348504
P09543-2_Q53H96	0.00311362126667375|0.00534631906748846|0.00295833259393334	0.00246614985854132|0.00116876262941691|0.00134162674069373	0.00311362	0.00134163	-1.21461	0.0138075	0.0207614
P09543-2_Q5TA45-3	0.0035326004382737|0.00612608537551945|0.00367605284363696	0.00137071297833795|0.00101481491648359|0.000950475553996964	0.00367605	0.00101481	-1.85694	9.10485e-05	0.000190738
P09543-2_Q63ZY3-3	0.00364873537184825|0.00632248701899527|0.00365915583377399	0.0019546757491168|0.00129473716680835|0.00142690134487821	0.00365916	0.0014269	-1.35863	0.00106636	0.00189645
P09543-2_Q8IY81	0.00374188346490727|0.00492499475519842|0.00340372186353817	0.00123068722034688|0.00117074059310099|0.00101464904204702	0.00374188	0.00117074	-1.67634	5.81946e-10	2.50652e-09
P09543-2_Q8TEQ6	0.00566857850803051|0.00778812536760229|0.00510955055609037	0.00318357548119227|0.00303328999655581|0.00235226628325889	0.00566858	0.00303329	-0.902104	9.71116e-05	0.000202107
P09543-2_Q92878	0.00591554824937517|0.00691668515686666|0.00536695705476972	0.00153708134738009|0.00120147273313865|0.00104347993015143	0.00591555	0.00120147	-2.29971	6.34126e-24	7.32085e-23
P09543-2_Q92974-2	0.00710734326453878|0.0103064433058266|0.00739414886320073	0.005891526069064|0.0048061983835188|0.00443717550758799	0.00739415	0.0048062	-0.621488	0.0037128	0.00609594
P09543-2_Q96H79	0.0223760443785602|0.0129853283261231|0.0160367468017275	0.00216285871865074|0.00195143405879899|0.00147029509428739	0.0160367	0.00195143	-3.03877	3.65945e-08	1.24988e-07
P09543-2_Q96K21-2	0.00340433546194824|0.00445375423325571|0.00343552896363234	0.000853543125918415|0.000809693366237671	0.00343553	0.000831618	-2.04654	4.52343e-11	2.18297e-10
P09543-2_Q9BRJ6	0.00463052275940693|0.00707161417868916|0.00457777655516694	0.000835739455821434|0.000875028475701225|0.000629867110223449	0.00463052	0.000835739	-2.47005	1.86264e-08	6.5543e-08
P09543-2_Q9BSD7	0.00399241483050764|0.00825474445039068|0.00467429017996827	0.00123664110746621|0.00107147227897392|0.00107446837906177	0.00467429	0.00107447	-2.12112	0.000646852	0.00118532
P09543-2_Q9BVA1	0.00775362673421749|0.011590088563498|0.00852013350949533	0.0015789334832222|0.0023545248013582|0.00121376392778464	0.00852013	0.00157893	-2.43193	5.31351e-10	2.29898e-09
P09543-2_Q9BW92	0.00235684217620501|0.00367950710771285|0.00229725968098006	0.001174048469647|0.00100762945682218|0.000849157272482101	0.00235684	0.00100763	-1.22589	0.000125071	0.000255392
P09543-2_Q9H7B4	0.0058079814472958|0.00851818025061309|0.00575770239564082	0.0012970691571769|0.000948017346512263|0.00085587303147311	0.00580798	0.000948017	-2.61505	8.16932e-10	3.45927e-09
P09543-2_Q9NR56-2	0.008616221688562|0.0110563260900637|0.00921048913852817	0.00450503108901377|0.00361226508605469|0.0028549677451106	0.00921049	0.00361227	-1.35037	9.31984e-12	4.79364e-11
P09543-2_Q9UBS0	0.00265101338811088|0.00389165211728651|0.00256674151349074	0.000646982822383882|0.000677951878625111	0.00265101	0.000662467	-2.00062	1.76508e-05	4.13762e-05
P09543-2_Q9UG63-2	0.00298401721560094|0.00385708637214326|0.00257001690893606	0.00134834771383332|0.00120245429935397|0.00103733354312833	0.00298402	0.00120245	-1.31127	6.3905e-07	1.8534e-06
P09543-2_Q9Y3U8	0.020836394926643|0.0290183893861191|0.0160763555256494	0.00830975935856932|0.00660129242838802|0.00608514972036889	0.0208364	0.00660129	-1.65829	9.5409e-05	0.000198886
P09651-2_P22626	0.105469426651971|0.125647028433349|0.115100421826141	0.237341642206885|0.146429702040125|0.213058869010949	0.1151	0.213059	0.888359	0.00265061	0.00442047
P09914_Q9NYU2-2	0.00395880055054451|0.00426915459709615	0.000984514552560596|0.00117367094369571|0.000856837502262713	0.00411398	0.000984515	-2.06305	1.95245e-78	9.49929e-77
P10619-2_P49419-2	0.00567300269570572|0.00544234441929314|0.00367782830816337	0.00209720638387003|0.0026649564722808	0.00544234	0.00238108	-1.19261	0.00241652	0.00405989
P10619-2_Q04323	0.00982935383841911|0.0106046729884938|0.00981515932584229	0.00723595053688214|0.00491243831772366	0.00982935	0.00607419	-0.694403	1.59735e-05	3.776e-05
P10619-2_Q13177	0.00638907479411366|0.00491912986189779|0.00445775062413038	0.00888676654867267|0.0142267561808228|0.00985454112482282	0.00491913	0.00985454	1.00239	0.00100138	0.0017889
P10619-2_Q14790-9	0.0033495482555744|0.00295338262608716	0.00200707740331171|0.00262129717998125|0.00204812699273608	0.00315147	0.00204813	-0.621718	0.00172545	0.00295794
P10619-2_Q15813-2	0.00405058758128775|0.00355698559176066|0.00273974722453357	0.0014239540165417|0.00210145390874124|0.00143763048449415	0.00355699	0.00143763	-1.30696	5.05678e-05	0.000110905
P10619-2_Q3LXA3	0.00260752463178904|0.00259709186785311|0.00233053030327047	0.00148270227491037|0.00185754316437259|0.0015964977167207	0.00259709	0.0015965	-0.701987	1.49098e-09	6.08647e-09
P10809_Q9UBB6-2	0.0332289395931435|0.0372526015798966|0.0375307666661473	0.0588367765924203|0.0453655924726827|0.0660442918969416	0.0372526	0.0588368	0.659377	0.000848146	0.00152545
P11166_P20645	0.0033091475701777|0.00528875070605598|0.00384662756037576	0.0138193612625047|0.0102893264547429|0.00824463381493595	0.00384663	0.0102893	1.41948	0.000127518	0.000259942
P11166_Q6R327-3	0.00224173676588481|0.0032779277029706|0.00248435465964002	0.00840442249853184|0.00619300241480364	0.00248435	0.00729871	1.55477	4.52756e-07	1.34167e-06
P11166_Q99996-3	0.00270322259145963|0.0040979215280355|0.00286986190369423	0.00998946168498944|0.00815292410863315|0.00694903649942822	0.00286986	0.00815292	1.50634	1.92961e-07	6.08089e-07
P11177-2_Q14558-2	0.0068459255549902|0.00741131219714191|0.00539937775289728	0.000668205804021141|0.00187666193994717|0.00137435044224568	0.00684593	0.00137435	-2.3165	4.09464e-14	2.58244e-13
P11216_P36915	0.0248575189804949|0.0225472677101421|0.0215248263840051	0.00805772204432513|0.0118130232348715|0.00794640506037025	0.0225473	0.00805772	-1.48451	1.57774e-17	1.26431e-16
P11216_P52926	0.0179637592338785|0.0169227502719318	0.00510322682440456|0.00970914223522476|0.00528317173109943	0.0174433	0.00528317	-1.72319	5.99731e-08	1.98992e-07
P11216_Q9NPQ8-4	0.0290215330269915|0.0275394421214929|0.0265363887603602	0.0100228729044453|0.0136035860253427|0.00952130784081036	0.0275394	0.0100229	-1.4582	1.39748e-29	2.15637e-28
P11216_Q9NVN3-1	0.0225687078863334|0.019668063313152|0.0183821886629874	0.00647207266066566|0.0113668323657736|0.00650377266619664	0.0196681	0.00650377	-1.59651	3.30098e-09	1.28587e-08
P11310-2_Q9NPQ8-4	0.00955373555479453|0.010877321087706|0.0117347809369329	0.00567223098733596|0.00464683654341898|0.00498251554105359	0.0108773	0.00498252	-1.12638	1.22747e-15	8.67051e-15
P11387_Q86XI2-2	0.00312815032479172|0.00521138682904568|0.00347243671589162	0.000696762554281032|0.000657460708120797	0.00347244	0.000677112	-2.35848	8.99334e-05	0.000188568
P11387_Q8WUA4	0.00297064363023592|0.0043459394115968|0.00284857668712422	0.000695262441840551|0.000643786276311894	0.00297064	0.000669524	-2.14957	1.16096e-05	2.82135e-05
P11413-2_P37837-2	0.0437650212168853|0.0409628143887135|0.0417981732435314	0.022822345095213|0.0349019346831597|0.0267132736861644	0.0417982	0.0267133	-0.645883	0.000124087	0.000253708
P11908-2_P78318	0.00721877221988865|0.00822513477796381|0.00704749337604608	0.00290876133409251|0.00413686630599852|0.00456232189080902	0.00721877	0.00413687	-0.803215	4.10901e-09	1.58509e-08
P11908-2_Q8TEW0-2	0.00500170092144916|0.00449740373926845|0.00464451302964104	0.000408933195491982|0.000625143687506897	0.00464451	0.000517038	-3.16718	2.30963e-89	1.37654e-87
P12004_P15170-2	0.109620043274794|0.124256764900192|0.0947105708865293	0.0695950887125856|0.063315062978661|0.0590620274680758	0.10962	0.0633151	-0.791891	5.02091e-07	1.48233e-06
P12004_Q92688-2	0.13321228418603|0.155824371635285|0.0788312753053023	0.0727234065788851|0.0656634328883376|0.0574176820755433	0.133212	0.0656634	-1.02057	0.0137199	0.0206509
P12277_P36915	0.0155378143018553|0.0137847968501464	0.00326849994386367|0.00243437298635342|0.00301640136994538	0.0146613	0.0030164	-2.28111	8.25892e-59	2.96079e-57
P12814-2_P35609	0.0435945146033922|0.0414719131070107|0.0472702067589866	0.0261053128151872|0.0220435960052495|0.0261560584137132	0.0435945	0.0261053	-0.739803	5.63034e-19	4.83702e-18
P12955_P49419-2	0.00836895057107797|0.00875917178084562|0.00715151022118097	0.0138520546562779|0.0114577483397007	0.00836895	0.0126549	0.596578	2.82383e-05	6.42675e-05
P13010_Q14195-2	0.0770851987386437|0.0744109954722426|0.0644350286708034	0.148410049248566|0.135339471225699|0.12514621395569	0.074411	0.135339	0.862995	1.09766e-16	8.29418e-16
P13473-2_P36551	0.00363459729313205|0.00405572302232704|0.00448922314715379	0.0105782428064629|0.0122879595401912|0.0155938023862273	0.00405572	0.012288	1.59921	4.38637e-09	1.68663e-08
P13473-2_Q13185	0.00256236822297262|0.00291838514434672|0.00350663941260904	0.0105020257570276|0.0132753981090968|0.0156487737001767	0.00291839	0.0132754	2.18551	1.96953e-11	9.78198e-11
P13473-2_Q8NEZ5	0.00471849796383286|0.00622077067930902|0.00539916257370464	0.0100380531563115|0.0114383697778755|0.01509607106166	0.00539916	0.0114384	1.08307	1.72041e-05	4.04202e-05
P13473-2_Q9BUK6-2	0.00385215099875018|0.00382613408672475|0.00424937069258182	0.0107022128989791|0.011923776780926|0.015659534962615	0.00385215	0.0119238	1.63011	4.4268e-09	1.69944e-08
P13473-2_Q9UBB4	0.00894468206409251|0.00701414742734403|0.005793519621526	0.0115578566008981|0.0135333575121321|0.0209728797383215	0.00701415	0.0135334	0.94818	0.00708785	0.0111204
P14314-2_Q07021	0.0151080581770997|0.0139384954863614|0.0128730770566933	0.0179200422096354|0.0273654699368258|0.0213732614221519	0.0139385	0.0213733	0.616732	0.00361395	0.00593979
P14314-2_Q14697	0.0754529294320378|0.0789564946772557|0.0698090426219325	0.0347372720743335|0.0353975453662138|0.0332009874983354	0.0754529	0.0347373	-1.11909	7.44418e-49	2.05167e-47
P14649_P35580	0.0113754153337935|0.0073041808768367|0.00768445246439653	0.0291899471306582|0.0421322270315855|0.0334806022177206	0.00768445	0.0334806	2.12331	7.94707e-11	3.74054e-10
P14649_P60660-2	0.0530953974853584|0.05036289811074|0.0420875763987864	0.185068422664935|0.145419683765943|0.136410774767832	0.0503629	0.14542	1.52979	2.60333e-12	1.40893e-11
P14866_P22626	0.0704015728759005|0.0816761701393178|0.0787028610896459	0.195626704888154|0.126539659007359|0.163225713569008	0.0787029	0.163226	1.05238	2.74951e-05	6.26357e-05
P14866_Q9NV70-2	0.00669759249505421|0.00632819721487171|0.00686397790757299	0.0135925237160938|0.0155381218501519|0.0160961553129988	0.00669759	0.0155381	1.2141	1.21508e-27	1.70899e-26
P14868_Q92888-3	0.0606800273288847|0.067666168859636|0.0618322105069501	0.0930127125138528|0.103215250276545|0.0867862022304944	0.0618322	0.0930127	0.589069	3.87419e-09	1.49693e-08
P15170-2_P39687	0.0833741295362794|0.0983580882068513|0.0713359905909978	0.0644891936665617|0.0506563028290431|0.047499400542116	0.0833741	0.0506563	-0.718858	0.00133945	0.00234195
P15170-2_P62495	0.0352473613462767|0.0389341749692683|0.0368972150542015	0.0262146700976585|0.0241682053431087|0.0231126098471398	0.0368972	0.0241682	-0.610402	4.08586e-19	3.53564e-18
P15170-2_Q06323	0.119097675937088|0.126405616225366|0.120013620927853	0.0518674038770703|0.0534043886224032|0.0440512083766232	0.120014	0.0518674	-1.2103	1.28432e-84	7.1205e-83
P15170-2_Q9UL46	0.0455610474375548|0.0490271662934666|0.05326967086874	0.0309044461960422|0.0288525229812544|0.0312948494016723	0.0490272	0.0309044	-0.665767	8.75873e-16	6.22379e-15
P15311_P31350-2	0.0481557116679532|0.0540806014824107|0.0507167559850092	0.0252376089571825|0.0381434964911677|0.0270447390454377	0.0507168	0.0270447	-0.907114	1.99496e-06	5.36794e-06
P15586_P20962	0.023351840583421|0.0161469592422856	0.00784763500892605|0.0114585830637049|0.00772790333009847	0.0197494	0.00784764	-1.33148	0.000567876	0.00104825
P15586_P62256	0.00639867864292524|0.00640877190306977	0.0036355854568131|0.00432348378529523|0.00352190243956458	0.00640373	0.00363559	-0.816724	1.58387e-15	1.1057e-14
P15586_Q00587-2	0.00656055546427464|0.00712814059076354	0.0032717983113017|0.00319291745487155|0.0030417706952071	0.00684435	0.00319292	-1.10004	4.36948e-58	1.53189e-56
P15735-2_Q14203-3	0.0224152129028075|0.0233892041835545|0.0236585448296299	0.0101248229122109|0.0088433340596192|0.00793948113022515	0.0233892	0.00884333	-1.40318	2.39403e-82	1.29713e-80
P15735-2_Q9UJW0	0.00817528041567338|0.00892842346555365|0.00892016165031818	0.00445916054932254|0.00436102013329001|0.00387082046411362	0.00892016	0.00436102	-1.0324	6.45801e-47	1.72021e-45
P16070-3_P39748	0.0746199428157685|0.116181554445736|0.086660704188757	0.044624517020069|0.0485482638405903|0.0434999217443706	0.0866607	0.0446245	-0.957541	0.000161803	0.000324287
P16070-3_P42224	0.0456860392726674|0.0608748492193187|0.044957295789169	0.0309341909490476|0.0294680789633236|0.0262716430085035	0.045686	0.0294681	-0.6326	5.66167e-05	0.000122871
P16070-3_P49588	0.04525297710664|0.0635042805717833|0.051973544047954	0.0367435652024812|0.0301753302719589|0.0299003406805438	0.0519735	0.0301753	-0.784408	0.000227804	0.000447719
P16070-3_P49591	0.0873118412109722|0.100913312367531|0.072987557645783	0.0480821900256238|0.0503482671940446|0.0427317583522375	0.0873118	0.0480822	-0.860675	1.7573e-06	4.76611e-06
P16070-3_Q06210-2	0.0431857896080234|0.0607680600152127|0.0505006569226298	0.0332825204388855|0.0297103312247291|0.0303437351883068	0.0505007	0.0303437	-0.734903	9.41344e-05	0.00019634
P16070-3_Q15029	0.0373904946348805|0.0506826273804449|0.0390671411621002	0.0281467883570017|0.0252657541498708|0.023836233301824	0.0390671	0.0252658	-0.628772	0.000140171	0.000284399
P16070-3_Q96QK1	0.0441119682093828|0.0607711738765226|0.0468015963784888	0.0315594914912082|0.0303733239674153|0.0277216938424606	0.0468016	0.0303733	-0.623753	9.18723e-05	0.00019221
P16383_Q05397-5	0.00434317705932844|0.00489038471261253|0.00506036365661186	0.00254349036788556|0.00285072644489335|0.00209860857274843	0.00489038	0.00254349	-0.943138	1.63911e-13	9.8182e-13
P16930_Q96AT9	0.0140846698335508|0.0142167412197355|0.0149053989563923	0.00932065532152135|0.00926017403803085	0.0142167	0.00929041	-0.613776	2.32142e-54	7.47872e-53
P16989_Q05397-5	0.0091723791363838|0.00812610776382685|0.00980589961435575	0.0132633851688936|0.0175754864480109|0.0173681662692638	0.00917238	0.0173682	0.921078	2.24199e-06	5.99205e-06
P16989_Q7Z5L9-2	0.00965703940042774|0.00921281195509544|0.0105723524736756	0.0254370762982407|0.027410990984625|0.0225561082434276	0.00965704	0.0254371	1.39728	1.38414e-25	1.76459e-24
P17096_P35520-2	0.00517712691906866|0.00654580222015068	0.00325621928881842|0.00261733079242767|0.00309574579626604	0.00586146	0.00309575	-0.920974	4.0999e-07	1.21948e-06
P17096_P36915	0.00495610716294147|0.0067191503326667	0.00339136169292341|0.00280013874719565|0.00347457924074869	0.00583763	0.00339136	-0.783518	0.00023879	0.000467769
P17096_Q27J81	0.00317904128826527|0.00483339506399026	0.00183909814376511|0.00157187557584871|0.00183591550660305	0.00400622	0.00183592	-1.12574	0.000318458	0.000610293
P17096_Q9NTK5	0.0248600332031935|0.0221819215140689	0.0124944373253202|0.0160146609157824|0.0124753917905189	0.023521	0.0124944	-0.912662	5.80727e-08	1.92821e-07
P17096_Q9UK59	0.00217821267027679|0.00250787685329205	0.00112449361711721|0.00121660666649045|0.00137418148809935	0.00234304	0.00121661	-0.945522	9.50517e-13	5.33812e-12
P17096_Q9Y5K5	0.0135246199869709|0.0148262318989647	0.00347938662605639|0.00395145912494144|0.00383969440701396	0.0141754	0.00383969	-1.88433	1.02969e-89	6.21466e-88
P17174_P37837-2	0.0551009012368267|0.0541450560712328	0.0281283058592482|0.0378648321403513|0.0298391567606868	0.054623	0.0298392	-0.872301	5.59008e-09	2.10699e-08
P17174_P52209-2	0.0437587591799746|0.0439313165111977	0.0291586404737422|0.0349699262097434|0.029210998380491	0.043845	0.029211	-0.585902	3.18211e-07	9.6762e-07
P17655_P22314-2	0.0628063766322585|0.0743613230861685|0.0652669996443758	0.118566781431701|0.0819234835010805|0.103712511466649	0.065267	0.103713	0.668164	0.00246883	0.00414339
P17655_Q9NPQ8-4	0.0256137136469586|0.0271329268676463|0.0275859678925679	0.0192295365800504|0.0176767164767017|0.0172406705595798	0.0271329	0.0176767	-0.618194	8.08999e-25	9.94151e-24
P17844_P51570	0.0148109706546128|0.0165317966403942|0.0165289638380465	0.00541050881466589|0.00820247962522794|0.00861476883055526	0.016529	0.00820248	-1.01086	1.57698e-13	9.48179e-13
P17858-2_P18124	0.036518835396688|0.0489279445900899|0.0320426622613611	0.0137321149255801|0.0102424803418051|0.00927616223345533	0.0365188	0.0102425	-1.83408	7.86026e-08	2.57225e-07
P17858-2_P19387	0.0213693440859933|0.0368986390408841|0.020001520186635	0.00909325553368672|0.00539817546446316|0.00538603238276436	0.0213693	0.00539818	-1.985	0.00046124	0.000860068
P17858-2_P23258	0.0213168005523104|0.0374941300745566|0.0250554907058699	0.0088877935205652|0.00562260113271439|0.00593439343136277	0.0250555	0.00593439	-2.07795	2.35098e-05	5.40475e-05
P17858-2_P26373	0.0361704554735441|0.0455423123091585|0.0342552027248994	0.0152845232449545|0.0112641259364321|0.0114481238766987	0.0361705	0.0114481	-1.6597	3.02518e-12	1.62068e-11
P17858-2_P27635	0.0337386581529929|0.0481561863264087|0.0315679253731254	0.0164810651917442|0.0118073224025661|0.0107103710143344	0.0337387	0.0118073	-1.51472	6.34224e-06	1.59577e-05
P17858-2_P27708	0.0402413320799086|0.0550807754601705|0.0361796227403158	0.00948835844686701|0.00677575079909942|0.00623601529608207	0.0402413	0.00677575	-2.57023	4.65682e-10	2.03331e-09
P17858-2_P31689	0.0292212008840942|0.0391002201081785|0.0259726387966895	0.00892866407447686|0.00712455075533762|0.00601928689090731	0.0292212	0.00712455	-2.03614	2.48266e-09	9.83168e-09
P17858-2_P32969	0.0212218191978361|0.0335107344220126|0.0204874807659791	0.00729808928431291|0.00632197236404996|0.00594042516979011	0.0212218	0.00632197	-1.7471	1.22928e-05	2.97372e-05
P17858-2_P33992	0.0329964583272176|0.0450815442479286|0.0374782340875876	0.0122050057337281|0.00774780079044594|0.00708736130709119	0.0374782	0.0077478	-2.27419	2.69754e-14	1.7195e-13
P17858-2_P36578	0.038202745925679|0.0465130978008104|0.0299078092179272	0.0102306071958831|0.0079677811214505|0.00666876897907264	0.0382027	0.00796778	-2.26143	1.06461e-09	4.441e-09
P17858-2_P39023	0.0392871990771529|0.0599432550729148|0.0336771140323886	0.0134484761929768|0.0119654420977836|0.0114882662725544	0.0392872	0.0119654	-1.71519	6.43692e-05	0.000138062
P17858-2_P40429	0.0231001077776605|0.0348738132278093|0.0210702499155183	0.00695689878129733|0.00619885099182646|0.00536602245074341	0.0231001	0.00619885	-1.89783	3.13254e-06	8.20657e-06
P17858-2_P40692	0.0165528674265675|0.029733134353472|0.0172839751296741	0.00598697099995497|0.0039046818372477|0.00396705679793345	0.017284	0.00396706	-2.12329	0.000130298	0.00026527
P17858-2_P40938	0.0175434132477545|0.0310859215901759|0.0185765138470721	0.00641602937957332|0.00394403474524233|0.00426502573048665	0.0185765	0.00426503	-2.12285	7.35218e-05	0.000156078
P17858-2_P41229-2	0.0159346254164443|0.0290631155525925|0.0167240748889998	0.00721928646947924|0.00459015772171805|0.00445889162402906	0.0167241	0.00459016	-1.86531	0.000488029	0.000906829
P17858-2_P46734	0.0246836316017084|0.0426145247754153|0.0282062600446605	0.0107574098508655|0.00863911560611636|0.00905070738542655	0.0282063	0.00905071	-1.63991	5.187e-05	0.000113552
P17858-2_P48059	0.0170826047685467|0.0291508527005296|0.0176388049407416	0.0056840343132099|0.00372305659380157|0.00366127912723815	0.0176388	0.00372306	-2.24419	2.18283e-05	5.04495e-05
P17858-2_P49207	0.0241750351297694|0.0400475370205843|0.0226087905207429	0.0078230815408598|0.00650515707488049|0.00543510937857046	0.024175	0.00650516	-1.89386	6.80597e-05	0.000145194
P17858-2_P49959-3	0.0198298266219954|0.0335551449615911|0.0201538112059564	0.00575229479243706|0.00350737734782979|0.00361907646717523	0.0201538	0.00361908	-2.47736	1.01388e-05	2.48929e-05
P17858-2_P50914	0.0377444731992919|0.0486017653868791|0.0330218611495674	0.0158504242745501|0.00925145949926802|0.00832063609679355	0.0377445	0.00925146	-2.02851	3.30176e-08	1.13176e-07
P17858-2_P52943	0.0210441181421814|0.0382140390330721|0.0224677969305731	0.00892324249599024|0.0037737417436921|0.00510964459511628	0.0224678	0.00510964	-2.13656	0.000192205	0.000381371
P17858-2_P57678	0.0173778015047713|0.0315878107217194|0.0180554225649401	0.00566053122578258|0.00385221559360701|0.00362705598913463	0.0180554	0.00385222	-2.22867	0.000121079	0.000248363
P17858-2_P61313	0.0289164086454338|0.0376352369285652|0.0244889459116062	0.010666089102929|0.00706049009153046|0.00659751483041139	0.0289164	0.00706049	-2.03405	4.66382e-08	1.57042e-07
P17858-2_P61353	0.0328810848937553|0.0515149370343251|0.0296638420328658	0.0102270978669871|0.0103773207418435|0.00796779898294932	0.0328811	0.0102271	-1.68486	3.22998e-05	7.28847e-05
P17858-2_P62424	0.02804567777687|0.0427351197139125|0.0231233072324772	0.00915425786595186|0.00700764522097022|0.00606493216460557	0.0280457	0.00700765	-2.00078	6.12599e-05	0.000131868
P17858-2_P62906	0.0425552865544039|0.0707325278815102|0.0387370338244361	0.0189416843796991|0.0109910932960144|0.0124003562637468	0.0425553	0.0124004	-1.77896	0.000428666	0.000803729
P17858-2_P62913	0.022381730218693|0.0352291153389572|0.0216291698925297	0.00880726749370867|0.00815472527327688|0.00730977906493643	0.0223817	0.00815473	-1.45661	3.59799e-05	8.0676e-05
P17858-2_P62917	0.0482142989513996|0.0795955746500472|0.0363432061543425	0.0235884124052731|0.0165515558283692|0.0148932720986847	0.0482143	0.0165516	-1.54249	0.00576554	0.00919708
P17858-2_Q01081	0.0203411741325268|0.0311529122717015|0.0202779432286223	0.00872250233016601|0.00566633410934825|0.00572162304261605	0.0203412	0.00572162	-1.82991	4.46141e-06	1.14427e-05
P17858-2_Q01813	0.039443192799904|0.0602076461844425|0.0388456381366853	0.0170116261719826|0.0178038002271081|0.0156528743090571	0.0394432	0.0170116	-1.21326	3.16348e-05	7.15534e-05
P17858-2_Q02543	0.0343493917168828|0.0459467313000245|0.0285152462425377	0.0109325597482695|0.00861763294470196|0.00733772627089806	0.0343494	0.00861763	-1.99492	1.77391e-07	5.60875e-07
P17858-2_Q02878	0.0442086311898381|0.0679083267588256|0.0411617662179753	0.020268400559777|0.0117260425936184|0.0109870131612762	0.0442086	0.011726	-1.91461	4.09594e-05	9.10889e-05
P17858-2_Q08AF3	0.0180846007201272|0.032667838072194|0.0188028021177315	0.00546487968478693|0.00329533423765434|0.0033684825480297	0.0188028	0.00336848	-2.48078	6.63933e-05	0.000142084
P17858-2_Q13418	0.0166937114318696|0.0309980789813922|0.0174512696691888	0.00583895442572944|0.00390049138033486|0.00384591183484075	0.0174513	0.00390049	-2.1616	0.000250231	0.000488376
P17858-2_Q13642-1	0.016939552998549|0.0286776100989355|0.0170149445669375	0.00693705239771888|0.00534670651769702|0.00474543608732247	0.0170149	0.00534671	-1.67008	0.000121108	0.000248363
P17858-2_Q14192	0.0248903846091225|0.0422876926718934|0.0246662648268005	0.00842769645115368|0.00623864165831363|0.00564381625747531	0.0248904	0.00623864	-1.99628	5.27849e-05	0.000115396
P17858-2_Q15654	0.0198645161337712|0.0350227068964757|0.0191107803682516	0.0101242040349438|0.0064473539572784|0.00511197098716235	0.0198645	0.00644735	-1.62341	0.00122865	0.0021633
P17858-2_Q6P2E9	0.0274311509529493|0.0551931029491982|0.0442875856809764	0.0157925566510486|0.00919810546891419|0.0093340672860544	0.0442876	0.00933407	-2.24632	0.000224074	0.000440571
P17858-2_Q92616	0.0291202422008228|0.0423122627529891|0.028279558842704	0.0106150278345931|0.00908990953886867|0.0094613287679594	0.0291202	0.00946133	-1.62191	2.62071e-07	8.06163e-07
P17858-2_Q92974-2	0.0199799763190584|0.034613089316966|0.0211431653914779	0.0101466196357842|0.00721753068677884|0.00703696520375348	0.0211432	0.00721753	-1.55061	0.000366824	0.000694605
P17858-2_Q96H79	0.0352486774330799|0.0372919743372626|0.0297857633300047	0.0064179522853709|0.00436276636205903|0.00407008479045288	0.0352487	0.00436277	-3.01425	4.32427e-35	8.31375e-34
P17858-2_Q9BSD7	0.0168650478850273|0.0325613904615302|0.0184233067082455	0.00549173467418637|0.00348280458223395|0.00367425807522726	0.0184233	0.00367426	-2.32601	0.000256667	0.000500119
P17858-2_Q9BVA1	0.0206262597887371|0.0358967345746375|0.0222691500377725	0.00583402704994237|0.00476585710461823|0.00381355362395013	0.0222692	0.00476586	-2.22424	1.0714e-05	2.6224e-05
P17858-2_Q9H853	0.0219405662049412|0.0364427611890594|0.0228402972833811	0.0163847507523604|0.011938076634403|0.0103512152771704	0.0228403	0.0119381	-0.936011	0.0047801	0.00770764
P17858-2_Q9NR56-2	0.0214888547430816|0.0353629721012032|0.0229595056668054	0.00876012465573393|0.00602359738931473|0.00545475744127609	0.0229595	0.0060236	-1.93039	1.10099e-05	2.6838e-05
P17858-2_Q9NUQ8	0.0200723073850997|0.0333284207115795|0.0201348233551201	0.00895766403839851|0.0072442869235684|0.00625477116643541	0.0201348	0.00724429	-1.47478	0.000143643	0.000290824
P17858-2_Q9UGI8-2	0.022414340069234|0.033349161372814|0.0218292899713902	0.00838500857406981|0.00780842790260458|0.00576252658303585	0.0224143	0.00780843	-1.52132	1.28267e-06	3.54536e-06
P17858-2_Q9Y2L1	0.0198282844901914|0.033481193477381|0.0205382490097071	0.00817423539473297|0.00651008831218688|0.00558773405517246	0.0205382	0.00651009	-1.65756	7.26962e-05	0.000154462
P17858-2_Q9Y3U8	0.0337090279811627|0.0533250353972586|0.0298253720539266	0.0125648529252895|0.00901262473164805|0.00868493941653438	0.033709	0.00901262	-1.90312	9.14266e-05	0.000191362
P17980_P55036	0.0922889208608212|0.109110579058337|0.102975683291105	0.142502675970043|0.165636630658815|0.197173767248386	0.102976	0.165637	0.685718	5.40073e-05	0.000117798
P17980_P62333	0.0666022533212966|0.0827273116488912|0.0797725299952	0.1169206067598|0.139301958978641|0.171555460260136	0.0797725	0.139302	0.804252	6.71567e-05	0.00014346
P17987_P40227	0.151839023009253|0.161831414205188|0.141047941319984	0.251616675833293|0.332134060846897|0.270674727974036	0.151839	0.270675	0.834018	1.01353e-07	3.27626e-07
P17987_P48643	0.173412396480247|0.213195239930263|0.186814424307557	0.353551062857915|0.34794572353152|0.334160340742739	0.186814	0.347946	0.897256	2.87854e-32	4.91932e-31
P17987_P49368	0.22306928902492|0.246119314498306|0.22490553773022	0.377150088183531|0.399936488672859|0.373757009582644	0.224906	0.37715	0.74582	3.91503e-43	9.47558e-42
P17987_P50990	0.0829014740518663|0.0893836442705109|0.0805466046837901	0.14622375038476|0.195909039292483|0.152292913617064	0.0829015	0.152293	0.877379	3.88715e-07	1.15982e-06
P17987_P50990-2	0.198675165910414|0.190659690454538|0.154049700882349	0.304174727348975|0.39038740540008|0.283882733127264	0.19066	0.304175	0.6739	4.2365e-05	9.38209e-05
P17987_P50991	0.136999803314461|0.134869776035468|0.12532487902348	0.217270863508885|0.298711410272505|0.217020723037048	0.13487	0.217271	0.687928	4.47267e-05	9.86387e-05
P17987_P78371	0.176560820971259|0.201812673030318|0.179857705356266	0.306923652166632|0.350807394771327|0.307370375669322	0.179858	0.30737	0.773122	2.74717e-16	2.01206e-15
P17987_Q99832	0.162588136440376|0.182768433354247|0.172075775089403	0.265201575561512|0.326307800372705|0.270349249116855	0.172076	0.270349	0.65178	1.87479e-08	6.59219e-08
P18074_Q9BUN8-2	0.0019285534617454|0.00176541365900125	0.00087863145786703|0.000768466224292643|0.000815824102558954	0.00184698	0.000815824	-1.17884	2.33943e-44	5.9332e-43
P18077_P32969	0.0093795559473209|0.0125978544354283|0.00820226002409201	0.00379484854352261|0.00430714688892643|0.00368758153712656	0.00937956	0.00379485	-1.30548	3.8823e-06	1.00548e-05
P18077_P40429	0.0112578445271453|0.0139609332412249|0.0087850291736312	0.00345365804050703|0.00418402551670292|0.00311317881807986	0.0112578	0.00345366	-1.70473	3.90048e-07	1.16307e-06
P18077_P46779-2	0.00548135500060868|0.0091233710794983|0.00473964046343015	0.00221310017512412|0.00187262918538047|0.001507085837325	0.00548136	0.00187263	-1.54947	0.000819544	0.00147735
P18077_P62424	0.0162034145263547|0.0218222397273281|0.0108380864905901	0.00565101712516157|0.00499281974584669|0.00381208853194203	0.0162034	0.00499282	-1.69837	0.000362707	0.000687748
P18077_P62910	0.00466433345495422|0.00819592630492199|0.00440002121778897	0.00203217463719105|0.00196215938261914|0.00142000223460509	0.00466433	0.00196216	-1.24923	0.00143555	0.00249533
P18077_P62913	0.0105394669681778|0.0143162353523728|0.00934394915064262	0.00530402675291837|0.00613989979815334|0.00505693543227288	0.0105395	0.00530403	-0.990642	0.000119951	0.000246414
P18077_Q02543	0.0225071284663675|0.0250338513134402|0.0162300255006507	0.00742931900747919|0.00660280746957842|0.00508488263823451	0.0225071	0.00660281	-1.76923	3.7728e-08	1.28583e-07
P18124_P26373	0.0433209953040905|0.0394185057552|0.0353253516158864	0.0189004499001701|0.0154531607101079|0.0144005849700218	0.0394185	0.0154532	-1.35097	6.40736e-18	5.20448e-17
P18124_P27635	0.0408891979835393|0.0420323797724501|0.0326380742641124	0.0200969918469597|0.0159963571762419|0.0136628321076576	0.0408892	0.0159964	-1.35398	3.95834e-10	1.73788e-09
P18124_P30050	0.053312876037168|0.0525563775203298|0.0367193844028893	0.0162593218590636|0.0178215414804028|0.015919771947863	0.0525564	0.0162593	-1.6926	1.41022e-08	5.0442e-08
P18124_P32969	0.0283723590283826|0.0273869278680541|0.0215576296569661	0.0109140159395285|0.0105110071377257|0.00889288626311326	0.0273869	0.010511	-1.38159	1.49446e-12	8.29523e-12
P18124_P36578	0.0453532857562254|0.0403892912468518|0.0309779581089142	0.0138465338510987|0.0121568158951263|0.00962123007239579	0.0403893	0.0121568	-1.73221	7.4275e-10	3.15636e-09
P18124_P39023	0.0464377389076994|0.0538194485189563|0.0347472629233756	0.0170644028481924|0.0161544768714593|0.0144407273658776	0.0464377	0.0161545	-1.52336	2.05646e-07	6.45504e-07
P18124_P40429	0.030250647608207|0.0287500066738508|0.0221403988065053	0.0105728254365129|0.0103878857655022|0.00831848354406656	0.02875	0.0103879	-1.46866	2.65597e-11	1.30688e-10
P18124_P41229-2	0.0230851652469907|0.0229393089986339|0.0177942237799868	0.0108352131246948|0.0087791924953938|0.00741135271735221	0.0229393	0.00877919	-1.38566	9.41222e-10	3.95745e-09
P18124_P47914	0.0491884330212365|0.0516845863134253|0.0397979462246691	0.0171581926037311|0.0186951681253753|0.0160672100119228	0.0491884	0.0171582	-1.51942	1.24718e-15	8.79667e-15
P18124_P49207	0.0313255749603159|0.0339237304666258|0.0236789394117299	0.0114390081960754|0.0106941918485562|0.00838757047189361	0.0313256	0.0106942	-1.55051	1.30355e-09	5.35803e-09
P18124_P49959-3	0.0269803664525419|0.0274313384076326|0.0212239600969434	0.00936822144765265|0.00769641212150554|0.00657153756049838	0.0269804	0.00769641	-1.80965	9.31788e-16	6.61126e-15
P18124_P50914	0.0448950130298383|0.0424779588329205|0.0340920100405544	0.0194663509297656|0.0134404942729438|0.0112730971901167	0.042478	0.0134405	-1.66013	2.98202e-10	1.31895e-09
P18124_P61313	0.0360669484759802|0.0315114303746067|0.0255590948025932	0.0142820157581446|0.0112495248652062|0.00954997592373454	0.0315114	0.0112495	-1.48601	7.03612e-09	2.60873e-08
P18124_P61353	0.0400316247243018|0.0453911304803665|0.0307339909238528	0.0138430245222027|0.0145663555155192|0.0109202600762725	0.0400316	0.013843	-1.53198	7.11925e-09	2.6375e-08
P18124_P62424	0.0351962176074164|0.036611313159954|0.0241934561234642	0.0127701845211675|0.011196679994646|0.00901739325792872	0.0351962	0.0111967	-1.65235	2.50192e-07	7.72614e-07
P18124_P62750	0.0334226315357018|0.0377809600391445|0.028351970346206	0.0167016493765737|0.0155569448821891|0.0131661468429115	0.0334226	0.0155569	-1.10327	6.16684e-10	2.64182e-09
P18124_P62906	0.0497058263849504|0.0646087213275517|0.0398071827154231	0.0225576110349147|0.0151801280696901|0.01535281735707	0.0497058	0.0153528	-1.69491	9.547e-06	2.35246e-05
P18124_P62913	0.0295322700492395|0.0291053087849986|0.0226993187835167	0.0124231941489243|0.0123437600469526|0.0102622401582596	0.0291053	0.0123438	-1.2375	2.88654e-11	1.41304e-10
P18124_P62917	0.0553648387819461|0.0734717680960886|0.0374133550453295	0.0272043390604887|0.020740590602045|0.0178457331920079	0.0553648	0.0207406	-1.41651	0.00187667	0.00320142
P18124_Q01081	0.0274917139630733|0.0250291057177429|0.0213480921196093	0.0123384289853816|0.009855368883024|0.0086740841359392	0.0250291	0.00985537	-1.34462	6.40143e-12	3.33939e-11
P18124_Q02543	0.0414999315474292|0.039822924746066|0.0295853951335247	0.0145484864034851|0.0128066677183777|0.0102901873642212	0.0398229	0.0128067	-1.6367	4.83279e-10	2.10436e-09
P18124_Q02878	0.0513591710203846|0.061784520204867|0.0422319151089623	0.0238843272149926|0.0159150773672941|0.0139394742545994	0.0513592	0.0159151	-1.69023	1.28018e-07	4.08286e-07
P18124_Q07020	0.0556230730369695|0.052108887385619|0.0411076090431388	0.0211103306418299|0.021152744260925|0.0167286581290407	0.0521089	0.0211103	-1.30358	8.36185e-11	3.92801e-10
P18124_Q08AF3	0.0252351405506736|0.0265440315182354|0.0198729510087185	0.00908080634000252|0.00748436901133009|0.00632094364135285	0.0252351	0.00748437	-1.75348	1.20975e-13	7.31063e-13
P18124_Q3KQU3-4	0.0239998664525813|0.0245908847395185|0.0185875429621319	0.0102358210058082|0.00815743855476902|0.00706489918850491	0.0239999	0.00815744	-1.55684	5.92711e-11	2.83171e-10
P18124_Q63ZY3-3	0.0236719082569143|0.0245053264761762|0.0184783212530382	0.00982569597105255|0.00789510424374413|0.00697915213436685	0.0236719	0.0078951	-1.58415	1.22985e-11	6.22496e-11
P18124_Q92974-2	0.0271305161496049|0.0284892827630075|0.0222133142824649	0.0137625462909997|0.0114065654604546|0.00998942629707663	0.0271305	0.0114066	-1.25005	1.02938e-10	4.81186e-10
P18124_Q9H853	0.0290911060354877|0.0303189546351009|0.0239104461743681	0.020000677407576|0.0161271114080788|0.0133036763704936	0.0290911	0.0161271	-0.85109	4.29493e-05	9.48945e-05
P18124_Q9HAU0-4	0.0225115536780292|0.0172692063185666	0.00727509144498334|0.00617642905278761	0.0198904	0.00672576	-1.5643	8.85004e-07	2.51622e-06
P18124_Q9NR56-2	0.0286393945736281|0.0292391655472447|0.0240296545577924	0.0123760513109495|0.0102126321629905|0.00840721853459924	0.0286394	0.0102126	-1.48765	2.68347e-17	2.11834e-16
P18124_Q9UGI8-2	0.0295648798997804|0.0272253548188554|0.0228994388623773	0.0120009352292854|0.0119974626762803|0.00871498767635899	0.0272254	0.0119975	-1.18222	2.64235e-12	1.42681e-11
P18124_Q9Y3U8	0.0408595678117091|0.0472012288433001|0.0308955209449136	0.0161807795805051|0.0132016595053238|0.0116374005098575	0.0408596	0.0132017	-1.62995	1.36101e-07	4.32907e-07
P18615_Q53EL6-2	0.00858904853961999|0.0104812699397444|0.0126921792314222	0.00450738096474728|0.00495776603076801	0.0104813	0.00473257	-1.14712	0.000143388	0.000290432
P18858-3_Q14694	0.00947109144365099|0.0106678074309719|0.00956309939274421	0.00389430073723794|0.00356181494721476|0.00357636426929	0.0095631	0.00357636	-1.41898	1.03734e-54	3.36466e-53
P18858-3_Q9H8Y8-2	0.0120880660923542|0.0119552777474922	0.00629329925683686|0.00676926748992124	0.0120217	0.00653128	-0.880199	2.11394e-109	1.65234e-107
P18858-3_Q9UNH7	0.0151225120439269|0.015882528492669|0.0129274593642924	0.00655982638010384|0.00598700553797848|0.00571823889722851	0.0151225	0.00598701	-1.33679	1.41425e-20	1.34059e-19
P19174-2_P31350-2	0.0115588202584798|0.0147028267438451|0.0173078791508636	0.00757838769267371|0.00894576970437483|0.00689229873757624	0.0147028	0.00757839	-0.956131	0.000145229	0.000293786
P19174-2_P49419-2	0.00718595716614146|0.00758311740366195|0.00548566060092882	0.00427243903247771|0.00349850861442008	0.00718596	0.00388547	-0.88709	0.00111313	0.00197375
P19174-2_P55786	0.0207200835846792|0.0222273353439446|0.020791497185353	0.0146454544759575|0.0102630570900801|0.0125629913977597	0.0207915	0.012563	-0.726814	1.11873e-10	5.20909e-10
P19174-2_Q96AY3	0.00439249601675931|0.00448130266823569|0.00379703543709465	0.0117805549708819|0.0128650440670407|0.00827035992534741	0.0043925	0.0117806	1.42329	1.51372e-06	4.13605e-06
P19338_Q15642-2	0.15372828655518|0.123873820171801|0.100684618200254	0.0664730574711797|0.0512318853270611|0.0601030904069236	0.123874	0.0601031	-1.04336	2.8782e-05	6.538e-05
P19367-2_P21980	0.0280889159144492|0.0287222286896787|0.0219107886989218	0.235616674323022|0.184373930623632|0.207357208519148	0.0280889	0.207357	2.88405	2.73632e-34	5.07657e-33
P19367-2_P35573	0.0125300321031158|0.0133035874099052|0.0116200860501793	0.0204564254105823|0.0183124341647032|0.0218197058650404	0.01253	0.0204564	0.707164	9.1285e-12	4.70029e-11
P19387_P30876	0.012728221710316|0.0157603787420267|0.00963478176016604	0.00747199600731375|0.00442267536436325|0.00425529368506036	0.0127282	0.00442268	-1.52504	0.000363161	0.000688217
P19387_P41229-2	0.00793567393629602|0.0109100034494282|0.00575308170526075	0.00619635373280149|0.0039348876180519|0.00352122286666124	0.00793567	0.00393489	-1.01203	0.0328808	0.0467428
P19387_Q13642-1	0.00894060151840078|0.0105244979957712|0.00604395138319849	0.00591411966104112|0.00469143641403087|0.00380776732995466	0.0089406	0.00469144	-0.930342	0.0105859	0.0162139
P19387_Q9NR56-2	0.0134899032629334|0.0172098599980389|0.0119885124830663	0.00773719191905617|0.00536832728564859|0.00451708868390827	0.0134899	0.00536833	-1.32934	4.78361e-06	1.22296e-05
P19387_Q9Y508	0.00874765431668578|0.0119416934449219|0.006230921176667	0.00610148161810572|0.00491451230770075|0.00416349972701064	0.00874765	0.00491451	-0.831848	0.0250017	0.0361565
P20340_Q5GLZ8-2	0.00715725606049854|0.00654955732114181	0.00417645133688249|0.0055545745277273|0.00447823184562043	0.00685341	0.00447823	-0.613892	0.000299775	0.000577273
P20618_P25787	0.145325770211447|0.139139021450436|0.101348191010387	0.207261832178799|0.224857505957602|0.236814621483885	0.139139	0.224858	0.692484	5.74531e-09	2.16209e-08
P20618_P25788-2	0.146077076182388|0.141638517497088|0.117511153785446	0.208008548660803|0.232399485025703|0.244009443383728	0.141639	0.232399	0.714393	1.71596e-11	8.54041e-11
P20618_P25789	0.205490060262897|0.218410374174317|0.202086988019793	0.312839003086176|0.305923229023818|0.367605305316597	0.20549	0.312839	0.606352	2.42616e-09	9.63993e-09
P20618_P28066	0.18232418958251|0.189789910558921|0.116782918513718	0.306275088602224|0.257689987291107|0.338156112035042	0.182324	0.306275	0.748322	2.89804e-05	6.57993e-05
P20618_P28070	0.123771892270701|0.134078332154071|0.114645634028812	0.198124049087986|0.216623032505074|0.235492015458747	0.123772	0.216623	0.807503	2.67135e-14	1.70737e-13
P20618_P28072	0.189196821317494|0.205119366419702|0.162907370720532	0.405814377966829|0.356058532029319|0.433481706521024	0.189197	0.405814	1.10093	1.5666e-16	1.16712e-15
P20618_P28074	0.123097315767719|0.12580072084833|0.102465226799669	0.19894363726604|0.206746044414886|0.234684508024837	0.123097	0.206746	0.74806	2.05494e-13	1.22321e-12
P20618_P49720	0.122340848615739|0.120461604486289|0.105914952713051	0.185071027579423|0.191972755855983|0.209751061611565	0.120462	0.191973	0.672328	1.16075e-18	9.76096e-18
P20618_P60900	0.174833915803092|0.17584530808382|0.143128045329161	0.269379288691036|0.297617845613731|0.338161926894079	0.174834	0.297618	0.767476	1.45779e-09	5.96117e-09
P20618_Q99436	0.132889887532345|0.141058058762806|0.119759710829442	0.191181275147235|0.237981155689704|0.245399658318333	0.13289	0.237981	0.840616	2.20963e-07	6.89358e-07
P20645_P54920	0.00337061234327025|0.00481163507929385|0.00339071370319391	0.0111364296995357|0.0110313890761903|0.00777655018778084	0.00339071	0.0110314	1.70195	3.46329e-07	1.0438e-06
P20645_Q99805	0.00276189912405603|0.00282737998457063	0.00846516884299187|0.00731396160092347|0.00574953047532886	0.00279464	0.00731396	1.38799	1.62136e-05	3.82896e-05
P20839-3_Q9Y223-2	0.00696579131268542|0.00795893381338915|0.00828848542380497	0.004015573624797|0.00309510445759748|0.00211483466483341	0.00795893	0.0030951	-1.36259	5.95911e-12	3.11546e-11
P20962_P30520	0.0233309430153767|0.0193169647108574|0.0154770640817416	0.0101508259459004|0.0141953117259879|0.00998991096971906	0.019317	0.0101508	-0.928271	0.00279068	0.0046427
P20962_P48735	0.029460759135684|0.0224865152170181|0.0185954727914961	0.0132116498050793|0.0165651308029833|0.0127760898724232	0.0224865	0.0132116	-0.767249	0.00601254	0.00954956
P20962_Q3LXA3	0.0200918353816556|0.016640957573094|0.0128151599075695	0.0060575434450366|0.00934794601296834|0.00607617952400974	0.016641	0.00607618	-1.4535	7.84951e-05	0.000165824
P20962_Q9HB07	0.0346878305109707|0.032879051713157|0.0285129688500261	0.0140316913860157|0.01635887650714	0.0328791	0.0151953	-1.11355	2.40625e-11	1.18891e-10
P20962_Q9NR45	0.0285301652758603|0.0239644428062525|0.019723096423739	0.0117067296118685|0.0155765308866163|0.0104254519318407	0.0239644	0.0117067	-1.03356	0.000111701	0.000230657
P20962_Q9P287	0.0252873253321222|0.0199994657696328|0.0165011781420237	0.00930522130279357|0.0151118151478869|0.00960546961915146	0.0199995	0.00960547	-1.05803	0.00356329	0.00585855
P21127-2_Q86YP4-3	0.0106375942078808|0.0111177262704805|0.012786621271704	0.00530524518580058|0.00707939827495642|0.00564036800904055	0.0111177	0.00564037	-0.979001	8.74088e-11	4.10202e-10
P21266_Q9NZQ3-3	0.010312750285058|0.0074627256369415	0.00366373792155465|0.00444384740627706|0.00366734421551891	0.00888774	0.00366734	-1.27708	8.34607e-06	2.07585e-05
P21283_P34896-2	0.00840112665955789|0.011651441374829|0.010019019936857	0.0191246727061172|0.0145142655720271|0.0164186770800481	0.010019	0.0164187	0.712596	4.55374e-05	0.000100334
P21291_P41229-2	0.0157808479963527|0.0133633704996539|0.0159865867354653	0.0034583334799224|0.0041904777116118|0.00201708005663827	0.0157808	0.00345833	-2.19003	4.78829e-29	7.2478e-28
P21291_Q13642-1	0.0167857755784574|0.0129778650459969|0.0162774564134031	0.00317609940816204|0.00494702650759077|0.00230362451993169	0.0162775	0.0031761	-2.35755	7.87075e-17	5.99484e-16
P21291_Q96H79	0.0350949000129883|0.021592229284324|0.0290482751764702	0.00265699929581406|0.00396308635195278|0.00162827322306209	0.0290483	0.002657	-3.45058	7.14432e-11	3.37603e-10
P21399_P37837-2	0.0429801727385368|0.0382589975781236	0.0252257962567392|0.0345394307411867|0.0268099272258816	0.0406196	0.0268099	-0.599408	0.0042148	0.00684941
P21980_P36915	0.0211751382931328|0.0218166907129784|0.0165054534801582	0.22452790208203|0.174913703667983|0.194937119700634	0.0211751	0.194937	3.20257	1.03071e-34	1.94246e-33
P21980_P52788	0.0362146503798016|0.036300162206293|0.030538934214195	0.233868150285513|0.184187711027732|0.204893364535165	0.0362147	0.204893	2.50023	8.8357e-33	1.53195e-31
P22087_P54886-2	0.00291579838773098|0.00285987763281025|0.00236017455821771	0.000878325963358512|0.0012210267037741|0.00084723284135663	0.00285988	0.000878326	-1.70313	5.23783e-16	3.76681e-15
P22087_Q01081	0.00762243947447853|0.00531777026722213|0.00614726758769777	0.00426247973021282|0.00342088908296585|0.0031179375137986	0.00614727	0.00342089	-0.845574	0.000258332	0.000502951
P22087_Q3KQU3-4	0.00413059196398652|0.00487954928899774|0.00338671843022036	0.00215987175063943|0.00172295875471087|0.00150875256636431	0.00413059	0.00172296	-1.26146	7.37291e-07	2.12411e-06
P22087_Q68D06-2	0.00516233654442164|0.0037904904349834|0.00345853682280127	0.000786395199573768|0.00120187495194912|0.000825716004206147	0.00379049	0.000825716	-2.19867	2.74949e-09	1.08433e-08
P22087_Q6R327-3	0.00284255490506582|0.00285039272746862|0.00226504754395191	0.00082881669022062|0.000902207668027177	0.00284255	0.000865512	-1.71556	1.24803e-12	6.95977e-12
P22087_Q99848	0.00347529776840951|0.00401106831794043|0.00271441796081848	0.00107915841154091|0.00126701021364545|0.00108240842956585	0.0034753	0.00108241	-1.68289	3.20629e-09	1.25103e-08
P22087_Q9BZL6-3	0.00262499852612531|0.00209884748277948|0.00205200243560358	0.000994072577005852|0.0012811372145889|0.000911501638357028	0.00209885	0.000994073	-1.07817	2.68719e-08	9.25094e-08
P22087_Q9HAU0-4	0.00264227918943444|0.00206838178665506	0.000840611644925194|0.000620282430647016	0.00235533	0.000730447	-1.68908	1.24731e-07	3.98338e-07
P22087_Q9UG63-2	0.00313791561207225|0.00232859037880343|0.00218835779628874	0.00114341868060029|0.00136834157623161|0.00103343771047637	0.00232859	0.00114342	-1.0261	1.12345e-05	2.73715e-05
P22087_Q9UL03-3	0.00232509972689016|0.00214512396487714|0.00168483642248008	0.00070611163530668|0.000820514164655138|0.000592066987197949	0.00214512	0.000706112	-1.60309	2.56249e-11	1.26308e-10
P22087_Q9Y2X3	0.00423021800199667|0.00366565234490088|0.00311912031692178	0.00135630679277327|0.00152698372631505|0.00120816333364653	0.00366565	0.00135631	-1.43439	4.66454e-12	2.46296e-11
P22234-2_Q01105	0.142157444206937|0.155796132620966|0.145285851431591	0.0739380718888966|0.093982963489345|0.0744754314611752	0.145286	0.0744754	-0.964058	7.46559e-18	6.04345e-17
P22234-2_Q06203	0.094253094451901|0.108597711602307|0.0962129870920245	0.0412789401865293|0.0433508835667371|0.0342576300883792	0.096213	0.0412789	-1.22083	4.00791e-30	6.28609e-29
P22234-2_Q16851	0.0888261924734887|0.100042005311686|0.0908330924162419	0.034618179304115|0.0433952606237464|0.0303488594290867	0.0908331	0.0346182	-1.39169	1.98863e-28	2.92648e-27
P22234-2_Q9UNN5	0.0798069355630504|0.0913276652878342|0.0836193242627255	0.035228823291173|0.0413827850017825|0.0302973085582395	0.0836193	0.0352288	-1.24708	4.39446e-26	5.77212e-25
P22314-2_P31939	0.0779147769837842|0.0939276789827432|0.0791963980087117	0.141588976504884|0.10027849082424|0.123374183164718	0.0791964	0.123374	0.639534	0.00343391	0.00565753
P22314-2_Q5GLZ8-2	0.0489108263580985|0.0602343985992949|0.0502203872623855	0.10583103386407|0.0701400434220504|0.0923167994398934	0.0502204	0.0923168	0.87832	0.000965852	0.00172802
P23258_P41229-2	0.00788313040261307|0.0115054944831006|0.0108070522244956	0.00599089171967996|0.00415931328630314|0.00406958391525966	0.0108071	0.00415931	-1.37756	2.91299e-05	6.61073e-05
P23258_P49959-3	0.0117783316081642|0.0159975238920992|0.0142367885414522	0.00452390004263777|0.00307653291241488|0.00322976875840583	0.0142368	0.00322977	-2.14012	1.8071e-15	1.25601e-14
P23258_Q08AF3	0.010033105706296|0.0151102170027021|0.0128857794532273	0.00423648493498765|0.00286448980223942|0.0029791748392603	0.0128858	0.00297917	-2.1128	1.24394e-09	5.13959e-09
P23258_Q13642-1	0.00888805798471783|0.0111199890294437|0.0110979219024334	0.00570865764791959|0.0049158620822821|0.00435612837855307	0.0110979	0.00491586	-1.17477	1.4068e-10	6.48705e-10
P23258_Q5TA45-3	0.00835373847896214|0.0128751103171671|0.01150804670741	0.00439741179525883|0.00299530278432871|0.00316095754139305	0.011508	0.00316096	-1.86421	1.56767e-07	4.96983e-07
P23258_Q63ZY3-3	0.00846987341253669|0.0130715119606429|0.011491149697547	0.00498137456603767|0.00327522503465347|0.0036373833322743	0.0114911	0.00363738	-1.65955	1.1044e-06	3.08664e-06
P23258_Q92974-2	0.0119284813052272|0.0170554682474742|0.0152261427269737	0.00891822488598487|0.00678668625136393|0.00664765749498407	0.0152261	0.00678669	-1.16577	1.29061e-05	3.10572e-05
P23258_Q96H79	0.0271971824192487|0.0197343532677707|0.0238687406655005	0.00518955753557161|0.00393192192664411|0.00368077708168348	0.0238687	0.00393192	-2.60182	2.05649e-18	1.70232e-17
P23258_Q9BSJ2-4	0.00837953139925969|0.0124723927783103|0.0118131278358796	0.00411991331361504|0.00276321423871362|0.00296452334344125	0.0118131	0.00296452	-1.99452	1.29041e-08	4.64352e-08
P23258_Q9GZT4	0.0101259520547627|0.0137942132459851|0.012886459602639	0.00411926204530201|0.00409200868148299	0.0128865	0.00410564	-1.65018	9.90249e-09	3.61248e-08
P23258_Q9NR56-2	0.0134373597292504|0.0178053510317114|0.0170424830023012	0.00753172990593464|0.00559275295389982|0.00506544973250668	0.0170425	0.00559275	-1.60751	7.65152e-11	3.60499e-10
P23258_Q9UGI8-2	0.0143628450554028|0.0157915403033221|0.0159122673068861	0.00715661382427052|0.00737758346718966|0.00537321887426644	0.0157915	0.00715661	-1.1418	2.95472e-27	4.10731e-26
P23258_Q9Y508	0.00869511078300284|0.0125371844785943|0.0112848916959019	0.0058960196049842|0.00513893797595198|0.00471186077560905	0.0112849	0.00513894	-1.13485	2.30083e-06	6.14241e-06
P23368_Q13308-6	0.00637179194333474|0.00475800860217909	0.00273442040251635|0.00224602657911463|0.00249693252344767	0.0055649	0.00249693	-1.1562	1.0106e-06	2.84112e-06
P23368_Q16656-4	0.00799457624790388|0.00639973520098036	0.00361853510175158|0.00332378267296473|0.00347610711029987	0.00719716	0.00347611	-1.04995	7.19517e-10	3.06309e-09
P23368_Q9Y2A7-2	0.00942123774380877|0.0070433073146069	0.00574419498536273|0.00542515506070281|0.00486720990150587	0.00823227	0.00542516	-0.601626	0.00227546	0.00383235
P23381_Q7Z422-5	0.0407818547729703|0.033666885884882	0.0117249397869608|0.0192474513832463|0.0140192796258642	0.0372244	0.0140193	-1.40884	1.31163e-08	4.71276e-08
P23381_Q96TA1-2	0.043684751759645|0.0476789713749158|0.0391314112704379	0.0206971976478671|0.0260871289429857|0.0215113577632428	0.0436848	0.0215114	-1.02203	3.77264e-12	2.00983e-11
P23381_Q9HB19	0.0365845776137398|0.0393391299559947|0.0325555214582022	0.0105373276282421|0.0185625021264066|0.0135382475646046	0.0365846	0.0135382	-1.43419	7.31582e-13	4.16748e-12
P23381_Q9Y3C4-3	0.0380873244767812|0.0409160025752436|0.0336468675114239	0.0119473734260954|0.0200394472853781|0.01452016181364	0.0380873	0.0145202	-1.39125	4.76512e-12	2.51328e-11
P24534_P26640	0.440366502634236|0.36514651638766|0.316678000365398	0.171208456245021|0.27819089389325|0.199877405981699	0.365147	0.199877	-0.86936	0.00105703	0.00188126
P24534_P26641	0.876663182137452|0.779924513160216|0.724007280138165	0.417529805275108|0.603067511768549|0.419272401088057	0.779925	0.419272	-0.895447	3.70066e-05	8.26839e-05
P24534_P29692-2	0.868554665880916|0.792358561385472|0.707203456588359	0.432120176213566|0.65005591585141|0.511178255206669	0.792359	0.511178	-0.632327	0.00106734	0.00189748
P24752_Q6L8Q7-2	0.00566118021033184|0.00815929557261863|0.00634621214948529	0.0110019373730951|0.0114092386279992|0.0108371668702223	0.00634621	0.0110019	0.79379	1.16638e-08	4.21629e-08
P24752_Q7Z7A3	0.00300213957955426|0.00465480697328404|0.00357395850189814	0.00700284129368237|0.00849764425557584|0.00644169293925846	0.00357396	0.00700284	0.970418	4.95402e-06	1.2645e-05
P24844_P35579	0.0573470594680095|0.0472836811204978|0.0446362759341145	0.169627956777156|0.153981568970408|0.146502275585865	0.0472837	0.153982	1.70334	2.09017e-42	5.00801e-41
P24844_P35580	0.0132716686391334|0.00646499985799337|0.00782703571797093	0.0219368552006172|0.0326602252040933|0.0253983248314138	0.00782704	0.0253983	1.6982	3.82822e-06	9.92548e-06
P24928_P49959-3	0.00962038269485107|0.00997242580727293|0.00936850664089146	0.00431476368191227|0.00505480548088358|0.00300889592626917	0.00962038	0.00431476	-1.15681	7.33159e-19	6.25349e-18
P24928_Q96K21-2	0.00606752458932353|0.00517768109007704|0.00639924092684461	0.00481230356223224|0.0027993025214971	0.00606752	0.0038058	-0.672907	0.0191022	0.028163
P24928_Q9NR56-2	0.0112794108159373|0.0117802529468851|0.0121742011017404	0.00732259354520914|0.00757102552236852|0.00484457690037003	0.0117803	0.00732259	-0.685944	1.28415e-08	4.62448e-08
P25205-2_P56545-2	0.041282307531959|0.0465712262490573|0.0459161585393123	0.0175146780833219|0.0159905818237394|0.0152732188782914	0.0459162	0.0159906	-1.52178	2.31886e-56	7.73169e-55
P25205-2_Q13685	0.0413654252743962|0.0468065628755382|0.0461297700076335	0.022984700206508|0.0192063365318612|0.0185990121590851	0.0461298	0.0192063	-1.26412	5.79516e-29	8.71651e-28
P25705-2_P36578	0.0315336716669956|0.0296914162210637|0.02307981049198	0.0158829378429287|0.0121368628437806|0.0107810650940505	0.0296914	0.0121369	-1.29065	3.77505e-07	1.12849e-06
P25705-2_P61353	0.026212010635072|0.0346932554545784|0.0228358433069185	0.0158794285140327|0.0145464024641735|0.0120800950979272	0.026212	0.0145464	-0.849566	0.000202107	0.000400284
P25705-2_P68366-2	0.0283288640724682|0.039937492434676|0.0294424062506914	0.0256529773150754|0.0191574163786594|0.0171565734339969	0.0294424	0.0191574	-0.619993	0.00811072	0.0126173
P25705-2_Q07666	0.0184318048137878|0.0173043291696482|0.0180203809262666	0.0401928038536929|0.0271406653926897|0.0273592036995823	0.0180204	0.0273592	0.602397	0.00161425	0.00278051
P25705-2_Q14192	0.0182213103504392|0.0254660110921467|0.0178382661008532	0.0140800270981992|0.0104077233806437|0.00975611237245316	0.0182213	0.0104077	-0.807972	0.00127451	0.00223496
P25705-2_Q92878	0.0121191070452115|0.0144016495882594|0.0122879748570997	0.0114445055611458|0.00778188675872874|0.00775556574129478	0.012288	0.00778189	-0.659055	0.00578436	0.00922094
P25705-2_Q9H7B4	0.0120115402431321|0.0160031446820059|0.0126787201979708	0.0112044933709426|0.00752843137210235|0.00756795884261646	0.0126787	0.00756796	-0.744433	0.00568334	0.00907508
P25786-2_P28066	0.23814400900499|0.274661686578016|0.183068158707085	0.388783631766362|0.296697608894272|0.404589585833785	0.238144	0.388784	0.707133	0.00219167	0.00370301
P25786-2_P28070	0.179591711693181|0.218950108173166|0.180930874222179	0.280632592252124|0.255630654108239|0.30192548925749	0.180931	0.280633	0.633244	3.48521e-06	9.08059e-06
P25786-2_P28072	0.245016640739974|0.289991142438797|0.229192610913899	0.488322921130967|0.395066153632484|0.499915180319766	0.245017	0.488323	0.994956	4.99383e-08	1.67209e-07
P25786-2_P28074	0.178917135190199|0.210672496867425|0.168750466993036	0.281452180430178|0.245753666018051|0.30111798182358	0.178917	0.281452	0.653598	1.18138e-05	2.86543e-05
P25786-2_P49720	0.178160668038219|0.205333380505384|0.172200192906418	0.267579570743561|0.230980377459148|0.276184535410308	0.178161	0.26758	0.586789	2.19813e-05	5.07786e-05
P25786-2_P60900	0.230653735225572|0.260717084102915|0.209413285522528	0.351887831855174|0.336625467216896|0.404595400692822	0.230654	0.351888	0.609387	2.64e-07	8.11575e-07
P25787_P25788-2	0.0992847544119918|0.0866767731861158|0.052006153118107	0.14344663486103|0.156755654222957|0.151147177288517	0.0866768	0.151147	0.802237	1.2069e-06	3.35735e-06
P25787_P25789	0.158697738492501|0.163448629863344|0.136581987352454	0.248277089286402|0.230279398221071|0.274743039221386	0.158698	0.248277	0.64567	1.53809e-10	7.05153e-10
P25787_P28066	0.135531867812114|0.134828166247948|0.0512779178463788	0.24171317480245|0.18204615648836|0.245293845939831	0.134828	0.241713	0.842174	0.000841102	0.00151335
P25787_P28070	0.0769795705003045|0.0791165878430989|0.0491406333614731	0.133562135288213|0.140979201702327|0.142629749363536	0.0769796	0.140979	0.872935	2.07657e-12	1.14068e-11
P25787_P28072	0.142404499547097|0.15015762210873|0.0974023700531927	0.341252464167055|0.280414701226573|0.340619440425812	0.142404	0.340619	1.25817	2.31122e-13	1.36893e-12
P25787_P28074	0.076304993997323|0.0708389765373574|0.0369602261323298	0.134381723466267|0.13110221361214|0.141822241929626	0.070839	0.134382	0.923722	4.77531e-09	1.81279e-08
P25787_P40306	0.055127520876724|0.0478914646709029|0.0224179164423773	0.0722697461238015|0.0750956072280216|0.072802202240607	0.0478915	0.0728022	0.604214	0.00151818	0.00262937
P25787_P49720	0.075548526845343|0.0654998601753166|0.040409952045712	0.12050911377965|0.116328925053236|0.116888795516354	0.0654999	0.116889	0.835573	4.95446e-08	1.66007e-07
P25787_P60900	0.128041594032696|0.120883563772847|0.0776230446618222	0.204817374891262|0.221974014810985|0.245299660798868	0.120884	0.221974	0.876773	4.48882e-09	1.71909e-08
P25787_Q99436	0.0860975657619493|0.0860963144518339|0.0542547101621029	0.126619361347462|0.162337324886958|0.152537392223122	0.0860963	0.152537	0.82514	1.87727e-06	5.06841e-06
P25788-2_P25789	0.159449044463442|0.165948125909997|0.152744950127513	0.249023805768407|0.237821377289172|0.281937861121229	0.159449	0.249024	0.643188	2.03693e-12	1.12019e-11
P25788-2_P28066	0.136283173783055|0.137327662294601|0.0674408806214381	0.242459891284454|0.189588135556461|0.252488667839674	0.136283	0.24246	0.831139	0.000154151	0.000310911
P25788-2_P28070	0.0777308764712456|0.0816160838897513|0.0653035961365324	0.134308851770217|0.148521180770428|0.149824571263379	0.0777309	0.148521	0.934109	3.55085e-23	3.94649e-22
P25788-2_P28072	0.143155805518039|0.152657118155382|0.113565332828252	0.341999180649059|0.287956680294673|0.347814262325656	0.143156	0.341999	1.25641	2.71176e-17	2.13361e-16
P25788-2_P28074	0.0770562999682641|0.0733384725840098|0.0531231889073891	0.135128439948271|0.13864419268024|0.149017063829469	0.0733385	0.138644	0.918745	1.0013e-17	8.06449e-17
P25788-2_P49720	0.0762998328162841|0.067999356221969|0.0565729148207713	0.121255830261654|0.123870904121337|0.124083617416197	0.0679994	0.123871	0.865244	3.29786e-22	3.45587e-21
P25788-2_P60900	0.128792900003637|0.1233830598195|0.0937860074368815	0.205564091373267|0.229515993879085|0.252494482698711	0.123383	0.229516	0.89545	5.6319e-11	2.7052e-10
P25788-2_Q99436	0.0868488717328904|0.0885958104984863|0.0704176729371622	0.127366077829466|0.169879303955058|0.159732214122965	0.0868489	0.159732	0.879076	5.64632e-07	1.65774e-06
P25789_P28066	0.195696157863564|0.214099518971829|0.152016714855785	0.347290345709827|0.263111879554576|0.376084529772543	0.195696	0.34729	0.827527	0.000242474	0.000474013
P25789_P28070	0.137143860551755|0.15838794056698|0.149879430370879	0.239139306195589|0.222044924768543|0.273420433196249	0.149879	0.239139	0.674049	3.47138e-09	1.34784e-08
P25789_P28072	0.202568789598548|0.22942897483261|0.198141167062599	0.446829635074432|0.361480424292788|0.471410124258525	0.202569	0.44683	1.14131	4.45606e-10	1.94922e-09
P25789_P28074	0.136469284048773|0.150110329261238|0.137699023141736	0.239958894373643|0.212167936678355|0.272612925762338	0.137699	0.239959	0.801269	2.64854e-08	9.13764e-08
P25789_P49720	0.135712816896793|0.144771212899197|0.141148749055118	0.226086284687026|0.197394648119452|0.247679479349066	0.141149	0.226086	0.679657	1.91003e-08	6.71115e-08
P25789_P49721	0.248535610003166|0.277273103202018|0.214367542141422	0.377908413641812|0.283973633171865|0.373635666404338	0.248536	0.373636	0.58818	0.00570615	0.0091054
P25789_P60900	0.188205884084146|0.200154916496728|0.178361841671228	0.310394545798639|0.3030397378772|0.376090344631581	0.188206	0.310395	0.721791	4.70494e-09	1.79036e-08
P26006_P46087-4	0.00373288606110894|0.00574620892705083|0.00341039011901419	0.0102538544536945|0.00735071926943659	0.00373289	0.00880229	1.23759	0.00169651	0.00291179
P26006_P46779-2	0.00474573318117529|0.00592940650115858|0.00356243829140981	0.00955876833827947|0.00959494975292799|0.00770954665526394	0.00474573	0.00955877	1.01019	5.28823e-06	1.34548e-05
P26006_Q16563-2	0.00753149603600296|0.0106110353709819|0.00726555739188734	0.0186118699090824|0.0205199778918551|0.0162797392956204	0.0075315	0.0186119	1.30521	8.4167e-10	3.56086e-09
P26006_Q3KQU3-4	0.00427144155208621|0.00660784672855297|0.00405497115723747	0.0104623217729577|0.00967589887351725|0.00806205528045715	0.00427144	0.0096759	1.17967	4.25288e-05	9.40961e-05
P26373_P27635	0.0405408180603954|0.0386467474915188|0.0348506147276507	0.0216494001663342|0.017018002770869|0.0158347937509009	0.0386467	0.017018	-1.18329	4.01123e-16	2.90618e-15
P26373_P30050	0.052964496114024|0.0491707452393985|0.0389319248664276	0.0178117301784381|0.0188431870750299|0.0180917335911064	0.0491707	0.0180917	-1.44247	7.52463e-12	3.90822e-11
P26373_P32969	0.0280239791052386|0.0240012955871227|0.0237701701205044	0.0124664242589029|0.0115326527323528|0.0110648479063566	0.0240013	0.0115327	-1.05739	4.47077e-21	4.38614e-20
P26373_P36578	0.0450049058330814|0.0370036589659205|0.0331904985724525	0.0153989421704732|0.0131784614897533|0.0117931917156392	0.0370037	0.0131785	-1.48949	6.90344e-12	3.59341e-11
P26373_P39023	0.0460893589845554|0.0504338162380249|0.0369598033869138	0.0186168111675668|0.0171761224660864|0.0166126890091209	0.0460894	0.0171761	-1.42403	1.68501e-11	8.4127e-11
P26373_P40429	0.029902267685063|0.0253643743929194|0.0243529392700435	0.0121252337558874|0.0114095313601293|0.0104904451873099	0.0253644	0.0114095	-1.15256	9.25322e-18	7.47786e-17
P26373_P41229-2	0.0227367853238467|0.0195536767177026|0.0200067642435251	0.0123876214440693|0.00980083809002087|0.00958331436059558	0.0200068	0.00980084	-1.02951	3.32785e-14	2.1072e-13
P26373_P47914	0.0488400530980925|0.0482989540324939|0.0420104866882074	0.0187106009231056|0.0197168137200024|0.0182391716551662	0.048299	0.0187106	-1.36814	8.75421e-35	1.65635e-33
P26373_P49207	0.0309771950371719|0.0305380981856944|0.0258914798752681	0.0129914165154498|0.0117158374431833|0.010559532115137	0.0305381	0.0117158	-1.38215	1.04496e-22	1.12979e-21
P26373_P49959-3	0.0266319865293979|0.0240457061267012|0.0234365005604817	0.0109206297670271|0.00871805771613262|0.00874349920374175	0.0240457	0.0087435	-1.4595	9.79602e-36	1.93006e-34
P26373_P50914	0.0445466331066943|0.0390923265519892|0.0363045505040927	0.0210187592491401|0.0144621398675708|0.0134450588333601	0.0390923	0.0144621	-1.4346	2.88157e-12	1.54722e-11
P26373_P61313	0.0357185685528362|0.0281257980936753|0.0277716352661315	0.015834424077519|0.0122711704598333|0.0117219375669779	0.0281258	0.0122712	-1.19662	2.47138e-09	9.79513e-09
P26373_P61353	0.0396832448011578|0.0420054981994352|0.032946531387391	0.0153954328415772|0.0155880011101463|0.0130922217195158	0.0396832	0.0153954	-1.36603	1.00948e-16	7.64627e-16
P26373_P62424	0.0348478376842725|0.0332256808790226|0.0264059965870024	0.0143225928405419|0.0122183255892731|0.0111893549011721	0.0332257	0.0122183	-1.44325	5.60855e-12	2.93864e-11
P26373_P62750	0.0330742516125578|0.0343953277582131|0.0305645108097443	0.0182540576959481|0.0165785904768161|0.0153381084861549	0.0330743	0.0165786	-0.996387	7.43249e-30	1.15059e-28
P26373_P62906	0.0493574464618064|0.0612230890466203|0.0420197231789614	0.0241100193542891|0.0162017736643172|0.0175247790003134	0.0493574	0.0175248	-1.49387	2.29874e-07	7.1543e-07
P26373_P62917	0.0550164588588021|0.0700861358151573|0.0396258955088678	0.0287567473798632|0.0217622361966721|0.0200176948352513	0.0550165	0.0217622	-1.33804	0.000634196	0.00116347
P26373_Q02543	0.0411515516242852|0.0364372924651346|0.031797935597063	0.0161008947228595|0.0138283133130048|0.0124621490074646	0.0364373	0.0138283	-1.39779	1.38937e-14	9.08714e-14
P26373_Q02878	0.0510107910972406|0.0583988879239356|0.0444444555725006	0.0254367355343671|0.0169367229619212|0.0161114358978428	0.0510108	0.0169367	-1.59065	2.27351e-10	1.02653e-09
P26373_Q07020	0.0552746931138255|0.0487232551046876|0.043320149506677	0.0226627389612043|0.022174389855552|0.0189006197722841	0.0487233	0.0221744	-1.13572	2.39067e-14	1.53621e-13
P26373_Q08AF3	0.0248867606275296|0.0231583992373041|0.0220854914722567	0.010633214659377|0.00850601460595716|0.00849290528459622	0.0231584	0.00850601	-1.44498	3.91603e-39	8.68447e-38
P26373_Q3KQU3-4	0.0236514865294373|0.0212052524585872|0.0208000834256702	0.0117882293251826|0.00917908414939609|0.00923686083174828	0.0212053	0.00923686	-1.19895	1.3786e-21	1.39855e-20
P26373_Q63ZY3-3	0.0233235283337703|0.0211196941952449|0.0206908617165765	0.011378104290427|0.00891674983837121|0.00915111377761022	0.0211197	0.00915111	-1.20657	7.46964e-26	9.62574e-25
P26373_Q9NR56-2	0.0282910146504841|0.0258535332663133|0.0262421950213306	0.013928459630324|0.0112342777576176|0.0105791801778426	0.0262422	0.0112343	-1.22398	1.52098e-31	2.51806e-30
P26373_Q9UGI8-2	0.0292164999766364|0.0238397225379241|0.0251119793259155	0.0135533435486598|0.0130191082709074|0.0108869493196024	0.025112	0.0130191	-0.947745	7.71647e-14	4.74125e-13
P26373_Q9Y3U8	0.0405111878885651|0.0438155965623687|0.0331080614084519	0.0177331878998795|0.0142233050999509|0.0138093621531009	0.0405112	0.0142233	-1.51006	2.16733e-12	1.18507e-11
P26572_Q96AJ9-1	0.00025145601205795|0.000230804657420963	0.000749904264992993|0.000498697604187472|0.000495522238559677	0.00024113	0.000498698	1.04835	0.00181045	0.00309398
P27635_P30050	0.0505326987934728|0.0517846192566486|0.0362446475146536	0.0190082721252277|0.0193863835411639|0.0173539807287421	0.0505327	0.0190083	-1.41059	3.90263e-08	1.32534e-07
P27635_P32969	0.0255921817846874|0.0266151696043729|0.0210828927687304	0.0136629662056926|0.0120758491984868|0.0103270950439924	0.0255922	0.0120758	-1.08358	2.12933e-10	9.65078e-10
P27635_P36578	0.0425731085125303|0.0396175329831706|0.0305032212206785	0.0165954841172628|0.0137216579558873|0.0110554388532749	0.0396175	0.0137217	-1.52968	2.09947e-09	8.43327e-09
P27635_P39023	0.0436575616640042|0.0530476902552751|0.0342725260351398	0.0198133531143564|0.0177193189322204|0.0158749361467566	0.0436576	0.0177193	-1.30091	3.02772e-06	7.95382e-06
P27635_P40429	0.0274704703645118|0.0279782484101696|0.0216656619182695	0.013321775702677|0.0119527278262633|0.00975269232494565	0.0274705	0.0119527	-1.20054	7.11482e-10	3.0343e-09
P27635_P49207	0.0285453977166207|0.0331519722029446|0.0232042025234941	0.0141879584622395|0.0122590339093173|0.00982177925277271	0.0285454	0.012259	-1.21941	2.4261e-07	7.50657e-07
P27635_P61313	0.0332867712322851|0.0307396721109255|0.0250843579143575	0.0170309660243087|0.0128143669259673|0.0109841847046136	0.0307397	0.0128144	-1.26234	9.25078e-08	3.00097e-07
P27635_P61353	0.0372514474806066|0.0446193722166853|0.030259254035617	0.0165919747883668|0.0161311975762803|0.0123544688571516	0.0372514	0.0161312	-1.20744	2.91349e-07	8.88774e-07
P27635_P62424	0.0324160403637213|0.0358395548962728|0.0237187192352284	0.0155191347873315|0.0127615220554071|0.0104516020388078	0.032416	0.0127615	-1.34491	5.16563e-06	1.3171e-05
P27635_P62906	0.0469256491412552|0.0638369630638705|0.0393324458271874	0.0253065613010787|0.0167449701304512|0.0167870261379491	0.0469256	0.016787	-1.48303	9.26833e-05	0.000193652
P27635_P62913	0.0267520928055443|0.0283335505213174|0.022224581895281	0.0151721444150883|0.0139086021077137|0.0116964489391387	0.0267521	0.0139086	-0.943674	5.99512e-09	2.24899e-08
P27635_Q01081	0.0247115367193781|0.0242573474540617|0.0208733552313736	0.0150873792515457|0.0114202109437851|0.0101082929168183	0.0242573	0.0114202	-1.08683	7.98873e-09	2.93907e-08
P27635_Q02543	0.0387197543037341|0.0390511664823848|0.029110658245289	0.0172974366696492|0.0143715097791388|0.0117243961451003	0.0387198	0.0143715	-1.42986	5.83707e-09	2.19143e-08
P27635_Q02878	0.0485789937766894|0.0610127619411858|0.0417571782207266	0.0266332774811567|0.0174799194280552|0.0153736830354785	0.048579	0.0174799	-1.47463	3.63655e-06	9.45938e-06
P27635_Q07020	0.0528428957932743|0.0513371291219378|0.040632872154903	0.023859280907994|0.0227175863216861|0.0181628669099198	0.0513371	0.0227176	-1.17619	2.5147e-10	1.12795e-09
P27635_Q08AF3	0.0224549633069785|0.0257722732545542|0.0193982141204827	0.0118297566061666|0.00904921107209118|0.00775515242223194	0.022455	0.00904921	-1.31117	3.37262e-09	1.31164e-08
P27635_Q3KQU3-4	0.0212196892088861|0.0238191264758373|0.0181128060738962	0.0129847712719723|0.00972228061553011|0.008499107969384	0.0212197	0.00972228	-1.12604	5.37165e-07	1.58197e-06
P27635_Q63ZY3-3	0.0208917310132192|0.023733568212495|0.0180035843648025	0.0125746462372166|0.00945994630450522|0.00841336091524594	0.0208917	0.00945995	-1.14303	2.28841e-07	7.1268e-07
P27635_Q92974-2	0.0243503389059097|0.0277175244993263|0.0217385773942292	0.0165114965571638|0.0129714075212157|0.0114236350779557	0.0243503	0.0129714	-0.908607	1.74739e-06	4.74191e-06
P27635_Q99848	0.0205643950133091|0.02295064550478|0.0174405056044943	0.0119040579328738|0.00926633207446469|0.00807276383258554	0.0205644	0.00926633	-1.15008	6.51883e-08	2.15546e-07
P27635_Q9HAU0-4	0.0197313764343341|0.0167944694303309	0.00883993350574443|0.00761063783366671	0.0182629	0.00822529	-1.15078	2.87372e-10	1.27936e-09
P27635_Q9NR56-2	0.0258592173299329|0.0284674072835635|0.0235549176695566	0.0151250015771136|0.0117774742237516|0.00984142731547833	0.0258592	0.0117775	-1.13465	6.12336e-11	2.91962e-10
P27635_Q9Y3U8	0.038079390568014|0.0464294705796189|0.0304207840566779	0.0189297298466692|0.0147665015660849|0.0130716092907366	0.0380794	0.0147665	-1.36668	4.22974e-06	1.08895e-05
P27707_Q9UBB6-2	0.00250545840153276|0.00247752716464742|0.00304757641526418	0.00495439625070674|0.00414147067429692|0.00433588780689839	0.00250546	0.00433589	0.791253	4.71327e-09	1.79209e-08
P27708_P49959-3	0.0307028631357624|0.0335841692777132|0.0253609205758981	0.00512446496893958|0.00422968257879992|0.00353139062312513	0.0307029	0.00422968	-2.85975	1.76698e-25	2.23474e-24
P27708_Q3KQU3-4	0.0277223631358019|0.0307437156095992|0.0227245034410865	0.00599206452709514|0.00469070901206339|0.00402475225113166	0.0277224	0.00469071	-2.56317	3.55028e-20	3.29334e-19
P27708_Q5TA45-3	0.0272782700065603|0.030461755702781|0.0226321787418558	0.00499797672156064|0.00414845245071375|0.00346257940611235	0.0272783	0.00414845	-2.71711	1.81339e-22	1.93862e-21
P27708_Q63ZY3-3	0.0273944049401349|0.0306581573462568|0.0226152817319928	0.00558193949233949|0.00442837470103851|0.0039390051969936	0.0273944	0.00442837	-2.62903	1.14221e-20	1.08704e-19
P27708_Q92974-2	0.0308530128328254|0.0346421136330881|0.0263502747614196	0.00951878981228668|0.00793983591774896|0.00694927935970337	0.030853	0.00793984	-1.95823	3.44639e-19	3.00409e-18
P27708_Q9NR56-2	0.0323618912568486|0.0353919964173253|0.028166615036747	0.00813229483223645|0.00674590262028485|0.00536707159722598	0.0323619	0.0067459	-2.26221	2.25325e-29	3.43242e-28
P27708_Q9UGI8-2	0.033287376583001|0.033378185688936|0.0270363993413319	0.00775717875057233|0.0085307331335747|0.00567484073898574	0.0332874	0.00775718	-2.10137	4.82076e-26	6.26305e-25
P27708_Q9Y223-2	0.0315463233120916|0.0344142220598039|0.0271549343073293	0.00636859226130013|0.00516968195601851|0.0042144419019019	0.0315463	0.00516968	-2.60932	1.04944e-31	1.74955e-30
P28062-2_P28070	0.0464906512519326|0.0599849916827572|0.0524724119960359	0.0806520133740976|0.0832173240551547|0.0913592800361154	0.0524724	0.0832173	0.665325	2.35922e-10	1.0612e-09
P28062-2_P28072	0.111915580298726|0.131026025948388|0.100734148687756	0.28834234225294|0.2226528235794|0.289348971098392	0.111916	0.288342	1.36537	1.52028e-10	6.97659e-10
P28062-2_P28074	0.0458160747489511|0.0517073803770157|0.0402920047668927	0.0814716015521517|0.0733403359649668|0.090551772602205	0.0458161	0.0814716	0.830443	1.84882e-09	7.47684e-09
P28062-2_P60900	0.0975526747843238|0.101751967612506|0.080954823296385	0.151907252977147|0.164212137163812|0.194029191471447	0.0975527	0.164212	0.751307	4.65574e-08	1.5688e-07
P28062-2_Q99436	0.0556086465135774|0.0669647182914922|0.0575864887966658	0.0737092394333469|0.104575447239785|0.101266922895701	0.0575865	0.101267	0.814361	0.00143231	0.00249062
P28066_P28070	0.113977989871368|0.129767476951584|0.0645753608648042	0.232575391711637|0.173811683035832|0.243971239914693	0.113978	0.232575	1.02894	9.93584e-05	0.000206423
P28066_P28072	0.179402918918161|0.200808511217214|0.112837097556524	0.440265720590479|0.313247182560077|0.441960930976969	0.179403	0.440266	1.29517	3.07633e-06	8.07707e-06
P28066_P28074	0.113303413368386|0.121489865645842|0.0523949536356609	0.233394979889691|0.163934694945644|0.243163732480783	0.113303	0.233395	1.04258	0.000377276	0.000712981
P28066_P49720	0.112546946216406|0.116150749283801|0.0558446795490431	0.219522370203074|0.149161406386741|0.218230286067511	0.112547	0.21823	0.955324	0.000899592	0.00161493
P28066_P60900	0.165040013403759|0.171534452881332|0.0930577721651533	0.303830631314687|0.254806496144489|0.346641151350025	0.16504	0.303831	0.880451	1.44214e-05	3.43634e-05
P28066_Q99436	0.123095985133013|0.136747203560319|0.069689437665434	0.225632617770886|0.195169806220462|0.253878882774279	0.123096	0.225633	0.874192	1.49139e-05	3.54484e-05
P28070_P28072	0.120850621606351|0.145096932812365|0.110699813071618	0.332114681076242|0.272180227774044|0.339296834400675	0.120851	0.332115	1.45846	1.15813e-15	8.19283e-15
P28070_P28074	0.0547511160565767|0.0657782872409929|0.0502576691507552	0.125243940375454|0.122867740159611|0.140499635904488	0.0547511	0.125244	1.19378	6.06678e-24	7.02097e-23
P28070_P49720	0.0539946489045968|0.0604391708789521|0.0537073950641374	0.111371330688836|0.108094451600708|0.115566189491216	0.0539946	0.111371	1.04449	8.80371e-73	3.96001e-71
P28070_P60900	0.106487716091949|0.115822874476483|0.0909204876802476	0.195679591800449|0.213739541358456|0.243977054773731	0.106488	0.21374	1.00517	8.47349e-13	4.78692e-12
P28070_Q99436	0.0645436878212031|0.0810356251554694|0.0675521531805283	0.117481578256649|0.154102851434429|0.151214786197985	0.0675522	0.151215	1.16253	4.78626e-08	1.6071e-07
P28072_P28074	0.12017604510337|0.136819321506624|0.0985194058424748	0.332934269254296|0.262303239683856|0.338489326966765	0.120176	0.332934	1.47009	7.96798e-13	4.51203e-12
P28072_P49720	0.11941957795139|0.131480205144583|0.101969131755857	0.319061659567679|0.247529951124953|0.313555880553493	0.11942	0.313556	1.39268	7.70704e-13	4.37199e-12
P28072_P49721	0.232242371057762|0.263982095447403|0.175187924842161	0.470883788522465|0.334108936177366|0.439512067608764	0.232242	0.439512	0.920272	9.19889e-05	0.000192285
P28072_P60900	0.171912645138742|0.186863908742114|0.139182224371967	0.403369920679292|0.353175040882701|0.441966745836007	0.171913	0.40337	1.23043	1.61747e-15	1.1275e-14
P28072_Q99436	0.129968616867996|0.1520766594211|0.115813889872248	0.325171907135491|0.293538350958675|0.349204477260261	0.129969	0.325172	1.32304	6.02225e-23	6.61615e-22
P28074_P49720	0.0533200724016153|0.0521615595732106|0.0415269878349941	0.11219091886689|0.0982174635105197|0.114758682057306	0.0521616	0.112191	1.1049	1.041e-20	9.94691e-20
P28074_P60900	0.105813139588968|0.107545263170741|0.0787400804511043	0.196499179978503|0.203862553268268|0.24316954733982	0.105813	0.203863	0.946078	1.05156e-11	5.37967e-11
P28074_Q99436	0.0638691113182216|0.0727580138497279|0.055371745951385	0.118301166434703|0.144225863344242|0.150407278764074	0.0638691	0.144226	1.17514	2.5643e-11	1.26308e-10
P28340_P32322-3	0.0147538705919069|0.0222353527609206|0.0157108842799818	0.00356908116985324|0.00227763279224254|0.0025119307206259	0.0157109	0.00251193	-2.6449	5.64583e-10	2.43835e-09
P28340_Q9UBS0	0.012561124820208|0.0190732100469932|0.0132434454256647	0.00206986532804241|0.00226366950945933	0.0132434	0.00216677	-2.61166	1.63825e-06	4.45335e-06
P29966_P63010-2	0.00975658683502379|0.0112399756576934|0.00763326146397164	0.0153074793489096|0.0234414457836649|0.017664352791572	0.00975659	0.0176644	0.856392	0.000436361	0.000817192
P29966_Q05682	0.0119579131258743|0.0126313911837112	0.0251836048780225|0.0329569635019433|0.0209042284587221	0.0122947	0.0251836	1.03445	0.00206212	0.00350024
P29966_Q13435	0.0137501513625713|0.0122091927619563|0.0082849719867068	0.0197549370125673|0.0211559250351342|0.0185165882799374	0.0122092	0.0197549	0.694245	2.98022e-06	7.84631e-06
P29966_Q8NFA0	0.00568496366362158|0.00509298539374301|0.00232172821481511	0.00924409228788031|0.0132268373112683|0.00918495906841038	0.00509299	0.00924409	0.86002	0.000256954	0.000500472
P29966_Q9HA65	0.00527026592447208|0.00223181783525844	0.0105717069938972|0.0140534587047981|0.0104263244810932	0.00375104	0.0105717	1.49485	3.09168e-05	6.99958e-05
P29966_Q9Y294	0.00663798303706078|0.00550532380593058|0.00296516443495248	0.0134703965103013|0.0186865817600826|0.0162030431774406	0.00550532	0.016203	1.55737	2.38943e-09	9.51779e-09
P30041_P60174-3	0.319623803177852|0.325663205048844|0.321476933082373	0.184110370801657|0.197043711868612|0.156983533920044	0.321477	0.18411	-0.804144	5.23474e-33	9.10921e-32
P30050_P32969	0.0380158598383161|0.0371391673522526|0.0251642029075073	0.00982529621779647|0.0139010335026478|0.0125840348841978	0.0371392	0.012584	-1.56135	7.66868e-07	2.20533e-06
P30050_P36578	0.0549967865661589|0.0501415307310503|0.0345845313594554	0.0127578141293667|0.0155468422600483|0.0133123786934803	0.0501415	0.0133124	-1.91324	1.42849e-07	4.54071e-07
P30050_P39023	0.0560812397176329|0.0635716880031548|0.0383538361739168	0.0159756831264603|0.0195445032363814|0.0181318759869621	0.0560812	0.0181319	-1.62899	4.06421e-06	1.05031e-05
P30050_P40429	0.0398941484181405|0.0385022461580492|0.0257469720570465	0.00948410571478089|0.0137779121304243|0.0120096321651511	0.0385022	0.0120096	-1.68075	8.88261e-07	2.52097e-06
P30050_P47914	0.0588319338311699|0.0614368257976238|0.0434045194752103	0.0160694728819991|0.0220851944902974|0.0197583586330073	0.0588319	0.0197584	-1.57414	2.20535e-09	8.83622e-09
P30050_P49207	0.0409690757702493|0.0436759699508243|0.0272855126622711	0.0103502884743434|0.0140842182134783|0.0120787190929782	0.0409691	0.0120787	-1.76207	1.2523e-06	3.4735e-06
P30050_P50914	0.0545385138397718|0.052230198317119|0.0376985832910956	0.0183776312080336|0.0168305206378658|0.0149642458112012	0.0522302	0.0168305	-1.6338	4.58917e-09	1.75049e-08
P30050_P61313	0.0457104492859137|0.0412636698588052|0.0291656680531344	0.0131932960364126|0.0146395512301283|0.0132411245448191	0.0412637	0.0132411	-1.63985	4.6902e-07	1.38814e-06
P30050_P61353	0.0496751255342352|0.055143369964565|0.034340564174394	0.0127543048004707|0.0179563818804413|0.014611408697357	0.0496751	0.0146114	-1.76543	1.06097e-06	2.97222e-06
P30050_P62424	0.0448397184173499|0.0463635526441524|0.0278000293740054	0.0116814647994354|0.014586706359568|0.0127085418790133	0.0448397	0.0127085	-1.81898	9.0777e-06	2.24261e-05
P30050_P62906	0.0593493271948839|0.0743609608117502|0.0434137559659643	0.0214688913131826|0.0185701544346122|0.0190439659781545	0.0593493	0.019044	-1.6399	1.17797e-05	2.85977e-05
P30050_P62913	0.0391757708591729|0.0388575482691971|0.0263058920340579	0.0113344744271922|0.0157337864118747|0.0139533887793441	0.0388575	0.0139534	-1.47758	1.85822e-06	5.02268e-06
P30050_P62917	0.0650083395918796|0.0832240075802871|0.0410199282958707	0.0261156193387567|0.024130616966967|0.0215368818130924	0.0650083	0.0241306	-1.42976	0.0014461	0.00251093
P30050_Q02543	0.0511434323573627|0.0495751642302645|0.0331919683840659	0.0134597666817531|0.0161966940832998|0.0139813359853058	0.0495752	0.0139813	-1.82612	2.13806e-07	6.68914e-07
P30050_Q02878	0.0610026718303181|0.0715367596890655|0.0458384883595035	0.0227956074932606|0.0193051037322162|0.0176306228756839	0.0610027	0.0193051	-1.65989	2.0412e-07	6.41136e-07
P30050_Q07020	0.065266573846903|0.0618611268698175|0.04471418229368	0.0200216109200979|0.024542770625847|0.0204198067501252	0.0618611	0.0204198	-1.59906	4.71995e-08	1.58708e-07
P30050_Q63ZY3-3	0.0333154090668478|0.0342575659603747|0.0220848945035794	0.00873697624932053|0.0112851306086662|0.0106703007554514	0.0333154	0.0106703	-1.64259	8.10971e-07	2.32235e-06
P30050_Q96K21-2	0.0330710091569478|0.0323888331746351|0.0218612676334377	0.0108439365677762|0.0100530927768109	0.0323888	0.0104485	-1.6322	7.02101e-05	0.000149381
P30050_Q9Y3U8	0.0505030686216426|0.0569534683274985|0.0345020941954548	0.015092059858773|0.0165916858702459|0.0153285491309421	0.0505031	0.0153285	-1.72015	2.23661e-06	5.98102e-06
P30154-2_Q7Z3E5	0.00460620672743672|0.00568793521426296|0.00561498379416108	0.00211710245614874|0.00204221188480789|0.0019825453226828	0.00561498	0.00204221	-1.45915	1.86287e-20	1.75537e-19
P30154-2_Q8IYB7	0.00512513710072256|0.00630606382056436|0.00603056786994313	0.00305147684545987|0.00321202568583897|0.00295562341148617	0.00603057	0.00305148	-0.982786	4.74962e-14	2.98369e-13
P30154-2_Q9UBT2	0.0110518238620897|0.0118030854343982|0.0108401294925447	0.0539452175906335|0.0521843105475378|0.0296489428456516	0.0110518	0.0521843	2.23933	1.37796e-05	3.29329e-05
P30419-2_Q9BVG4	0.00979645360480906|0.011778984301381|0.0118194096554107	0.0279307789487999|0.0156666855295866|0.0191947857493669	0.011779	0.0191948	0.704499	0.0081873	0.0127322
P30520_Q9HB07	0.0212040961492155|0.0230218339140765|0.0218965261198399	0.01392136476969|0.0132011403709957	0.0218965	0.0135613	-0.691212	7.99381e-31	1.29641e-29
P30876_Q13642-1	0.00829843062287164|0.00753934980007805|0.00664820614046854	0.00531579287134591|0.00437120641759711|0.00361469738961847	0.00753935	0.00437121	-0.786409	7.90631e-06	1.96853e-05
P31153_Q9NZL9-2	0.0401755609893364|0.0408550953907012|0.041601411006683	0.0215945727044096|0.024216334664045|0.0265061780367148	0.0408551	0.0242163	-0.754536	7.28315e-30	1.13114e-28
P31350-2_P49006	0.00958496880077583|0.0175844771996973	0.00593371364525526|0.00785920411927153|0.00561220461795098	0.0135847	0.00593371	-1.19498	0.0223738	0.0325681
P31350-2_P49419-2	0.013872812606351|0.0169179470793133|0.0180536275629318	0.00638889120596239|0.00840493186957555	0.0169179	0.00739691	-1.19356	5.81733e-07	1.7027e-06
P31350-2_P55786	0.0274069390248887|0.031562165019596|0.033359464147356	0.0167619066494422|0.0151694803452356|0.0150013678495035	0.0315622	0.0151695	-1.05702	2.83214e-16	2.07111e-15
P31350-2_Q04323	0.0180291637490644|0.0220802756485139|0.0241909585806107	0.0115276353589745|0.0106524137150184	0.0220803	0.01109	-0.993496	1.13892e-05	2.77201e-05
P31350-2_Q12765	0.0124628834691422|0.0170421557901419	0.00967017429337998|0.00627662682206213	0.0147525	0.0079734	-0.887694	0.0173696	0.02576
P31350-2_Q14790-9	0.0115493581662197|0.0144289852861074	0.00629876222540407|0.008361272577276|0.00603212698027706	0.0129892	0.00629876	-1.04417	2.13723e-05	4.95397e-05
P31350-2_Q9NT62	0.0134124328812527|0.0158104216579016|0.0190068856768677	0.00789658637728283|0.0103329535848903|0.00836207182856759	0.0158104	0.00836207	-0.918944	5.28893e-05	0.000115571
P31689_P40937-2	0.0234756009875842|0.0223698903788513|0.0185987939006944	0.0107579044190257|0.0125068268287733|0.00939095391628429	0.0223699	0.0107579	-1.05616	9.04013e-10	3.81445e-09
P31689_P41229-2	0.0157875307343969|0.0131115845167225|0.0117242003153152	0.00603176227359162|0.00566126290892637|0.0041544773748042	0.0131116	0.00566126	-1.21165	4.37178e-10	1.91411e-09
P31689_P49959-3	0.0196827319399481|0.0176036139257212|0.0151539366322718	0.00456477059654943|0.00457848253503811|0.00331466221795037	0.0176036	0.00456477	-1.94726	3.07384e-22	3.22821e-21
P31689_Q13642-1	0.0167924583165017|0.0127260790630656|0.012015069993253	0.00574952820183126|0.00641781170490533|0.00444102183809761	0.0127261	0.00574953	-1.14627	1.98026e-07	6.22816e-07
P31689_Q96H79	0.0351015827510325|0.0213404433013926|0.0247858887563201	0.00523042808948328|0.00543387154926735|0.00376567054122802	0.0247859	0.00523043	-2.24452	9.15314e-08	2.9729e-07
P31689_Q96K21-2	0.0161298738344205|0.0128088692085253|0.012184670918225	0.00433598061638677|0.0031050688131783	0.0128089	0.00372052	-1.78357	1.29448e-09	5.32534e-09
P31689_Q9BSJ2-4	0.0162839317310435|0.0140784828119323|0.0127302759266993	0.0041607838675267|0.00426516386133685|0.00304941680298579	0.0140785	0.00416078	-1.75856	1.64124e-21	1.65793e-20
P31689_Q9BSJ8-2	0.0195578697447026|0.0211088154365966|0.016309658826338	0.00587011486797598|0.0056804699985289|0.00429231171823057	0.0195579	0.00568047	-1.78367	5.82802e-20	5.33359e-19
P31689_Q9BUF5	0.087069320010512|0.105152526251708|0.104256239536962	0.0445418883524034|0.0386026063403325|0.0344536468424327	0.104256	0.0386026	-1.43336	1.16064e-19	1.04217e-18
P31689_Q9H0S4-2	0.0168725259136924|0.0154910164980917|0.0132037197994266	0.00484124531785924|0.00505724396078499|0.00366961410310806	0.015491	0.00484125	-1.67798	2.28943e-20	2.1446e-19
P31689_Q9H853	0.0217934715228939|0.0204912301531895|0.0178404227096965	0.0151972265564728|0.0130091818216113|0.0100468010279456	0.0204912	0.0130092	-0.655476	0.000116564	0.000239869
P31689_Q9NR56-2	0.0213417600610343|0.0194114410653333|0.0179596310931208	0.0075726004598463|0.00709470257652305|0.00515034319205122	0.0194114	0.0070947	-1.45209	4.72227e-26	6.1687e-25
P31689_Q9NY93-2	0.0156024805826202|0.0128785147105547|0.011744770073654	0.00419534364959291|0.00442910492879644|0.0032071261472842	0.0128785	0.00419534	-1.61811	3.89499e-15	2.64549e-14
P31689_Q9UG63-2	0.0157095555880732|0.0122122013474128|0.0113191588635287	0.00441591708466586|0.00468489178982232|0.00333270899006896	0.0122122	0.00441592	-1.46754	1.84394e-10	8.42943e-10
P31689_Q9UGI8-2	0.0222672453871866|0.017397630336944|0.0168294153977057	0.00719748437818218|0.0088795330898129|0.00545811233381098	0.0173976	0.00719748	-1.27333	4.61382e-09	1.75849e-08
P31689_Q9Y508	0.0165995111147867|0.0141432745122162|0.0122020397867215	0.00593689015889586|0.00664088759857522|0.0047967542351536	0.0141433	0.00593689	-1.25234	6.772e-10	2.89327e-09
P32321-2_Q13907-2	0.00877021289304615|0.0102125252046262	0.00525173464685764|0.0055145527681765|0.00368704130728624	0.00949137	0.00525173	-0.853822	2.95858e-07	9.01952e-07
P32321-2_Q9NQ88	0.014747013602083|0.0194460051010413	0.0109855107187597|0.0101053539454738	0.0170965	0.0105454	-0.697084	0.00613217	0.00972985
P32322-3_P48059	0.00543070141673451|0.00545954239883451|0.00544948846645244	0.0010882151282882|0.00093569361551631|0.000863580773063149	0.00544949	0.000935694	-2.54201	0	0
P32322-3_Q53H96	0.00433435096938116|0.00596165477693285|0.00451803264792142	0.00212542424033978|0.000792731954391679|0.00114371808268423	0.00451803	0.00114372	-1.98196	3.68575e-08	1.25796e-07
P32322-3_Q9UBS0	0.00387174309081829|0.0045069878267309|0.00412644156747882	0.000270952147358655|0.000480043220615603	0.00412644	0.000375498	-3.45802	1.04216e-51	3.20581e-50
P32455_P37837-2	0.0386341519951122|0.0342725874802435	0.0185819849665336|0.0291276954603859|0.0207955637518076	0.0364534	0.0207956	-0.809776	0.00222204	0.0037523
P32969_P36578	0.0300562695573735|0.0249720810787746|0.0194227766135322	0.00741250820983157|0.00823630791737116|0.00628549300873058	0.0249721	0.00741251	-1.75228	2.06138e-08	7.23228e-08
P32969_P39023	0.0311407227088475|0.038402238350879|0.0231920814279935	0.0106303772069252|0.0122339688937042|0.0111049903022123	0.0311407	0.011105	-1.48759	9.25655e-06	2.28443e-05
P32969_P40429	0.0149536314093551|0.0133327965057735|0.0105852173111232	0.00413879979524575|0.00646737778774712|0.00498274648040135	0.0133328	0.00498275	-1.41997	7.87791e-08	2.57626e-07
P32969_P41229-2	0.00778814904813881|0.00752209883055667|0.00623904228460478	0.00440118748342767|0.00485868451763871|0.004075615653687	0.0075221	0.00440119	-0.773242	2.32199e-07	7.22196e-07
P32969_P49207	0.016028558761464|0.0185065202985485|0.0121237579163478	0.00500498255480822|0.00677368387080115|0.0050518334082284	0.0160286	0.00505183	-1.66577	3.27033e-07	9.91288e-07
P32969_P49959-3	0.01168335025369|0.0120141282395553|0.00966877860156136	0.00293419580638548|0.00377590414375045|0.00323580049683317	0.0116834	0.0032358	-1.85226	5.67492e-24	6.58346e-23
P32969_P50914	0.0295979968309864|0.0270607486648433|0.0225368285451724	0.0130323252884985|0.00951998629518868|0.00793736012645148	0.0270607	0.00951999	-1.50717	2.11527e-10	9.60535e-10
P32969_P61313	0.0207699322771283|0.0160942202065294|0.0140039133072112	0.00784799011687742|0.00732901688745112|0.00621423886006932	0.0160942	0.00732902	-1.13485	1.79042e-06	4.84765e-06
P32969_P61353	0.0247346085254499|0.0299739203122893|0.0191788094284707	0.00740899888093557|0.0106458475377641|0.00758452301260726	0.0247346	0.00758452	-1.7054	1.01026e-06	2.84112e-06
P32969_P62424	0.0198992014085645|0.0211941029918767|0.0126382746280821	0.00633615887990029|0.00727617201689088|0.00568165619426351	0.0198992	0.00633616	-1.65103	2.15918e-05	4.99513e-05
P32969_P62750	0.0181256153368499|0.0223637498710672|0.016796788850824	0.0102676237353065|0.011636436904434|0.00983040977924628	0.0181256	0.0102676	-0.819928	1.38697e-06	3.81156e-06
P32969_P62888	0.0140113204922969|0.00954280329557963|0.00928799322473763	0.00416528497995115|0.00929101046337578|0.00557682408564591	0.0095428	0.00557682	-0.774969	0.0335299	0.0475946
P32969_P62906	0.0344088101860985|0.0491915111594744|0.0282520012200411	0.0161235853936475|0.011259620091935|0.0120170802934048	0.0344088	0.0120171	-1.51769	0.00015883	0.000319266
P32969_P62913	0.0142352538503875|0.0136880986169214|0.0111441372881347	0.00598916850765709|0.00842325206919754|0.00692650309459437	0.0136881	0.0069265	-0.982723	6.4337e-07	1.86479e-06
P32969_Q01081	0.0121946977642214|0.00961189554966566|0.00979291062422726	0.00590440334411443|0.00593486090526891|0.00533834707227399	0.00979291	0.0059044	-0.729946	1.86039e-08	6.55121e-08
P32969_Q02543	0.0262029153485773|0.0244057145779887|0.0180302136381427	0.00811446076221792|0.00888615974062262|0.006954450300556	0.0244057	0.00811446	-1.58865	4.66728e-09	1.77744e-08
P32969_Q02878	0.0360621548215327|0.0463673100367898|0.0306767336135802	0.0174503015737255|0.0119945693895391|0.0106037371909342	0.0360622	0.0119946	-1.5881	1.4541e-06	3.98916e-06
P32969_Q07020	0.0403260568381176|0.0366916772175417|0.0295524275477567	0.0146763050005627|0.0172322362831699|0.0133929210653755	0.0366917	0.0146763	-1.32196	1.21009e-09	5.01279e-09
P32969_Q08AF3	0.0099381243518217|0.0111268213501582|0.00831776951333642	0.00264678069873536|0.003563861033575|0.00298520657768764	0.00993812	0.00298521	-1.73514	4.09909e-15	2.78015e-14
P32969_Q13642-1	0.00879307663024357|0.00713659337689975|0.00652991196254252	0.00411895341166731|0.00561523331361768|0.00436216011698041	0.00713659	0.00436216	-0.710193	0.000674247	0.00123031
P32969_Q3KQU3-4	0.00870285025372938|0.00917367457144127|0.00703236146674985	0.00380179536454104|0.00423693057701393|0.0037291621248397	0.00870285	0.0038018	-1.19481	5.74939e-11	2.75509e-10
P32969_Q5TA45-3	0.00825875712448788|0.00889171466462315|0.00694003676751912	0.00280770755900654|0.00369467401566428|0.00316698927982039	0.00825876	0.00316699	-1.38281	2.33121e-14	1.50409e-13
P32969_Q63ZY3-3	0.00837489205806242|0.00908811630809896|0.00692313975765616	0.00339167032978539|0.00397459626598904|0.00364341507070164	0.00837489	0.00364342	-1.20078	1.32036e-11	6.64779e-11
P32969_Q92974-2	0.011833499950753|0.0130720725949303|0.0106581327870829	0.00732852064973258|0.0074860574826995|0.00665368923341142	0.0118335	0.00732852	-0.691283	2.44514e-10	1.09778e-09
P32969_Q96K21-2	0.00813049214816241|0.0072193835223594|0.0066995128875145	0.00353340222509911|0.0030262070920611	0.00721938	0.0032798	-1.13827	1.11914e-12	6.24833e-12
P32969_Q9NR56-2	0.0133423783747762|0.0138219553791674|0.0124744730624103	0.00594202566968236|0.00629212418523539|0.00507148147093402	0.0133424	0.00594203	-1.16699	7.13741e-44	1.78174e-42
P32969_Q9UBS0	0.00737717007432505|0.0066572814063902|0.00583072543737291	0.00332684192156458|0.00289446560444854	0.00665728	0.00311065	-1.09772	4.55009e-09	1.73837e-08
P32969_Q9UGI8-2	0.0142678637009285|0.0118081446507782|0.0113442573669952	0.00556690958801823|0.00807695469852524|0.00537925061269378	0.0118081	0.00556691	-1.08483	1.06161e-06	2.97225e-06
P32969_Q9Y3U8	0.0255625516128572|0.0317840186752228|0.0193403394495316	0.00974675393923791|0.00928115152756871|0.00830166344619232	0.0255626	0.00928115	-1.46166	5.41012e-06	1.37283e-05
P32969_Q9Y508	0.00860012942852857|0.00855378882605035|0.00671688175601103	0.00430631536873191|0.00583830920728756|0.0047178925140364	0.00855379	0.00471789	-0.858421	9.79642e-05	0.000203793
P32970_Q16563-2	0.0076315796073272|0.00767005834553284	0.0134109513198385|0.0146218706787099|0.0116748670403576	0.00765082	0.013411	0.809725	4.23345e-07	1.25842e-06
P32970_Q6ZRP7	0.00239915273969872|0.00258806465071361	0.00555604821140164|0.00423554831811088|0.00393692306411816	0.00249361	0.00423555	0.764314	0.00126664	0.0022228
P33316-2_P52948-5	0.0190250108663934|0.0174045800775989	0.0104550534003164|0.0123899837978375|0.00954730707341031	0.0182148	0.0104551	-0.80091	2.16274e-09	8.67277e-09
P33316-2_Q8WU79	0.0181520648643839|0.0168814010636607	0.0108636403736197|0.0126288263038416|0.00999282348274019	0.0175167	0.0108636	-0.689226	9.54618e-09	3.48922e-08
P33316-2_Q96C19	0.0275718838045824|0.0230055775687441	0.0132788214255656|0.0157062137922323|0.014643055148159	0.0252887	0.0146431	-0.788278	2.50906e-08	8.6942e-08
P33991_P33993	0.079468872739223|0.0823502629010531|0.0905288180169426	0.0406605876533908|0.0342057827334045|0.0274723445200717	0.0823503	0.0342058	-1.26753	3.84048e-23	4.24858e-22
P33991_P49736	0.0887063166424398|0.0918614000057948|0.101514817308138	0.0432794719491831|0.0493873168372239|0.0360062611286975	0.0918614	0.0432795	-1.08578	7.46458e-21	7.23396e-20
P33991_Q14566	0.0802447803757672|0.0843415127975621|0.0916665699509236	0.0503575177888685|0.0406323953453344|0.0401418440879834	0.0843415	0.0406324	-1.05361	9.02565e-19	7.671e-18
P33991_Q9BTE6-2	0.0407097413593289|0.0433460014495809|0.0492508608169322	0.0269384363566085|0.0222327409000184|0.0199947994689117	0.043346	0.0222327	-0.963213	4.75633e-11	2.29072e-10
P33992_P41229-2	0.0195627881775203|0.0190929086564726|0.0232297956062133	0.00930810393284291|0.00628451294403469|0.00522255179098807	0.0195628	0.00628451	-1.63824	2.11379e-14	1.36751e-13
P33992_Q13642-1	0.020567715759625|0.0187074032028157|0.023520665284151	0.00902586986108254|0.00704106174001365|0.00550909625428149	0.0205677	0.00704106	-1.54652	2.14638e-15	1.47889e-14
P33992_Q96H79	0.0388768401941559|0.0273217674411427|0.0362914840472181	0.00850676974873456|0.00605712158437566|0.0048337449574119	0.0362915	0.00605712	-2.58293	4.05066e-14	2.55808e-13
P33993_P49736	0.0909372439894998|0.093423546315481|0.0985887250617149	0.0392009289287061|0.046719017565696|0.030313489317602	0.0934235	0.0392009	-1.2529	3.46476e-26	4.56353e-25
P33993_Q14566	0.0824757077228272|0.0859036591072483|0.0887404777045007	0.0462789747683915|0.0379640960738065|0.0344490722768879	0.0859037	0.0379641	-1.17808	1.44815e-31	2.40584e-30
P33993_Q92888-3	0.0496229374353087|0.0520513428447471|0.053713358159106	0.0356436439292098|0.0282503713286965|0.0243693903633644	0.0520513	0.0282504	-0.881666	1.91555e-10	8.74841e-10
P33993_Q96H79	0.0614144296931506|0.0517223033706081|0.0581008695300775	0.0196508804666456|0.0171047853089327|0.0117980205748749	0.0581009	0.0171048	-1.76416	6.7658e-29	1.01126e-27
P34896-2_P42224	0.0252623213857947|0.0327351187302162|0.0235049080533166	0.0183549323821798|0.0165050563906774|0.0160086210189929	0.0252623	0.0165051	-0.614079	0.00046704	0.000869862
P34896-2_P61758	0.0131519200528209|0.0160223480628838|0.0119762119579189	0.0268568802325829|0.0261686496617671|0.0241935503024227	0.0131519	0.0261686	0.992566	7.81323e-17	5.96056e-16
P34896-2_Q5VTB9	0.00672549448261922|0.00950521037407609|0.00723698323288875	0.0157452213411253|0.0115556086684074|0.0123714628859305	0.00723698	0.0123715	0.773556	0.000455521	0.000850401
P34896-2_Q99471	0.00875386035719915|0.0110602314186953|0.00846617627599326	0.0197751813034199|0.023711300505492|0.0191467073289588	0.00875386	0.0197752	1.1757	3.63614e-12	1.94145e-11
P34896-2_Q9BQ52	0.00780763851486394|0.0101930291544502|0.007821778451911	0.0162399672745446|0.015467140713207|0.014614737092398	0.00782178	0.0154671	0.983638	1.19962e-13	7.25862e-13
P34896-2_Q9BVG4	0.0113773539631633|0.0157324369410454|0.0119937657465218	0.0301404076657034|0.0198729838056428|0.0257806689293596	0.0119938	0.0257807	1.104	0.000185223	0.00036859
P34896-2_Q9H3U1-2	0.00988524767357378|0.013383296419571|0.00978881388565519	0.0183525710599376|0.0143078717971031|0.0152771289899417	0.00988525	0.0152771	0.628024	0.00349579	0.00575549
P34896-2_Q9NQP4	0.0119775253705675|0.0159288145303393|0.0116238562474399	0.0304360781291731|0.0290293834463885|0.025784065021826	0.0119775	0.0290294	1.27718	5.42896e-15	3.65611e-14
P34896-2_Q9UH62	0.00687183341996276|0.00963446928871491|0.00718576501134161	0.0139004148538627|0.0108528838163797	0.00718577	0.0123766	0.784407	0.00512531	0.00824754
P34896-2_Q9UHX1-2	0.00931558357320805|0.0120935098439994|0.0101984369483463	0.0228589817612625|0.0194327501116528|0.0177928014305394	0.0101984	0.0194328	0.930142	2.47478e-08	8.58162e-08
P34897-3_Q13308-6	0.00900293635684451|0.0110515047073136|0.00834044740614156	0.0180527564087752|0.0166645965954379|0.0145226175506438	0.00900294	0.0166646	0.888319	1.17156e-07	3.75402e-07
P35080-2_Q9BWD1	0.015292584197561|0.0147964320879507|0.0136744398581026	0.0109579858007985|0.00953204764778244|0.00939913022350835	0.0147964	0.00953205	-0.634391	2.24611e-11	1.11441e-10
P35240-2_Q8WXF1	0.000870173086715232|0.00162116717811933	0.00059818103961433|0.00071458501546515|0.000635848632511017	0.00124567	0.000635849	-0.970167	0.0353954	0.0499454
P35241_Q9UM54-6	0.00421566329999748|0.0038230154350749	0.00780087257291261|0.00788043555032632|0.00618172379130821	0.00401934	0.00780087	0.956677	7.42064e-06	1.85369e-05
P35250_P49959-3	0.0103623297883496|0.0147545932622302|0.0141656520646232	0.00852621680163738|0.00783944287329967|0.00648785547256268	0.0141657	0.00783944	-0.853574	0.000263966	0.000513709
P35250_Q9BSJ8-2	0.0102374675931042|0.0182597947731056|0.0153213742586893	0.00983156107306392|0.00894143033679045|0.00746550497284289	0.0153214	0.00894143	-0.776968	0.0164422	0.0245066
P35250_Q9NR56-2	0.0120213579094358|0.0165624204018423|0.0169713465254722	0.0115340466649342|0.0103556629147846|0.00832353644666354	0.0165624	0.0103557	-0.677494	0.00551455	0.00882921
P35520-2_Q7KZI7-16	0.00472012691726925|0.00546155397393465|0.00500490945769921	0.0033875034817252|0.00262635097492778	0.00500491	0.00300693	-0.735054	2.37105e-07	7.35535e-07
P35520-2_Q9BQC3	0.00505350091004503|0.00588325425771983|0.00538422514411244	0.00479039019534092|0.00320758299858236|0.00323846172192368	0.00538423	0.00323846	-0.73343	0.00322955	0.00533559
P35520-2_Q9HB71	0.0194758438634653|0.0190918330672133|0.0172974571277312	0.0129343212847659|0.0113595401938227|0.011169475967422	0.0190918	0.0113595	-0.749051	7.09254e-15	4.74295e-14
P35520-2_Q9NPQ8-4	0.0124170794931451|0.0144383112433807|0.0140820195505413	0.00792456916700374|0.00603559233979516|0.00675618303504908	0.014082	0.00675618	-1.05957	5.10799e-16	3.68455e-15
P35520-2_Q9NTK5	0.031000195987989|0.029350062872282|0.0245332283555884	0.0150624939392804|0.0174595517179106|0.0141820928043792	0.0293501	0.0150625	-0.962403	4.73787e-09	1.80001e-08
P35520-2_Q9NVN3-1	0.00596425435248698|0.00656693243503982|0.0059278194531685	0.00437376892322414|0.00379883868022605|0.00373864786043536	0.00596425	0.00379884	-0.650783	4.91275e-14	3.0821e-13
P35520-2_Q9UK59	0.00461370666809014|0.00666824233936522|0.00485918369481155	0.00369255023107742|0.00266149746861871|0.00308088250195963	0.00485918	0.00308088	-0.65737	0.00173396	0.00296966
P35573_P36915	0.0056162544817994|0.00639804943320486|0.00621475083141572	0.00936765316959058|0.00885220720905391|0.00939961704652642	0.00621475	0.00936765	0.591991	2.95462e-26	3.92413e-25
P35579_P35580	0.0600106409376204|0.047670683268831|0.0462014449229957	0.19024523290557|0.185568816946556|0.171571146108319	0.0476707	0.185569	1.96078	7.41645e-76	3.43317e-74
P35606-2_P53621-2	0.020969796535077|0.0233450962631238|0.0226605443354964	0.0148656766182522|0.010092021286559|0.0114100775325889	0.0226605	0.0114101	-0.989874	1.34794e-10	6.23375e-10
P35606-2_Q07866-6	0.0227675460978321|0.0243129590699371|0.0238408557496404	0.0167731924824864|0.0145606436435615|0.0158785790400964	0.0238409	0.0158786	-0.586354	1.23598e-23	1.40648e-22
P35613-2_P49207	0.0120329001378317|0.0166503838287888|0.00925164515928647	0.00625778825429678|0.00596277910592978|0.00415879307234418	0.0120329	0.00596278	-1.01293	0.00144213	0.00250495
P35613-2_P57678	0.00523566651283357|0.00819065752992381|0.00469827720348368	0.00409523793921957|0.00330983762465629|0.00235073968290835	0.00523567	0.00330984	-0.661613	0.0197968	0.0290972
P35613-2_Q01081	0.00819903914058915|0.00775575907990591|0.0069207978671659	0.00715720904360299|0.00512395614039753|0.00444530673638977	0.00775576	0.00512396	-0.59801	0.0222795	0.032466
P35613-2_Q08AF3	0.00594246572818946|0.00927068488039843|0.00544565675627506	0.00389958639822392|0.00275295626870362|0.00209216624180342	0.00594247	0.00275296	-1.11008	0.00246578	0.00413974
P35613-2_Q10471	0.00412439065889169|0.00347584462918132	0.0119937971425571|0.00752291014573264|0.00648401964916763	0.00380012	0.00752291	0.985247	0.0266403	0.0383286
P35613-2_Q92544	0.00410492768047271|0.00374743998779401	0.0104390791778487|0.00777851805091202|0.00625766495045157	0.00392618	0.00777852	0.986368	0.00750952	0.0117395
P35659_Q08209-2	0.0158484158376187|0.0205484603523637|0.0169782125275703	0.0110677077141726|0.0102945181996953|0.010640810189244	0.0169782	0.0106408	-0.674077	6.76489e-07	1.95485e-06
P35998_Q13200	0.0917097905508864|0.109645014976592|0.0919004023248293	0.175964051582835|0.17715484821784|0.209612168718786	0.0919004	0.177155	0.946868	7.40214e-13	4.21162e-12
P36551_P52948-5	0.00303704718859886|0.00355875304645978|0.00343291582702491	0.00196723139293704|0.00231970615969466|0.00180484465108541	0.00343292	0.00196723	-0.803268	1.94515e-09	7.83317e-09
P36551_Q9NZQ3-3	0.0048016760037949|0.00610280819068653|0.00558842437487356	0.00231054795427232|0.00216974305190223|0.001878404393756	0.00558842	0.00216974	-1.36492	2.60844e-17	2.06253e-16
P36578_P39023	0.0481216494366903|0.0514046017296768|0.0326124098799416	0.0135628951184954|0.0138797776511048|0.0118333341114949	0.0481216	0.0135629	-1.82702	1.09787e-07	3.52978e-07
P36578_P40429	0.0319345581371979|0.0263351598845713|0.0200055457630714	0.00707131770681599|0.00811318654514765|0.00571109028968388	0.0263352	0.00707132	-1.89694	5.29707e-08	1.7699e-07
P36578_P41229-2	0.0247690757759816|0.0205244622093544|0.0156593707365529	0.00733370539499791|0.00650449327503925|0.00480395946296952	0.0205245	0.00650449	-1.65784	2.5153e-07	7.76242e-07
P36578_P46776	0.0745663458742824|0.0724604467905266|0.0554718411886524	0.0322156257158263|0.036658347523562|0.0261975186283538	0.0724604	0.0322156	-1.16943	1.18583e-07	3.79465e-07
P36578_P47914	0.0508723435502274|0.0492697395241458|0.0376630931812352	0.0136566848740342|0.0164204689050208|0.0134598167575401	0.0492697	0.0136567	-1.85109	1.85627e-13	1.10911e-12
P36578_P49207	0.0330094854893068|0.0315088836773463|0.021544086368296	0.00793750046637846|0.00841949262820169|0.00578017721751093	0.0315089	0.0079375	-1.989	7.58684e-09	2.80231e-08
P36578_P49959-3	0.0286642769815328|0.0250164916183531|0.0190891070535095	0.00586671371795572|0.00542171290115099|0.00396414430611569	0.0250165	0.00542171	-2.20606	1.69243e-11	8.4409e-11
P36578_P50914	0.0465789235588292|0.040063112043641|0.0319571569971205	0.0159648432000687|0.0111657950525892|0.00866570393573401	0.0400631	0.0111658	-1.84319	5.8056e-09	2.18133e-08
P36578_P61313	0.0377508590049711|0.0290965835853272|0.0234242417591593	0.0107805080284477|0.00897482564485165|0.00694258266935185	0.0290966	0.00897483	-1.69689	8.82318e-07	2.51008e-06
P36578_P61353	0.0417155352532927|0.042976283691087|0.0285991378804189	0.0103415167925058|0.0122916562951647|0.00831286682188979	0.0417155	0.0103415	-2.01214	6.90627e-09	2.56457e-08
P36578_P62424	0.0368801281364074|0.0341964663706745|0.0220586030800303	0.00926867679147052|0.00892198077429142|0.00641000000354604	0.0341965	0.00892198	-1.93841	8.86161e-07	2.51801e-06
P36578_P62750	0.0351065420646927|0.035366113249865|0.0262171173027721	0.0132001416468768|0.0132822456618345|0.0105587535885288	0.0351065	0.0132001	-1.41119	2.34133e-10	1.05515e-09
P36578_P62829	0.0384214418137678|0.0352941847578614|0.0274168207915775	0.00742072006337455|0.0116096996817631|0.00861285676107796	0.0352942	0.00861286	-2.03487	2.69298e-12	1.44923e-11
P36578_P62906	0.0513897369139413|0.0621938745382722|0.0376723296719892	0.0190561033052177|0.0129054288493356|0.0127454241026873	0.0513897	0.0129054	-1.9935	1.55618e-06	4.24478e-06
P36578_P62913	0.0312161805782304|0.0266904619957191|0.0205644657400828	0.00892168641922733|0.0100690608265981|0.00765484690387689	0.0266905	0.00892169	-1.58094	4.77283e-08	1.60373e-07
P36578_P62917	0.057048749310937|0.0710569213068091|0.0352785020018956	0.0237028313307918|0.0184658913816904|0.0152383399376252	0.0570487	0.0184659	-1.62733	0.000958891	0.00171621
P36578_Q01081	0.0291756244920642|0.0226142589284634|0.0192132390761754	0.00883692125568467|0.00758066966266944|0.00606669088155652	0.0226143	0.00758067	-1.57684	9.54966e-08	3.09326e-07
P36578_Q02543	0.0431838420764201|0.0374080779567865|0.0274505420900908	0.0110469786737882|0.0105319684980232|0.00768279410983853	0.0374081	0.010532	-1.82857	2.51277e-08	8.70073e-08
P36578_Q02878	0.0530430815493755|0.0593696734155875|0.0400970620655284	0.0203828194852957|0.0136403781469396|0.0113320810002167	0.0530431	0.0136404	-1.95928	1.34598e-08	4.82528e-08
P36578_Q07020	0.0573069835659604|0.0496940405963395|0.0389727559997048	0.017608822912133|0.0188780450405704|0.014121264874658	0.049694	0.0176088	-1.49677	7.70844e-09	2.84033e-08
P36578_Q08AF3	0.0269190510796645|0.0241291847289559|0.0177380979652845	0.0055792986103056|0.00520966979097553|0.00371355038697017	0.0241292	0.00520967	-2.21152	7.18594e-11	3.39233e-10
P36578_Q3KQU3-4	0.0256837769815722|0.022176037950239|0.016452689918698	0.00673431327611128|0.00588273933441447|0.00445750593412223	0.022176	0.00588274	-1.91444	1.3284e-08	4.76584e-08
P36578_Q63ZY3-3	0.0253558187859052|0.0220904796868967|0.0163434682096043	0.00632418824135562|0.00562040502338958|0.00437175887998417	0.0220905	0.00562041	-1.97468	4.33753e-09	1.6692e-08
P36578_Q92974-2	0.0288144266785958|0.026074435973728|0.020078461239031	0.0102610385613028|0.00913186624010004|0.00738203304269394	0.0260744	0.00913187	-1.51365	3.16004e-09	1.23399e-08
P36578_Q96K21-2	0.0251114188760052|0.0202217469011572|0.0161198413394626	0.00517921098249965|0.00375455090134363	0.0202217	0.00446688	-2.17857	2.41494e-06	6.43625e-06
P36578_Q9H853	0.0307750165644786|0.0279041078458214|0.0217755931309341	0.0164991696778791|0.0138524121877242|0.0106962831161109	0.0279041	0.0138524	-1.01034	2.86654e-05	6.51462e-05
P36578_Q9HAU0-4	0.0241954642070201|0.0151343532751327	0.00500039222462879|0.00356903579840493	0.0196649	0.00428471	-2.19835	0.000798856	0.00144122
P36578_Q9NR56-2	0.030323305102619|0.0268243187579652|0.0218948015143585	0.00887454358125259|0.00793793294263593|0.00579982528021655	0.0268243	0.00793793	-1.75671	5.56209e-13	3.19904e-12
P36578_Q9UGI8-2	0.0312487904287713|0.0248105080295759|0.0207645858189433	0.00849942749958847|0.00972276345592578|0.00610759442197631	0.0248105	0.00849943	-1.54551	6.16414e-08	2.04243e-07
P36578_Q9UNX3	0.0344143332557983|0.0273232748900033|0.0225939121991789	0.0100370897740066|0.0161928475144016|0.0103947402175962	0.0273233	0.0103947	-1.39428	6.2442e-05	0.000134231
P36578_Q9Y3U8	0.0425434783407001|0.0447863820540205|0.0287606679014797	0.0126792718508081|0.0109269602849693|0.00903000725547485	0.0425435	0.010927	-1.96105	5.52508e-08	1.83707e-07
P36639-2_P54819-2	0.0361179572524404|0.0444739776301021	0.025295233547166|0.0256138386288519	0.040296	0.0254545	-0.662713	0.00038568	0.00072771
P36639-2_Q13907-2	0.0163120170766821|0.0203744658072019	0.00945971472341839|0.0102631383785265	0.0183432	0.00986143	-0.89538	4.19671e-05	9.30693e-05
P36639-2_Q16774	0.0166531573912419|0.0225128506247225	0.00939399064745307|0.00951507887550974	0.019583	0.00945453	-1.05052	0.00054773	0.0010142
P36639-2_Q96IU4	0.020122369342764|0.0243929763143034	0.0120457068139113|0.0118984755688864	0.0222577	0.0119721	-0.894628	1.47896e-06	4.05269e-06
P36639-2_Q9NWV4	0.0188544745926285|0.0219909652411238	0.0122404744023629|0.0136609760765043	0.0204227	0.0129507	-0.657142	1.42361e-05	3.39559e-05
P36915_P52306	0.00600362690749094|0.00647189052868149|0.00646996999655697	0.00446699744672777|0.00337717061046141|0.00416904037236311	0.00646997	0.00416904	-0.634044	1.46986e-10	6.75174e-10
P36915_Q27J81	0.00657757264054256|0.00744805120122652|0.00735805001802578	0.00454229716183031|0.00319957433274495|0.00392144996494598	0.00735805	0.00392145	-0.907936	1.03242e-11	5.29307e-11
P36915_Q9BRX5	0.00763658371244253|0.00882002911327694|0.00845300036730283	0.00641691196545411|0.00412187153750591	0.008453	0.00526939	-0.681827	0.00170815	0.00293071
P36915_Q9HB71	0.0192657964275803|0.0188708133110862|0.0174708052402472	0.0130694636888708|0.0115423481485907|0.0115483094119046	0.0188708	0.0115483	-0.708475	3.20285e-18	2.63297e-17
P36915_Q9NQG5	0.0133668286968493|0.014474589458277|0.0125769599195236	0.00747983436778341|0.00606105345460883|0.00651112947258356	0.0133668	0.00651113	-1.03768	9.4052e-23	1.02384e-21
P36915_Q9NTK5	0.030790148552104|0.0291290431161548|0.0247065764681044	0.0151976363433853|0.0176423596726786|0.0145609262488618	0.029129	0.0151976	-0.938611	1.275e-09	5.25882e-09
P37108_Q7Z3E5	0.0113336615751023|0.00866745788404054|0.00711170746134915	0.00565878977824589|0.0066783109613375|0.00558463816287225	0.00866746	0.00565879	-0.615115	0.0168799	0.0250961
P37837-2_P52209-2	0.0568818651924503|0.0512248532644145|0.052014264591935	0.0317124772629079|0.0471422234071176|0.0329843038621211	0.0520143	0.0329843	-0.657128	0.00218042	0.00368793
P37837-2_Q08257	0.0340880645179933|0.0338189101158837	0.0200881246859745|0.0301399734870886|0.0210332135907414	0.0339535	0.0210332	-0.69089	0.0137172	0.0206509
P37837-2_Q9Y617	0.0608351925858853|0.0548376622760026|0.0569398928198227	0.0301231055819286|0.0455722016490251|0.0309266107482274	0.0569399	0.0309266	-0.880591	3.54902e-05	7.97342e-05
P39019_P62263	0.0858650299958669|0.0746727133640891|0.105669258589544	0.133120586783973|0.124710496303304|0.142766673115233	0.085865	0.133121	0.632591	1.83438e-05	4.29161e-05
P39023_P40429	0.0330190112886719|0.0397653171566757|0.0237748505775327	0.0102891867039096|0.0121108475214807|0.0105305875831656	0.033019	0.0105306	-1.64871	5.5778e-06	1.41237e-05
P39023_P46776	0.0756507990257564|0.0858906040626311|0.0592411460031138	0.0354334947129199|0.0406560084998951|0.0310170159218356	0.0756508	0.0354335	-1.09424	4.32636e-06	1.11202e-05
P39023_P47914	0.0519567967017014|0.0626998967962502|0.0414323979956966	0.0168745538711278|0.0204181298813539|0.0182793140510219	0.0519568	0.0182793	-1.5071	7.36041e-08	2.41697e-07
P39023_P49207	0.0340939386407808|0.0449390409494507|0.0253133911827573	0.0111553694634721|0.0124171536045348|0.0105996745109927	0.0340939	0.0111554	-1.61178	4.08136e-05	9.08069e-05
P39023_P49959-3	0.0297487301330068|0.0384466488904575|0.0228584118679708	0.00908458271504934|0.00941937387748407|0.00878364159959746	0.0297487	0.00908458	-1.71134	2.48889e-06	6.61854e-06
P39023_P50914	0.0476633767103032|0.0534932693157455|0.0357264618115818	0.0191827121971623|0.0151634560289223|0.0134852012292158	0.0476634	0.0151635	-1.65228	6.60153e-08	2.18129e-07
P39023_P61313	0.0388353121564451|0.0425267408574316|0.0271935465736207	0.0139983770255413|0.0129724866211847|0.0117620799628336	0.0388353	0.0129725	-1.58191	6.07822e-07	1.77037e-06
P39023_P61353	0.0427999884047667|0.0564064409631915|0.0323684426948802	0.0135593857895994|0.0162893172714977|0.0131323641153715	0.0428	0.0135594	-1.65832	2.65487e-05	6.05956e-05
P39023_P62424	0.0379645812878813|0.0476266236427789|0.0258279078944916	0.0124865457885641|0.0129196417506245|0.0112294972970278	0.0379646	0.0124865	-1.60428	8.14245e-05	0.000171556
P39023_P62906	0.0524741900654153|0.0756240318103766|0.0414416344864506	0.0222739723023113|0.0169030898256686|0.0175649213961691	0.0524742	0.0175649	-1.57891	0.000231882	0.000454986
P39023_P62913	0.0323006337297043|0.0401206192678236|0.0243337705545441	0.0121395554163209|0.0140667218029312|0.0124743441973587	0.0323006	0.0124743	-1.3726	2.5312e-05	5.80229e-05
P39023_Q02543	0.0442682952278941|0.0508382352288909|0.0312198469045522	0.0142648476708818|0.0145296294743562|0.0125022914033203	0.0442683	0.0142648	-1.63381	1.02665e-06	2.88284e-06
P39023_Q02878	0.0541275347008495|0.0727998306876919|0.0438663668799897	0.0236006884823893|0.0176380391232727|0.0161515782936985	0.0541275	0.017638	-1.61767	1.62947e-05	3.8443e-05
P39023_Q07020	0.0583914367174344|0.0631241978684439|0.0427420608141662	0.0208266919092266|0.0228757060169035|0.0189407621681398	0.0583914	0.0208267	-1.48732	6.35543e-08	2.10289e-07
P39023_Q08AF3	0.0280035042311385|0.0375593420010604|0.0215074027797459	0.00879716760739921|0.00920733076730861|0.00853304768045193	0.0280035	0.00879717	-1.6705	1.52894e-05	3.62686e-05
P39023_Q3KQU3-4	0.0267682301330462|0.0356061952223435|0.0202219947331593	0.0099521822732049|0.00988040031074754|0.00927700322760399	0.0267682	0.0098804	-1.43788	6.46345e-05	0.000138569
P39023_Q63ZY3-3	0.0264402719373792|0.0355206369590012|0.0201127730240656	0.00954205723844924|0.00961806599972266|0.00919125617346593	0.0264403	0.00954206	-1.47036	6.25199e-05	0.000134337
P39023_Q92974-2	0.0298988798300698|0.0395045932458324|0.0238477660534924	0.0134789075583964|0.0131295272164331|0.0122015303361757	0.0298989	0.0131295	-1.18728	7.27282e-05	0.000154462
P39023_Q96K21-2	0.0261958720274792|0.0336519041732616|0.019889146153924	0.00917687195883273|0.00857404819482539	0.0261959	0.00887546	-1.56145	0.000572542	0.00105605
P39023_Q9NR56-2	0.031407758254093|0.0402544760300696|0.0256641063288198	0.0120924125783462|0.011935593918969|0.0106193225736983	0.0314078	0.0119356	-1.39585	9.88265e-07	2.78819e-06
P39023_Q9UGI8-2	0.0323332435802453|0.0382406653016804|0.0245338906334047	0.0117172964966821|0.0137204244322589|0.0109270917154581	0.0323332	0.0117173	-1.46438	1.37708e-06	3.78875e-06
P39023_Q9Y3U8	0.043627931492174|0.058216539326125|0.032529972715941	0.0158971408479018|0.0149246212613023|0.0138495045489566	0.0436279	0.0149246	-1.54756	6.13727e-05	0.000132051
P39748_P55327-4	0.0543583795385279|0.0910893820991043|0.0637825819826222	0.0237274732881314|0.0328604249121406|0.0269043155765819	0.0637826	0.0269043	-1.24532	0.000217576	0.000428856
P39748_Q86W92-2	0.0492161494437918|0.0807669998909943|0.0599854768835284	0.0201914279371778|0.0269518398319289|0.0233078499729018	0.0599855	0.0233078	-1.3638	2.55569e-05	5.84719e-05
P40222_Q9Y2S7	0.00400214681383695|0.00540716334884646|0.00236408999686645	0.000625369041745004|0.000708345769319865|0.00109034383458571	0.00400215	0.000708346	-2.49825	0.000468596	0.000872078
P40227_P48643	0.190728767526933|0.223468295744825|0.183458220056714	0.36427530802094|0.34164925316572|0.344600160691818	0.190729	0.3446	0.853401	2.27513e-26	3.03011e-25
P40227_P49368	0.240385660071606|0.256392370312868|0.221549333479377	0.387874333346557|0.393640018307059|0.384196829531723	0.240386	0.387874	0.690238	2.61816e-46	6.9352e-45
P40227_P50990	0.100217845098552|0.0996567000850733|0.077190400432947	0.156947995547786|0.189612568926683|0.162732733566144	0.0996567	0.162733	0.707466	8.09942e-10	3.43271e-09
P40227_P50990-2	0.2159915369571|0.200932746269101|0.150693496631506	0.314898972512001|0.38409093503428|0.294322553076343	0.200933	0.314899	0.648176	2.3677e-05	5.43795e-05
P40227_P50991	0.154316174361147|0.14514283185003|0.121968674772637	0.22799510867191|0.292414939906704|0.227460542986127	0.145143	0.227995	0.65153	4.06321e-06	1.05031e-05
P40227_P78371	0.193877192017945|0.21208572884488|0.176501501105423	0.317647897329657|0.344510924405526|0.317810195618402	0.193877	0.31781	0.713022	2.1287e-22	2.25547e-21
P40227_Q92734-2	0.117227213301974|0.0932663830152491	0.160897806875962|0.202531775150814	0.105247	0.181715	0.7879	0.00145384	0.00252345
P40227_Q99832	0.179904507487062|0.193041489168809|0.16871957083856	0.275925820724538|0.320011330006905|0.280789069065935	0.179905	0.280789	0.642255	8.8221e-13	4.97796e-12
P40306_P49720	0.0321425992810162|0.0292140477067561|0.0269846781450416	0.0500789415244253|0.0422108571264017|0.0457386423682872	0.029214	0.0457386	0.646751	1.16323e-09	4.83546e-09
P40429_P49207	0.0179068473412884|0.0198695991043452|0.012706527065887	0.00466379205179264|0.00665056249857764|0.0044774306891817	0.0179068	0.00466379	-1.94094	2.66789e-07	8.1962e-07
P40429_P61313	0.0226482208569527|0.0174572990123261|0.0145866824567504	0.00750679961386184|0.00720589551522761|0.00563983614102262	0.0174573	0.0072059	-1.27658	2.44813e-06	6.52104e-06
P40429_P61353	0.0266128971052743|0.0313369991180859|0.0197615785780099	0.00706780837791999|0.0105227261655406|0.00701012029356056	0.0266129	0.00706781	-1.91279	6.37619e-07	1.8515e-06
P40429_P62424	0.0217774899883889|0.0225571817976734|0.0132210437776213	0.00599496837688471|0.00715305064466738|0.00510725347521681	0.0217775	0.00599497	-1.86101	1.73118e-05	4.06215e-05
P40429_P62906	0.0362870987659229|0.0505545899652711|0.0288347703695803	0.0157823948906319|0.0111364987197115|0.0114426775743581	0.0362871	0.0114427	-1.66503	8.25563e-05	0.000173787
P40429_P62910	0.0102384089169884|0.00893086837526724|0.0067829785048202	0.00237612588891419|0.00412239028143983|0.00271516717787987	0.00893087	0.00271517	-1.71776	9.94339e-07	2.80202e-06
P40429_P62913	0.0161135424302119|0.015051177422718|0.0117269064376738	0.00564797800464151|0.00830013069697404|0.00635210037554766	0.0150512	0.0063521	-1.24457	1.02584e-06	2.88226e-06
P40429_Q01081	0.0140729863440458|0.0109749743554623|0.0103756797737665	0.00556321284109885|0.0058117395330454|0.00476394435322728	0.010975	0.00556321	-0.980227	6.34739e-08	2.10169e-07
P40429_Q02543	0.0280812039284017|0.0257687933837854|0.0186129827876819	0.00777327025920233|0.00876303836839911|0.0063800475815093	0.0257688	0.00777327	-1.72903	1.78377e-08	6.3e-08
P40429_Q02878	0.0379404434013571|0.0477303888425864|0.0312595027631194	0.0171091110707099|0.0118714480173156|0.0100293344718875	0.0379404	0.0118714	-1.67624	6.89118e-07	1.99013e-06
P40429_Q07020	0.042204345417942|0.0380547560233384|0.0301351966972959	0.0143351144975471|0.0171091149109464|0.0128185183463288	0.0380548	0.0143351	-1.40852	4.40704e-09	1.69321e-08
P40429_Q08AF3	0.0118164129316461|0.0124899001559548|0.00890053866287562	0.00230559019571978|0.00344073966135149|0.00241080385864094	0.0118164	0.0024108	-2.29321	5.96352e-13	3.42167e-12
P40429_Q13642-1	0.010671365210068|0.0084996721826964|0.00711268111208171	0.00377776290865173|0.00549211194139417|0.00378775739793371	0.00849967	0.00378776	-1.16606	0.000191581	0.00038029
P40429_Q3KQU3-4	0.0105811388335538|0.0105367533772379|0.00761513061628904	0.00346060486152546|0.00411380920479042|0.00315475940579299	0.0105368	0.0034606	-1.60633	4.20022e-09	1.61897e-08
P40429_Q63ZY3-3	0.0102531806378868|0.0104511951138956|0.00750590890719535	0.00305047982676981|0.00385147489376554|0.00306901235165494	0.0102532	0.00306901	-1.74023	7.12591e-10	3.03631e-09
P40429_Q92974-2	0.0137117885305773|0.0144351514007269|0.0112409019366221	0.006987330146717|0.007362936110476|0.00607928651436471	0.0137118	0.00698733	-0.972604	1.2013e-09	4.98504e-09
P40429_Q96K21-2	0.0100087807279868|0.00858246232815606|0.0072822820370537	0.00341028085287561|0.0024518043730144	0.00858246	0.00293104	-1.54998	1.26101e-07	4.02444e-07
P40429_Q99848	0.00992584463797676|0.00966827240618062|0.00694283014688715	0.00237989152242694|0.00365786066372501|0.00272841526899453	0.00966827	0.00272842	-1.82519	8.21975e-09	3.02172e-08
P40429_Q9HAU0-4	0.0090928260590017|0.00629679397272374	0.00323146209500475|0.0022662892700757	0.00769481	0.00274888	-1.48504	0.000825246	0.00148706
P40429_Q9NR56-2	0.0152206669546006|0.0151850341849641|0.0130572422119495	0.00560083516666677|0.00616900281301189|0.00449707875188732	0.015185	0.00560084	-1.43894	1.46337e-25	1.86062e-24
P40429_Q9Y3U8	0.0274408401926816|0.0331470974810195|0.0199231085990708	0.00940556343622232|0.00915803015534521|0.00772726072714561	0.0274408	0.00915803	-1.58322	2.92141e-06	7.69573e-06
P40692_P49959-3	0.0070143984824213|0.00823652817101468|0.0064652729652564	0.00162307752202754|0.00135861361694819|0.0012624321249765	0.0070144	0.00135861	-2.36818	1.19205e-27	1.68156e-26
P40692_Q08AF3	0.00526917258055306|0.00734922128161756|0.00511426387703147	0.00133566241437742|0.00114657050677273|0.00101183820583098	0.00526917	0.00114657	-2.20025	6.50718e-11	3.09334e-10
P40692_Q3KQU3-4	0.00403389848246074|0.00539607450290065|0.00382885583044489	0.0024906770801831|0.00181964005021166|0.00175579375298303	0.0040339	0.00181964	-1.14852	1.08996e-05	2.65962e-05
P40692_Q5TA45-3	0.00358980535321923|0.00511411459608253|0.00373653113121416	0.0014965892746486|0.00127738348886202|0.00119362090796373	0.00373653	0.00127738	-1.54851	1.07067e-08	3.8821e-08
P40692_Q63ZY3-3	0.00370594028679377|0.00531051623955834|0.0037196341213512	0.00208055204542744|0.00155730573918678|0.00167004669884498	0.00371963	0.00167005	-1.15527	8.39629e-06	2.08508e-05
P40692_Q68D06-2	0.00506564306289585|0.0043070156488863|0.0039006742230258	0.00111720052911744|0.00129855624744991|0.00107275719082487	0.00430702	0.0011172	-1.9468	7.65125e-21	7.38485e-20
P40692_Q7Z7L1	0.00672019935727663|0.00909727468994894|0.00711418894735426	0.00117762311673725|0.0011568907412926|0.00108562134380287	0.00711419	0.00115689	-2.62045	9.92673e-19	8.40686e-18
P40692_Q86XI2-2	0.00340890213648463|0.00466625221264618|0.00397811090410908	0.00107926255973695|0.000904234198769853	0.00397811	0.000991748	-2.00404	1.6948e-10	7.75511e-10
P40692_Q92878	0.00597275316432069|0.00590471437742974|0.00542743534234692	0.00166295764369074|0.00146404130551708|0.0012866252841182	0.00590471	0.00146404	-2.01191	2.33372e-99	1.56721e-97
P40692_Q96H79	0.0224332492935058|0.0119733575466862|0.0160972250893047	0.00228873501496138|0.00221400263117742|0.00171344044825416	0.0160972	0.002214	-2.86208	1.26944e-06	3.51083e-06
P40692_Q96K21-2	0.00346154037689376|0.00344178345381878|0.00349600725120955	0.00111611169829685|0.00105283872020444	0.00346154	0.00108448	-1.67442	0	0
P40692_Q96KQ7-2	0.00233772174237338|0.00284438756184081|0.0023091147968926	0.00113931739045631|0.000965849677701607	0.00233772	0.00105258	-1.15117	6.23143e-10	2.66709e-09
P40692_Q9NR56-2	0.00867342660350753|0.0100443553106268|0.00927096742610537	0.00463090738532441|0.00387483365843312|0.00309811309907736	0.00927097	0.00387483	-1.25859	3.96902e-20	3.6675e-19
P40692_Q9UBS0	0.0027082183030564|0.00287968133784958|0.00262721980106795	0.000909551394762312|0.000921097232591877	0.00270822	0.000915324	-1.56499	3.98265e-80	2.10992e-78
P40692_Q9UGI8-2	0.00959891192965985|0.00803054458223755|0.00814075173069026	0.00425579130366029|0.00565966417172297|0.00340588224083712	0.00814075	0.00425579	-0.935735	5.57272e-07	1.63815e-06
P40855_Q9UM54-6	0.0012011421651952|0.00123870429176542	0.00334813018155916|0.00304444187895857|0.00315654980804895	0.00121992	0.00315655	1.37156	5.45935e-65	2.15126e-63
P40937-2_P42025	0.0395409441313971|0.037021518571079|0.0322958354513507	0.0182785111708472|0.0191076743587731|0.0156946009780838	0.0370215	0.0182785	-1.01822	3.25109e-15	2.21763e-14
P40937-2_P46734	0.0189380317051984|0.0258841950460881|0.0208324151486654	0.0125866501954144|0.014021391679552|0.0124223744108035	0.0208324	0.0125867	-0.726936	3.21063e-05	7.24823e-05
P40937-2_P49959-3	0.0140842267254854|0.0168248152322639|0.0127799663099613	0.00758153513698593|0.00888965342126545|0.0069907434925522	0.0140842	0.00758154	-0.893518	3.08779e-07	9.40138e-07
P40937-2_Q13885	0.0662689236204048|0.12041298555966|0.0795793744516902	0.0448401135823942|0.0226755886822649|0.0273637260627684	0.0795794	0.0273637	-1.54013	0.00119397	0.00210534
P40937-2_Q14683	0.0113257110338047|0.0138733543915194|0.0107433542182819	0.00708132528172412|0.0085759931068705|0.00661916743309405	0.0113257	0.00708133	-0.67751	5.3826e-05	0.000117456
P40937-2_Q92785	0.0118935009182505|0.0128406262609801|0.0111329248677234	0.0076119010746195|0.0090942753072724|0.007129390015863	0.0118935	0.0076119	-0.643845	1.93108e-07	6.08149e-07
P40937-2_Q9BSJ8-2	0.0139593645302399|0.0203300167431393|0.0139356885040274	0.00888687940841247|0.00999164088475624|0.00796839299283241	0.0139594	0.00888688	-0.651484	0.00123938	0.00217977
P40937-2_Q9UGI8-2	0.0166687401727239|0.0166188316434867|0.0144554450753951	0.0102142489186187|0.0131907039760402|0.00913419360841282	0.0166188	0.0102142	-0.702236	0.000342963	0.000653054
P40938_P49959-3	0.0080049443036083|0.00958931540771853|0.00775781168265434	0.0020521359016459|0.00139796652494282|0.0015604010575297	0.00800494	0.0015604	-2.35897	5.15612e-29	7.77987e-28
P40938_Q3KQU3-4	0.00502444430364774|0.00674886173960451|0.00512139454784283	0.00291973545980146|0.00185899295820629|0.00205376268553624	0.00512139	0.00205376	-1.31827	2.21063e-07	6.89358e-07
P40938_Q5TA45-3	0.00458035117440623|0.00646690183278638|0.00502906984861211	0.00192564765426695|0.00131673639685665|0.00149158984051693	0.00502907	0.00149159	-1.75344	2.42165e-10	1.08826e-09
P40938_Q86XI2-2	0.00439944795767163|0.00601903944935003|0.00527064962150702	0.00150832093935531|0.00120220313132305	0.00527065	0.00135526	-1.95941	2.94687e-10	1.30461e-09
P40938_Q96K21-2	0.00445208619808076|0.00479457069052263|0.00478854596860749	0.00115546460629148|0.00135080765275764	0.00478855	0.00125314	-1.93404	9.26898e-98	6.13812e-96
P40938_Q9BZL6-3	0.00351885086578652|0.00396815993338624|0.00378667855322605	0.00175393628616788|0.00141717141808433|0.00145651175752895	0.00378668	0.00145651	-1.37842	1.45911e-39	3.26622e-38
P40938_Q9H0S4-2	0.00519473827735262|0.00747671798008908|0.00580759484980912	0.00232861062295571|0.0018767279506897|0.0019153529426874	0.00580759	0.00191535	-1.60033	3.42198e-09	1.32975e-08
P40938_Q9NR56-2	0.00966397242469453|0.0113971425473307|0.0105635061435033	0.00505996576494277|0.00391418656642776|0.00339608203163056	0.0105635	0.00391419	-1.4323	5.73557e-20	5.25908e-19
P40938_Q9UBS0	0.0036987641242434|0.00423246857455343|0.00391975851846589	0.000948904302756944|0.00121906616514508	0.00391976	0.00108399	-1.85442	1.48946e-37	3.1148e-36
P40938_Q9UGI8-2	0.0105894577508469|0.00938333181894139|0.00943329044808821	0.00468484968327865|0.00569901707971761|0.00370385117339032	0.00943329	0.00468485	-1.00976	2.53418e-13	1.49173e-12
P40938_Q9Y5V3-2	0.00365635238300543|0.00487962202390933|0.00398163121873918	0.00208956172722111|0.00141921558004556|0.00157694569933955	0.00398163	0.00157695	-1.33623	3.10392e-09	1.21506e-08
P40939_P55084-2	0.00646662024339906|0.00813549882839134|0.00779048993696298	0.00257261876458317|0.00223258688592178|0.00237427633409394	0.00779049	0.00237428	-1.71423	1.27272e-22	1.36674e-21
P40939_Q05397-5	0.00512500181745759|0.0053091893677271|0.00571621195153023	0.00182646534179091|0.00206785045937699|0.00163586522752978	0.00530919	0.00182647	-1.53944	4.8997e-61	1.83951e-59
P41229-2_P46779-2	0.00388994810142659|0.00404761547462671|0.00277642272394292	0.00281943911502917|0.00242416681409275|0.00189511995388544	0.00388995	0.00242417	-0.682262	0.013299	0.0200537
P41229-2_P49207	0.0107413649800721|0.0140589014291284|0.00836035203936857	0.00492617973997456|0.00504186922846924|0.00357029986246735	0.0107414	0.00492618	-1.12464	0.000141341	0.00028665
P41229-2_P50914	0.0243108030495945|0.0226131297954231|0.0187734226681931	0.0129535224736648|0.00778817165285677|0.00645582658069043	0.0226131	0.00778817	-1.5378	5.97879e-07	1.74354e-06
P41229-2_P52943	0.00761044799248405|0.0122254034416161|0.00821935844919884	0.006026340695105|0.00231045389728085|0.00324483507901316	0.00821936	0.00324484	-1.34088	0.00266209	0.00443805
P41229-2_P62424	0.0146120076271727|0.0167464841224565|0.00887486875110286	0.00625735606506662|0.00554435737455897|0.00420012264850246	0.014612	0.00554436	-1.39806	0.000872335	0.00156718
P41229-2_P62917	0.0347806288017023|0.0536069390585912|0.0220947676729682	0.0206915106043879|0.015088267981958|0.0130284625825816	0.0347806	0.0150883	-1.20486	0.0293581	0.0420485
P41229-2_Q07020	0.0350388630567257|0.0322440583481215|0.0257890216707775	0.0145975021857291|0.015500421640838|0.0119113875196144	0.0322441	0.0145975	-1.14331	7.35382e-09	2.72017e-08
P41229-2_Q13885	0.0585808533672175|0.111154679697531|0.072704780866311	0.0401139714369601|0.015830024762418|0.0221272495212883	0.0727048	0.0221272	-1.71623	0.00155181	0.00267984
P41229-2_Q6P2E9	0.0139974808032519|0.0292044673577423|0.0300391471996021	0.0128956548501634|0.00773481762250294|0.00746925776995128	0.0292045	0.00773482	-1.91675	0.00626661	0.00992994
P41229-2_Q92616	0.0156865720511255|0.0163236271615331|0.0140311203613297	0.00771812603370783|0.00762662169245742|0.00759651925185629	0.0156866	0.00762662	-1.04041	2.20675e-29	3.37237e-28
P41229-2_Q96H79	0.0218150072833825|0.0113033387458066|0.0155373248486304	0.00352105048448566|0.00289947851564777|0.00220527527434977	0.0155373	0.00289948	-2.42187	1.44862e-05	3.45006e-05
P41229-2_Q9BQE3	0.00724061287684497|0.00902551923688728|0.00723028678785324	0.00596596998237771|0.0035015711350392|0.00413638283100296	0.00724061	0.00413638	-0.807742	0.000515851	0.000956661
P41229-2_Q9BUF5	0.073782744542862|0.0951154216961219|0.0950076756292721	0.0428325107474058|0.0360682133067129|0.0328932515755545	0.0950077	0.0360682	-1.39732	3.93141e-11	1.90691e-10
P41229-2_Q9Y3U8	0.0202753578314653|0.0273363998058026|0.0155769335725523	0.00966795112440424|0.0075493368852368|0.00682012990043126	0.0202754	0.00754934	-1.42531	0.000211528	0.000417798
P41229-2_Q9Y4X5	0.00221652217812729|0.00225651308490995	0.00399993800428945|0.00335965876508792|0.00301688154580334	0.00223652	0.00335966	0.587061	0.0010238	0.00182554
P42025_P61163	0.0497709961452685|0.0426795494894938|0.040032079372761	0.0170818108180622|0.0189304590994021|0.0155673694227371	0.0426795	0.0170818	-1.32108	1.40804e-18	1.17165e-17
P42025_Q13561	0.102397854908267|0.0946517680707776|0.0860020634910222	0.036859372195653|0.0337421898966163|0.0295725932478105	0.0946518	0.0337422	-1.48808	6.44302e-32	1.0817e-30
P42025_Q14203-3	0.050935881678064|0.0474063406498603|0.0457578618056065	0.0196970736956103|0.017233374259323|0.0150298992861551	0.0474063	0.0172334	-1.45987	2.29191e-51	6.87285e-50
P42025_Q8IUR7-7	0.034588572669378|0.0283767416238495|0.0278878971650363	0.0153033218178558|0.015435608429426|0.0130397370322536	0.0283767	0.0153033	-0.890864	7.67504e-12	3.982e-11
P42025_Q9BTE1	0.0331749710492536|0.0281172192378731|0.025691293461295	0.0122467346260634|0.0116276877114065	0.0281172	0.0119372	-1.23599	2.31483e-09	9.25157e-09
P42025_Q9NZ32	0.0362993295703466|0.0308615635147204|0.0277368087600706	0.0134202861990611|0.0122732710357764|0.0111109725211411	0.0308616	0.0122733	-1.33029	7.45623e-14	4.58727e-13
P42025_Q9UJW0	0.0366959491909299|0.0329455599318594|0.0310194786262948	0.0140314113327219|0.0127510603329939|0.0109612386200436	0.0329456	0.0127511	-1.36947	1.26508e-28	1.87909e-27
P42224_P49589-3	0.032160328629262|0.0423339993849808|0.0340265432606769	0.0206119520283564|0.0222280932425182|0.0173245813827696	0.0340265	0.020612	-0.723179	2.8597e-06	7.54986e-06
P42224_Q08J23	0.0342554290973013|0.0450995695357593|0.0335397040070977	0.0217818082423945|0.0227006956743805|0.0194997311882037	0.0342554	0.0217818	-0.653209	2.38829e-05	5.4826e-05
P42226_Q14919-2	0.0117270256527812|0.01310306822787|0.0122953617939237	0.004987260092887|0.00677532392222732|0.00528621189985596	0.0122954	0.00528621	-1.21781	9.97151e-23	1.08301e-21
P42345_Q96ST2-3	0.00677833216229746|0.00802854750787014|0.00729817198445595	0.00480110028074261|0.00553364267335053|0.00457319149480109	0.00729817	0.0048011	-0.60417	2.35691e-07	7.32577e-07
P42704_Q14195-2	0.0288531801165385|0.0313352322826621|0.0266727531535079	0.107653893367254|0.084590845791756|0.0853685956904026	0.0288532	0.0853686	1.56498	1.24496e-16	9.33328e-16
P42704_Q9GZT3-2	0.0164485755474775|0.0202655016985737|0.0180482269270571	0.0105181479689395|0.00909340130613153|0.0106492143692086	0.0180482	0.0105181	-0.778976	1.70132e-11	8.47636e-11
P42766_P51570	0.0246579924643291|0.0239509971220825|0.0211115307655097	0.00824366878137977|0.0128214814491825|0.0113961084660017	0.023951	0.0113961	-1.07154	7.7115e-13	4.37199e-12
P42766_P62750	0.0253101807268532|0.0288958194595294|0.0210968267684582	0.0150304747618318|0.0181232963246456|0.0151474911183517	0.0253102	0.0151475	-0.740639	0.0002694	0.000522792
P42766_Q9GZT4	0.0172155360902917|0.0163428871819034|0.0126184875803823	0.00729240883557496|0.00941512175901571	0.0163429	0.00835377	-0.968164	0.000389474	0.000734577
P43243_Q12888-2	0.00712979897775401|0.0102823057857285|0.00822970490417537	0.0229655654786977|0.0214321510545368|0.0199160677330766	0.0082297	0.0214322	1.38086	5.42314e-24	6.30671e-23
P43243_Q9BVP2-2	0.00571052405463962|0.00611511345045627|0.00642759283365558	0.0136139136251641|0.011146988820979|0.0101501172890541	0.00611511	0.011147	0.866203	1.24245e-07	3.97052e-07
P45974-2_P54727	0.107162244588657|0.137895720418255|0.126373246431108	0.101667027497003|0.0717357170551238|0.0798110654594468	0.126373	0.0798111	-0.66303	0.00185499	0.00316556
P45974-2_Q06323	0.149596663737933|0.166053312302025|0.150717276014754	0.0719382309825503|0.0642982417579383|0.0516256320393941	0.150717	0.0642982	-1.22899	1.78775e-31	2.93931e-30
P45974-2_Q7Z2Z2	0.0615414327741934|0.0718118693491498|0.0641223919739298	0.045276040804526|0.0339811121084985|0.0298014976077337	0.0641224	0.0339811	-0.916095	1.13315e-07	3.64073e-07
P45974-2_Q9UL46	0.0760600352383997|0.0886748623701251|0.0839733259556406	0.0509752733015222|0.0397463761167895|0.0388692730644432	0.0839733	0.0397464	-1.07911	1.29382e-13	7.78905e-13
P46087-4_Q7Z7L1	0.00647810306176671|0.00921719382845185|0.00670302685060174	0.00160207914811172|0.000519666630030619	0.00670303	0.00106087	-2.65956	1.01467e-07	3.27775e-07
P46087-4_Q9BZH6	0.00323528145737168|0.00422646310485903|0.003064234166183	0.00190110924826493|0.000646662133002306	0.00323528	0.00127389	-1.34466	0.000726441	0.00131949
P46087-4_Q9H7B4	0.00562309006673141|0.00762612860967908|0.0054070185864655	0.00184740148486201|0.000533063671667628	0.00562309	0.00119023	-2.24012	1.18964e-06	3.31514e-06
P46087-4_Q9UBW7	0.00314634386332635|0.00272406408882498	0.00147128877897768|0.000361848165647531	0.0029352	0.000916568	-1.67915	0.000671432	0.00122565
P46087-4_Q9UG63-2	0.00279912583503655|0.00296503473120924|0.00221933309976074	0.00189868004151843|0.000714524183322849	0.00279913	0.0013066	-1.09916	0.0104592	0.0160455
P46734_P49959-3	0.0151451626575622|0.0211179185929579|0.0173875578802427	0.00639351637293807|0.00609304738581685|0.0063460827124696	0.0173876	0.00634608	-1.45412	2.86796e-11	1.40683e-10
P46734_Q96K21-2	0.0115923045520347|0.016323173875762|0.0144182921661959	0.00585054546716551|0.00613648930769753	0.0144183	0.00599352	-1.26643	4.94241e-06	1.26221e-05
P46734_Q9BSJ2-4	0.0117463624486577|0.017592787479169|0.0149638971746702	0.00598952964391534|0.0057797287121156|0.00608083729750503	0.0149639	0.00598953	-1.32097	1.90311e-07	6.00134e-07
P46734_Q9NR56-2	0.0168041907786485|0.0229257457325701|0.0201932523410917	0.00940134623623494|0.00860926742730179|0.00818176368657046	0.0201933	0.00860927	-1.22991	4.81667e-10	2.09926e-09
P46734_Q9UGI8-2	0.0177296761048008|0.0209119350041808|0.0190630366456766	0.00902623015457082|0.0103940979405916|0.00848953282833022	0.019063	0.00902623	-1.07858	4.68707e-20	4.31428e-19
P46736_Q9NXR7	0.00899192387311299|0.00961122818723382|0.00734963084468466	0.00460910133644995|0.00505220726404453|0.00490620704712741	0.00899192	0.00490621	-0.874022	3.34771e-08	1.14669e-07
P46776_P47914	0.0784014931392934|0.0837557418571001|0.0642918293044073	0.0355272844684587|0.0431966997538111|0.0326434985678808	0.0784015	0.0355273	-1.14195	6.30645e-09	2.34915e-08
P46776_P62829	0.0659505914028339|0.0697801870908157|0.0540455569147496	0.0292913196577991|0.0383859305305535|0.0277965385714187	0.0659506	0.0292913	-1.17091	5.33475e-08	1.77875e-07
P46776_Q02878	0.0805722311384416|0.0938556757485417|0.0667257981887005	0.0422534190797202|0.04041660899573|0.0305157628105574	0.0805722	0.0404166	-0.995334	7.90842e-07	2.26879e-06
P46776_Q07020	0.0848361331550265|0.0841800429292937|0.065601492122877	0.0394794225065575|0.0456542758893608|0.0333049466849987	0.08418	0.0394794	-1.09238	8.95933e-08	2.91392e-07
P46776_Q14203-3	0.0713812331649018|0.0746535924832187|0.06262472679936	0.0353490096596196|0.0382519879442264|0.0285594161228617	0.0713812	0.035349	-1.01388	1.15717e-14	7.61021e-14
P46777_P49207	0.0227706298078642|0.0245230755937097|0.0135089185708763	0.00879751793516016|0.0143920280132136|0.00786390659611295	0.0227706	0.00879752	-1.37201	0.0126906	0.019203
P46777_P61353	0.0314766795718501|0.0359904756074505|0.0205639700829992	0.0112015342612875|0.0182641916801766|0.0103965962004918	0.0314767	0.0112015	-1.49059	0.00208528	0.00353703
P46777_P62750	0.0248676863832501|0.0283803051662284|0.0181819495053524	0.0140601591156585|0.0192547810468464|0.0126424829671308	0.0248677	0.0140602	-0.822659	0.0184659	0.027267
P46777_Q02543	0.0329449863949776|0.0304222698731499|0.0194153742926711	0.0119069961425698|0.0165045038830351|0.00976652348844055	0.0304223	0.011907	-1.35332	0.00124308	0.00218548
P46777_Q9UIG0-2	0.0146934920419102|0.0130971922486172|0.00806457095338357	0.00623580840554727|0.00582160172542884	0.0130972	0.00602871	-1.11934	0.0218603	0.0319234
P46779-2_P62910	0.00446191939045179|0.00409330621354062|0.00273758979461914	0.00113556802353127|0.00181099395011738|0.00110907419712501	0.00409331	0.00113557	-1.84985	2.49988e-05	5.73602e-05
P46779-2_Q14683	0.00502663361529705|0.0055881840428809|0.00416954694922017	0.000852237582725175|0.00102772612580955|0.000683728737573452	0.00502663	0.000852238	-2.56026	7.88071e-22	8.13317e-21
P46779-2_Q3KQU3-4	0.00480464930701717|0.00569919121551131|0.00356974190608798	0.00222004699614254|0.00180241287346797|0.00154866642503814	0.00480465	0.00180241	-1.4145	1.20719e-05	2.92324e-05
P46779-2_Q96D46	0.0146456477809369|0.00600529573720736|0.00680171766952032	0.00336608957945633|0.00257527775128661|0.00249730685889194	0.00680172	0.00257528	-1.40117	0.0221766	0.0323259
P46779-2_Q9BQ67	0.00466381420632414|0.00589957388352407|0.00375540042801748	0.00276203519485083|0.00295939909907028|0.00237069172446131	0.00466381	0.00276204	-0.755779	0.00129129	0.00226273
P46779-2_Q9BRJ6	0.00545847849890889|0.0063627601118629|0.00437914091838723	0.000690985668091524|0.00112036987133596|0.000665885136245317	0.00545848	0.000690986	-2.98177	1.10459e-14	7.2845e-14
P46779-2_Q9H7B4	0.00663593718679776|0.00780932618378683|0.00555906675886112	0.00115231536944699|0.001193358742147|0.000891891057494979	0.00663594	0.00115232	-2.52576	1.7135e-17	1.3708e-16
P46779-2_Q9NR56-2	0.00944417742806396|0.0103474720232375|0.00901185350174847	0.00436027730128386|0.00385760648168943|0.00289098577113246	0.00944418	0.00385761	-1.29172	5.25095e-24	6.1214e-23
P46782_P62263	0.0921150474320535|0.0940484267197684|0.133866068191752	0.150714426120589|0.125140426383857|0.156596885637311	0.0940484	0.150714	0.680342	0.024698	0.0357717
P46783_P62263	0.0719532218369535|0.0649227915586986|0.0926374398436705	0.12140575839719|0.0971926414109195|0.123735733453583	0.0719532	0.121406	0.754706	0.00155176	0.00267984
P47224_P51570	0.0169773986113822|0.0187505487221473|0.0182801405879824	0.00770900988524454|0.0087105704799555|0.00834687862121091	0.0182801	0.00834688	-1.13097	2.94115e-58	1.03877e-56
P47895_P61160	0.00511475692094768|0.00414646208175|0.00344887791543068	0.00613354015740978|0.00994863831798024|0.00697568417572969	0.00414646	0.00697568	0.750454	0.00594569	0.00945283
P47914_P49207	0.0368446327543178|0.0428041787439197|0.0303640744840509	0.0112491592190109|0.0149578448584508|0.0122261571570379	0.0368446	0.0122262	-1.59148	2.20746e-10	9.97647e-10
P47914_P50914	0.0504140708238403|0.0513584071102145|0.0407771451128754	0.0192765019527011|0.0177041472828383|0.015111683875261	0.0504141	0.0177041	-1.50974	4.69987e-17	3.62605e-16
P47914_P61313	0.0415860062699822|0.0403918786519006|0.0322442298749142	0.0140921667810801|0.0155131778751007|0.0133885626088789	0.0403919	0.0140922	-1.51917	2.54046e-15	1.74036e-14
P47914_P61353	0.0455506825183037|0.0542715787576605|0.0374191259961738	0.0136531755451382|0.0188300085254137|0.0147588467614168	0.0455507	0.0147588	-1.62589	4.46277e-09	1.71049e-08
P47914_P62424	0.0407152754014184|0.0454917614372479|0.0308785911957852	0.0125803355441029|0.0154603330045405|0.012855979943073	0.0407153	0.012856	-1.66313	7.75919e-09	2.85682e-08
P47914_P62891	0.037268614269891|0.0445885098218799|0.0337683622926024	0.0138015914861013|0.0208038372919485|0.0169567281717379	0.0372686	0.0169567	-1.1361	1.56043e-08	5.56064e-08
P47914_P62906	0.0552248841789523|0.0734891696048456|0.0464923177877441	0.0223677620578501|0.0194437810795847|0.0191914040422143	0.0552249	0.0194438	-1.50601	2.06033e-06	5.53446e-06
P47914_P62913	0.0350513278432414|0.0379857570622926|0.0293844538558377	0.0122333451718597|0.0166074130568472|0.0141008268434039	0.0350513	0.0141008	-1.31369	2.22984e-12	1.21646e-11
P47914_P62917	0.0608838965759481|0.0823522163733826|0.0440984901176505	0.0270144900834242|0.0250042436119395|0.0216843198771522	0.0608839	0.0250042	-1.28389	0.000703414	0.00128011
P47914_Q02543	0.0470189893414312|0.0487033730233599|0.0362705302058457	0.0143586374264205|0.0170703207282722|0.0141287740493655	0.047019	0.0143586	-1.71132	6.45797e-13	3.69647e-12
P47914_Q02878	0.0568782288143866|0.070664968482161|0.0489170501812833	0.0236944782379281|0.0201787303771887|0.0177780609397437	0.0568782	0.0201787	-1.49504	6.05467e-09	2.26599e-08
P47914_Q07020	0.0611421308309714|0.0609893356629129|0.0477927441154597	0.0209204816647654|0.0254163972708195|0.020567244814185	0.0609893	0.0209205	-1.54364	2.49497e-13	1.47046e-12
P47914_Q9Y3U8	0.0463786256057111|0.056081677120594|0.0375806560172346	0.0159909306034405|0.0174653125152183|0.0154759871950019	0.0463786	0.0159909	-1.53621	1.61353e-08	5.74557e-08
P48059_P49959-3	0.00754413582440055|0.00765424651807227|0.00682010277632383	0.00132014083528247|0.00117698837350206|0.000956654454281203	0.00754414	0.00117699	-2.68026	1.35194e-106	9.91702e-105
P48059_Q08AF3	0.0057989099225323|0.00676693962867514|0.0054690936880989	0.00103272572763235|0.000964945263326606|0.000706060535135676	0.00579891	0.000964945	-2.58726	5.0035e-37	1.03725e-35
P48059_Q13418	0.00440802063427472|0.00509718053787342|0.00411756123955628	0.00140680046857486|0.00157010240600713|0.00118348982194672	0.00440802	0.0014068	-1.64771	4.05494e-24	4.76206e-23
P48059_Q3KQU3-4	0.00456363582443998|0.00481379284995824|0.00418368564151232	0.00218774039343803|0.00163801480676554|0.00145001608228773	0.00456364	0.00163801	-1.47824	7.05716e-22	7.3149e-21
P48059_Q5TA45-3	0.00411954269519847|0.00453183294314012|0.00409136094228159	0.00119365258790353|0.00109575824541589|0.000887843237268429	0.00411954	0.00109576	-1.91055	7.56746e-80	3.96502e-78
P48059_Q63ZY3-3	0.00423567762877302|0.00472823458661593|0.00407446393241863	0.00177761535868238|0.00137568049574065|0.00136426902814968	0.00423568	0.00137568	-1.62245	1.4717e-32	2.54241e-31
P48059_Q92974-2	0.00769428552146354|0.00871219087344722|0.00780945696184537	0.00571446567862957|0.00488714171245111|0.00437454319085945	0.00780946	0.00488714	-0.676231	1.14371e-09	4.75847e-09
P48059_Q96H79	0.022962986635485|0.0113910758937438|0.0164520549003721	0.00198579832821632|0.0020323773877313|0.00140766277755886	0.0164521	0.0019858	-3.05048	6.53328e-06	1.63951e-05
P48059_Q96K21-2	0.003991277718873|0.00285950180087637|0.00385083706227698	0.00093448645485072|0.000747061049509136	0.00385084	0.000840774	-2.19538	4.56693e-09	1.74341e-08
P48059_Q9H0S4-2	0.00473392979814486|0.00554164909044282|0.00486988594347861	0.00159661555659228|0.00165574979924895|0.0013116063394389	0.00486989	0.00159662	-1.60887	1.24377e-38	2.72031e-37
P48059_Q9NR56-2	0.00920316394548677|0.0094620736576844|0.0096257972371728	0.00432797069857934|0.003693208414987|0.00279233542838206	0.00946207	0.00369321	-1.35728	1.9843e-36	4.00896e-35
P48059_Q9UBS0	0.00323795564503564|0.00229739968490717|0.00298204961213538	0.000727926151316187|0.000615319561896577	0.00298205	0.000671623	-2.15058	2.84482e-09	1.11823e-08
P48059_Q9UG63-2	0.00357095947252571|0.00226283393976392|0.0029853250075807	0.0011712873233989|0.00128339762828627|0.000974701226399796	0.00298533	0.00117129	-1.34979	3.84856e-06	9.97279e-06
P48059_Q9UGI8-2	0.0101286492716391|0.00744826292929513|0.00849558154175769	0.00395285461691522|0.00547803892827685|0.00310010457014182	0.00849558	0.00395285	-1.10382	1.56395e-05	3.70621e-05
P48059_Q9Y508	0.00446091499923916|0.00419390710456732|0.0038682059307735	0.0026922603976289|0.00323939343703917|0.00243874647148443	0.00419391	0.00269226	-0.639477	2.10964e-06	5.66371e-06
P48444_P53618	0.0178836452699745|0.0210499741558512|0.0203924831272657	0.00961249279542766|0.0125791588259911|0.0101474856179206	0.0203925	0.0101475	-1.00692	1.26158e-11	6.3653e-11
P48556_Q15008	0.120058034439202|0.127760381698733|0.114717764510297	0.15648350385533|0.183381428352705|0.20593508742748	0.120058	0.183381	0.611116	3.60707e-05	8.08201e-05
P48556_Q16186	0.162186000014298|0.183845096743891|0.164515925078969	0.239619945444082|0.252105864596439|0.27212383562157	0.164516	0.252106	0.615802	5.17543e-13	2.98746e-12
P48556_Q99460-2	0.111301601140187|0.11704417888352|0.112249658218456	0.139013865666388|0.16945098480406|0.18071670186013	0.11225	0.169451	0.594157	8.26412e-05	0.000173889
P48643_P49368	0.261959033542601|0.307756196037943|0.267315816466951	0.489808720371178|0.409451680991682|0.447682442300425	0.267316	0.447682	0.743931	5.07311e-10	2.19697e-09
P48643_P50990	0.121791218569547|0.151020525810148|0.12295688342052	0.258882382572407|0.205424231611306|0.226218346334846	0.122957	0.226218	0.879563	7.39433e-08	2.42644e-07
P48643_P50990-2	0.237564910428094|0.252296571994175|0.196459979619079	0.416833359536622|0.399902597718903|0.357808165845045	0.237565	0.399903	0.751327	1.85835e-11	9.23941e-11
P48643_P50991	0.175889547832142|0.196506657575105|0.16773515776021	0.329929495696532|0.308226602591328|0.290946155754829	0.17589	0.308227	0.809322	5.33166e-20	4.89814e-19
P48643_P78371	0.215450565488939|0.263449554569955|0.222267984092996	0.419582284354279|0.36032258709015|0.381295808387104	0.222268	0.381296	0.778611	2.26817e-11	1.12418e-10
P48643_Q99832	0.201477880958056|0.244405314893884|0.214486053826133	0.377860207749159|0.335822992691528|0.344274681834637	0.214486	0.344275	0.682676	2.19122e-13	1.29947e-12
P48735_Q9HB07	0.0273339122695228|0.0261913844202373|0.0250149348295943	0.0169821886288689|0.0155709594479911	0.0261914	0.0162766	-0.686295	1.25683e-22	1.35272e-21
P49006_Q14558-2	0.00638526595667756|0.00732224798040878	0.00123163815691175|0.00124669966029698|0.00128318870894041	0.00685376	0.0012467	-2.45878	1.06827e-57	3.71789e-56
P49189_Q9NPQ8-4	0.01412261238028|0.0149542173901986|0.0147297665865457	0.00934535712504785|0.00897659119734803|0.00840212728471527	0.0147298	0.00897659	-0.714495	2.12108e-53	6.61e-52
P49207_P49959-3	0.0146365661856232|0.018550930838127|0.0117900883563251	0.00345918806293237|0.00395908885458098|0.00273048470561352	0.0146366	0.00345919	-2.08107	5.60414e-09	2.11063e-08
P49207_P50914	0.0325512127629197|0.0335975512634149|0.0246581382999362	0.0135573175450454|0.00970317100601921|0.00743204433523184	0.0325512	0.00970317	-1.74618	1.98716e-09	7.99561e-09
P49207_P51570	0.0204266430062591|0.023955730132192|0.0189328026026393	0.00400581001140143|0.00651780673980148|0.00557371133567663	0.0204266	0.00557371	-1.87374	2.44935e-21	2.42797e-20
P49207_P61313	0.0237231482090616|0.0226310228051011|0.016125223061975	0.00837298237342431|0.00751220159828164|0.00570892306884968	0.022631	0.0075122	-1.59099	4.88807e-08	1.63898e-07
P49207_P61353	0.0276878244573831|0.036510722910861|0.0213001191832345	0.00793399113748246|0.0108290322485946|0.00707920722138761	0.0276878	0.00793399	-1.80313	1.25798e-05	3.03391e-05
P49207_P62424	0.0228524173404978|0.0277309055904484|0.0147595843828459	0.00686115113644718|0.00745935672772141|0.00517634040304386	0.0228524	0.00686115	-1.73582	7.01796e-05	0.000149381
P49207_P62750	0.0210788312687831|0.0289005524696389|0.0189180986055878	0.0107926159918534|0.0118196216152645|0.00932509398802663	0.0210788	0.0107926	-0.96575	7.74963e-05	0.000163932
P49207_P62829	0.0243937310178583|0.0288286239776353|0.0201178020943931	0.00501319440835121|0.0101470756351931|0.00737919716057578	0.0243937	0.0073792	-1.72497	6.64277e-09	2.47057e-08
P49207_P62888	0.0169645364242302|0.0160796058941513|0.0114093029795014	0.00469027723649804|0.0094741951742063|0.00507150829442626	0.0160796	0.00507151	-1.66475	0.000270225	0.000523966
P49207_P62906	0.0373620261180318|0.0557283137580461|0.0303733109748049	0.0166485776501944|0.0114428048027656|0.0115117645021851	0.037362	0.0115118	-1.69846	0.000312681	0.000600186
P49207_P62913	0.0171884697823208|0.020224901215493|0.0132654470428984	0.00651416076420398|0.00860643678002807|0.00642118730337472	0.0171885	0.00651416	-1.39979	5.50015e-06	1.39419e-05
P49207_P62917	0.0430210385150275|0.064591360526583|0.0279794833047113	0.0212953056757685|0.0170032673351204|0.014004680337123	0.043021	0.0170033	-1.33923	0.0103858	0.0159431
P49207_Q02543	0.0291561312805106|0.0309425171765604|0.0201515233929065	0.0086394530187648|0.00906934445145314|0.00644913450933635	0.0291561	0.00863945	-1.75479	5.30172e-08	1.77021e-07
P49207_Q02878	0.039015370753466|0.0529041126353614|0.032798043368344	0.0179752938302724|0.0121777541003696|0.0100984213997145	0.0390154	0.0121778	-1.67979	1.06402e-05	2.60568e-05
P49207_Q07020	0.0432792727700509|0.0432284798161134|0.0316737373025205	0.0152012972571096|0.0174154209940004|0.0128876052741558	0.0432285	0.0152013	-1.50779	2.77504e-09	1.0935e-08
P49207_Q08AF3	0.012891340283755|0.0176636239487299|0.0104390792681002	0.00317177295528225|0.00374704574440552|0.00247989078646799	0.0128913	0.00317177	-2.02304	9.93909e-07	2.80202e-06
P49207_Q13642-1	0.0117462925621768|0.0136733959754714|0.00865122171730631	0.00464394566821419|0.0057984180244482|0.00385684432576076	0.0117463	0.00464395	-1.33878	2.62225e-05	5.98798e-05
P49207_Q3KQU3-4	0.0116560661856627|0.015710477170013|0.00915367122151363	0.00432678762108793|0.00442011528784445|0.00322384633362005	0.0116561	0.00432679	-1.42971	2.67551e-05	6.10375e-05
P49207_Q5TA45-3	0.0112119730564212|0.0154285172631948|0.00906134652228291	0.00333269981555343|0.00387785872649481|0.00266167348860074	0.011212	0.0033327	-1.75028	6.0443e-06	1.52402e-05
P49207_Q63ZY3-3	0.0113281079899957|0.0156249189066706|0.00904444951241994	0.00391666258633227|0.00415778097681957|0.00313809927948199	0.0113281	0.00391666	-1.53221	2.34364e-05	5.39308e-05
P49207_Q92974-2	0.0147867158826862|0.0196088751935019|0.0127794425418467	0.00785351290627947|0.00766924219353003|0.00614837344219177	0.0147867	0.00766924	-0.947146	5.04788e-05	0.000110761
P49207_Q96H79	0.0300554169967077|0.0222877602137985|0.0214220404803734	0.00412484555586621|0.00481447786881021|0.00318149302889117	0.0222878	0.00412485	-2.43384	1.61829e-13	9.70566e-13
P49207_Q96K21-2	0.0110837080800957|0.0137561861209311|0.00882082264227829	0.00371658693592964|0.00252089130084145	0.0110837	0.00311874	-1.82941	1.90122e-05	4.43928e-05
P49207_Q9GZT4	0.0129841866322217|0.0163476201920129|0.0104397594175119	0.00305455006559661|0.00359272462869069	0.0129842	0.00332364	-1.96592	7.50308e-06	1.87106e-05
P49207_Q9HAU0-4	0.0101677534111106|0.00783533457794833	0.00353776817805878|0.00233537619790275	0.00900154	0.00293657	-1.61604	3.79128e-06	9.84577e-06
P49207_Q9NR56-2	0.0162955943067095|0.0203587579777391|0.0145957828171741	0.00646701792622924|0.00647530889606592|0.00456616567971438	0.0162956	0.00646702	-1.33331	6.95513e-10	2.96885e-09
P49207_Q9UBS0	0.0103303860062583|0.0131940840049619|0.00795203519213669	0.0035100266323951|0.00238914981322889	0.0103304	0.00294959	-1.80831	0.000163002	0.000326414
P49207_Q9UGI8-2	0.0172210796328618|0.0183449472493498|0.013465567121759	0.00609190184456512|0.00826013940935576|0.00487393482147413	0.0172211	0.0060919	-1.49921	2.24953e-08	7.84046e-08
P49207_Q9UNX3	0.0203866224598888|0.0208577141097772|0.0152948935019946	0.00762956411898328|0.0147302234678316|0.009161080617094	0.0203866	0.00916108	-1.15403	0.0028732	0.00477332
P49207_Q9Y3U8	0.0285157675447905|0.0383208212737945|0.0214616492042954	0.0102717461957848|0.00946433623839924|0.00779634765497267	0.0285158	0.00946434	-1.59119	4.16268e-05	9.24007e-05
P49207_Q9Y508	0.0115533453604618|0.015090591424622|0.00883819151077482	0.0048313076252788|0.00602149391811808|0.00421257672281675	0.0115533	0.00483131	-1.25783	0.000308749	0.000593356
P49368_P50991	0.225546440376815|0.229430732143148|0.205826271182873	0.353528521022149|0.360217367732667|0.330542824594735	0.225546	0.353529	0.648402	2.55392e-28	3.7353e-27
P49368_P78371	0.265107458033612|0.296373629137998|0.260359097515659	0.443181309679895|0.412313352231489|0.420892477227009	0.265107	0.420892	0.666874	2.47529e-25	3.11403e-24
P49368_Q99832	0.251134773502729|0.277329389461927|0.252577167248796	0.401459233074776|0.387813757832867|0.383871350674542	0.252577	0.387814	0.61864	8.61453e-39	1.90158e-37
P49406_Q16540	0.00367704843963426|0.00445733490377138|0.00408738254922584	0.00254693721037564|0.00219985881835117|0.00323367763705283	0.00408738	0.00254694	-0.682414	0.000185553	0.000369093
P49406_Q9NRX2	0.0041064190117321|0.00498388100638102|0.00446868850744747	0.00294178871056975|0.00273417222100574|0.00395681280672094	0.00446869	0.00294179	-0.603158	0.00406441	0.00662534
P49419-2_Q04323	0.0136563006567261|0.0149605663083308|0.0123687400306759	0.00822168669877851|0.00520515262506367	0.0136563	0.00671342	-1.02445	2.7585e-06	7.29884e-06
P49419-2_Q13630	0.00824658021344554|0.00860544001557777|0.00636052264036667	0.00497749073933702|0.00397251755338067	0.00824658	0.004475	-0.881907	0.000806853	0.00145502
P49419-2_Q14790-9	0.00717649507388136|0.00730927594592423	0.00299281356520808|0.00291401148732126	0.00724289	0.00295341	-1.29418	0	0
P49419-2_Q96AY3	0.00670648836463051|0.00669642300370395|0.00454278384916279	0.0105910584841706|0.0123242062322415	0.00669642	0.0114576	0.774846	1.30079e-06	3.59128e-06
P49419-2_Q9NT62	0.00903956978891442|0.00869071231771843|0.00718466712693285	0.00459063771708684|0.00488569249493556	0.00869071	0.00473817	-0.875146	1.57901e-06	4.29967e-06
P49419-2_Q9UBB6-2	0.00634569415300776|0.00650457937860887|0.00448493436775848	0.00388559634425589|0.00319182324679904	0.00634569	0.00353871	-0.842555	0.0105707	0.0162009
P49419-2_Q9UHJ6	0.00631969526743324|0.00607656812312432|0.00426504293535022	0.00315585368743031|0.00295510011251372	0.00607657	0.00305548	-0.991859	0.00294225	0.00488293
P49458_Q6NYC1-3	0.016286625666875|0.0138819954501565|0.0133552544195725	0.00931704392569208|0.00665204783362555|0.00850974750689909	0.013882	0.00850975	-0.706027	1.17937e-07	3.77651e-07
P49588_P55327-4	0.0249914138293994|0.0384121082251512|0.0290954218418192	0.0158465214705436|0.0144874913435092|0.013304734512755	0.0290954	0.0144875	-1.00598	5.49307e-05	0.000119484
P49588_Q08J23	0.0338223669312739|0.0477290008882239|0.0405559522658826	0.027591182495828|0.0234079469830157|0.023128428860244	0.040556	0.0234079	-0.792915	0.000177961	0.000355029
P49588_Q9NVE7	0.0214732203913856|0.0303794740615907|0.0269261493124156	0.0126586383082031|0.009927957671649|0.0116361694605882	0.0269261	0.0116362	-1.21039	4.34663e-08	1.4688e-07
P49591_Q08J23	0.0758812310356062|0.0851380326839716|0.0615699658637117	0.0389298073189706|0.0435808839051014|0.0359598465319377	0.0758812	0.0389298	-0.962868	1.45893e-06	4.0001e-06
P49642_P49643	0.0043496077875378|0.00453810674483322|0.00402717145172579	0.0016657052653927|0.00206023607961581|0.0022651914974188	0.00434961	0.00206024	-1.07808	1.43278e-23	1.62269e-22
P49720_P60900	0.105056672436988|0.102206146808701|0.0821898063644865	0.182626570291886|0.189089264709365|0.218236100926548	0.102206	0.189089	0.887585	2.10945e-14	1.36656e-13
P49720_Q99436	0.0631126441662416|0.0674188974876871|0.0588214718647672	0.104428556748086|0.129452574785338|0.125473832350802	0.0631126	0.125474	0.991386	3.58993e-12	1.91892e-11
P49721_P60900	0.217879465543361|0.234708037111521|0.15540859945079	0.334448699246672|0.275668249761779|0.344192287981819	0.217879	0.334449	0.618255	0.000344137	0.000655028
P49736_Q14566	0.091713151626044|0.09541479621199|0.0997264769956959	0.0488978590641838|0.0531456301776259|0.0429829888855137	0.0954148	0.0488979	-0.964442	1.75305e-36	3.57202e-35
P49757-2_Q06546	0.00432567399703648|0.00490254884069376	0.00272815195809235|0.00317608173856969|0.00268737644199691	0.00461411	0.00272815	-0.758129	2.99956e-09	1.17614e-08
P49815-3_Q6NZI2	0.00876996682433141|0.00807391752357221|0.00853846147058035	0.00274292790744593|0.00301495360614521|0.00325324345094657	0.00853846	0.00301495	-1.50184	8.22806e-104	5.85543e-102
P49959-3_P61353	0.0233426159496091|0.0300183308518677|0.0188451398684481	0.00586320438905972|0.00783125252154395|0.00526317430999238	0.0233426	0.0058632	-1.9932	1.045e-07	3.37114e-07
P49959-3_P62750	0.0167336227610091|0.0224081604106457|0.0164631192908013	0.00872182924343069|0.0088218418882138|0.0075090610766314	0.0167336	0.00872183	-0.940047	2.83303e-07	8.67559e-07
P49959-3_P62888	0.0126193279164562|0.00958721383515808|0.00895432366471494	0.0026194904880753|0.00647641544715561|0.00325547538303102	0.00958721	0.00325548	-1.55824	0.000137564	0.000279466
P49959-3_P62891	0.0150605477011964|0.0203352619160872|0.0151943761648767	0.00601162033002278|0.00980508128807873|0.00746105572031345	0.0151944	0.00746106	-1.02609	9.72272e-06	2.39082e-05
P49959-3_P62899	0.0519451663719518|0.068137416716955|0.0482448106320786	0.0359501824608615|0.031020674479781|0.0304607430864854	0.0519452	0.0310207	-0.743759	0.00019908	0.00039452
P49959-3_P62906	0.0330168176102578|0.0492359216990529|0.0279183316600184	0.0145777909017716|0.00844502507571486|0.0096957315907899	0.0330168	0.00969573	-1.76778	0.000114796	0.000236639
P49959-3_P62913	0.0128432612745468|0.0137325091564998|0.010810467728112	0.00444337401578124|0.00560865705297737|0.00460515439197948	0.0128433	0.00460515	-1.47969	6.84487e-16	4.893e-15
P49959-3_Q02543	0.0248109227727366|0.0244501251175672|0.01769654407812	0.00656866627034206|0.00607156472440245|0.00463310159794112	0.0244501	0.00607156	-2.0097	3.83935e-12	2.0408e-11
P49959-3_Q07020	0.0389340642622768|0.0367360877571202|0.029218757987734	0.0131305105086869|0.0144176412669497|0.0110715723627606	0.0367361	0.0131305	-1.48427	1.01098e-12	5.66434e-12
P49959-3_Q14192	0.0153519156649763|0.020791086489436|0.0138475626623828	0.00406380297322625|0.00369257343801412|0.00293919158451836	0.0153519	0.00369257	-2.05572	8.47781e-10	3.58353e-09
P49959-3_Q14683	0.00753284198616854|0.00910707793838931|0.00729849694985934	0.000888191459247822|0.000647648813135337|0.00054287573476013	0.00753284	0.000647649	-3.53991	1.46246e-36	3.00561e-35
P49959-3_Q14847	0.0384802764603964|0.0624740285732995|0.0346343344778608	0.0159127127340114|0.0141637296046793|0.0135132487602884	0.0384803	0.0141637	-1.44192	0.000449823	0.000840421
P49959-3_Q63ZY3-3	0.00698289948222169|0.00913252684767742|0.00658947019763346	0.00184587583790954|0.00116000124976887|0.00132206636808676	0.0069829	0.00132207	-2.40103	6.47878e-14	4.02749e-13
P49959-3_Q6P2E9	0.0178926820088031|0.0336964967667409|0.0334688835165587	0.0114286631731212|0.00665203724861468|0.00662944261309745	0.0334689	0.00665204	-2.33095	0.00023459	0.000459919
P49959-3_Q86V81	0.00814455390669504|0.0091584096132101|0.00727118105867969	0.00358296295181558|0.00363407790764117|0.00253140600954239	0.00814455	0.00358296	-1.18468	3.80798e-14	2.40802e-13
P49959-3_Q8IY81	0.00707604757528071|0.00773503458388057|0.00633403622739765	0.00112188730913962|0.00103600467606152|0.000909814065255568	0.00707605	0.001036	-2.77191	4.71596e-49	1.31495e-47
P49959-3_Q92785	0.00810063187061438|0.00807434980784995|0.00768806759930079	0.00141876725214321|0.00116593101353723|0.00105309831752908	0.00807435	0.00116593	-2.79186	0	0
P49959-3_Q92878	0.00924971235974861|0.00972672498554881|0.00829727141862919	0.00142828143617283|0.00106673681609918|0.000938644953359975	0.00924971	0.00106674	-3.1162	2.56748e-71	1.1231e-69
P49959-3_Q96JM3	0.00647937540764606|0.00748659503760614|0.0054456446855906	0.00113799619801617|0.000929171762570403|0.000889931425566149	0.00647938	0.000929172	-2.80184	2.68919e-20	2.50431e-19
P49959-3_Q96K21-2	0.00673849957232168|0.00726379406193786|0.00636584332749181	0.00071880720887894|0.000704858389446217	0.0067385	0.000711833	-3.24282	5.28621e-73	2.40044e-71
P49959-3_Q9BSD7	0.00732657894088109|0.0110647842790728|0.00760460454382774	0.00112784119625895|0.000936736361934443|0.000969633402270315	0.0076046	0.000969633	-2.97136	2.04633e-10	9.31003e-10
P49959-3_Q9BSJ2-4	0.00689255746894469|0.00853340766534486|0.0069114483359661	0.000984414585486902|0.000647990453829025|0.00064920637925371	0.00691145	0.000649206	-3.41224	2.17533e-33	3.82729e-32
P49959-3_Q9BSJ8-2	0.0101664954826038|0.0155637402900092|0.0104908312356048	0.00269374558593617|0.00206329659102107|0.00189210129449849	0.0104908	0.0020633	-2.34611	2.31544e-08	8.05842e-08
P49959-3_Q9BUF5	0.0776779457484132|0.0996074511051206|0.0984374119462286	0.0413655190703636|0.0349854329328247|0.0320534364187007	0.0984374	0.0349854	-1.49245	2.77261e-13	1.62806e-12
P49959-3_Q9BVA1	0.0110877908445909|0.0144001283921802|0.0114504478733548	0.00147013357201494|0.00221978888431872|0.00110892895099318	0.0114504	0.00147013	-2.96138	1.83732e-22	1.95544e-21
P49959-3_Q9BZH6	0.00675433694830951|0.0079285545744752|0.00634523233921778	0.00124197700937255|0.000934212087692456|0.000864636516016334	0.00675434	0.000934212	-2.85399	1.24369e-34	2.33462e-33
P49959-3_Q9H0S4-2	0.00748115165159354|0.0099459413515043|0.00738489220869344	0.00166487603581944|0.00144007055327717|0.00126940367937598	0.00748115	0.00144007	-2.37712	8.03176e-16	5.73285e-15
P49959-3_Q9H7B4	0.00914214555766925|0.0113282200792952|0.00868801675950029	0.00118826924596963|0.000813281429472789|0.000751038054681656	0.00914215	0.000813281	-3.49071	1.71524e-26	2.31024e-25
P49959-3_Q9NR56-2	0.0119503857989354|0.0138663659187459|0.0121408035023876	0.0043962311778065|0.00347752916901522|0.00275013276831914	0.0121408	0.00347753	-1.80373	4.93529e-32	8.37419e-31
P49959-3_Q9NY93-2	0.00621110632052142|0.00733343956396733|0.00592594248292087	0.00101897436755311|0.000811931521288609|0.000806915723552121	0.00621111	0.000811932	-2.93542	5.03293e-38	1.0761e-36
P49959-3_Q9P2E9	0.00741337701647057|0.00971570059052067|0.00710051833236844	0.0131471519789397|0.0115829054016648|0.0114363177195023	0.00741338	0.0115829	0.643794	5.81702e-05	0.000125956
P49959-3_Q9UBS0	0.00598517749848432|0.00670169194596866|0.00549705587735022	0.000512246905344408|0.000573116901833657	0.00598518	0.000542682	-3.46322	2.9535e-34	5.45825e-33
P49959-3_Q9UGI8-2	0.0128758711250878|0.0118525551903566|0.0110105878069725	0.00402111509614238|0.00526235968230507|0.0030579019100789	0.0118526	0.00402112	-1.55953	1.00625e-20	9.63413e-20
P49959-3_Q9UN37	0.00855405027245752|0.0132943646611342|0.00964338087708809	0.00410865465384015|0.00311833526354093|0.00297927713117189	0.00964338	0.00311834	-1.62876	1.55461e-06	4.24292e-06
P49959-3_Q9UNX3	0.0160414139521148|0.014365322050784|0.0128399141872081	0.00555877737056055|0.0117324437407809|0.00734504770569876	0.0143653	0.00734505	-0.967747	0.00252611	0.00423505
P49959-3_Q9Y2L1	0.0102898155460453|0.0119845872949236|0.00971954684528939	0.00381034191680554|0.00396402009188737|0.00288310938221551	0.0102898	0.00381034	-1.43322	7.54406e-21	7.29616e-20
P49959-3_Q9Y3C1	0.00661329416424017|0.00851959954875635|0.00619778272472333	0.00126058348032417|0.000941190746341086|0.000869707468016852	0.00661329	0.000941191	-2.81281	4.59023e-17	3.5472e-16
P50213_Q6NXE6-2	0.00240632968587322|0.00187610984996332|0.00137770843832524	0.0123572354795085|0.0072129306308911|0.00855149461202593	0.00187611	0.00855149	2.18843	1.83204e-06	4.95753e-06
P50748_Q9H900	0.00612612531686812|0.00647780468681076|0.00625424931755213	0.00227793746954724|0.00350670360280694|0.00296525342331406	0.00625425	0.00296525	-1.07668	8.69483e-20	7.86659e-19
P50851-2_Q07866-6	0.015698792780857|0.015547633465022|0.0156460192737689	0.00778008577646888|0.0105677484708388|0.00956242923205129	0.015646	0.00956243	-0.710347	9.08501e-15	6.04147e-14
P50851-2_Q9H0B6	0.0185825695871013|0.0179071054297512|0.015355943582376	0.0100968377409307|0.0129842029500579|0.0117347348444196	0.0179071	0.0117347	-0.609747	1.08114e-05	2.64353e-05
P50914_P61313	0.037292586278584|0.0311852511713959|0.0265382936907995	0.0164003251071146|0.0102585040226692|0.00859444978707276	0.0311853	0.0102585	-1.60404	3.62592e-07	1.08869e-06
P50914_P61353	0.0412572625269056|0.0450649512771557|0.0317131898120591	0.0159613338711727|0.0135753346729822|0.00996473393961069	0.0412573	0.0135753	-1.60366	1.57782e-09	6.41899e-09
P50914_P62424	0.0364218554100202|0.0362851339567431|0.0251726550116705	0.0148884938701374|0.0102056591521089|0.00806186712126694	0.0362851	0.0102057	-1.83001	3.54996e-07	1.06925e-06
P50914_P62906	0.0509314641875542|0.0642825421243408|0.0407863816036294	0.0246759203838846|0.0141891072271531|0.0143972912204082	0.0509315	0.0143973	-1.82276	7.25097e-06	1.81293e-05
P50914_P62917	0.0565904765845499|0.0731455888928778|0.0383925539335358	0.0293226484094587|0.019749569759508|0.0168902070553461	0.0565905	0.0197496	-1.51874	0.00148457	0.00257445
P50914_Q02543	0.042725569350033|0.0394967455428552|0.030564594021731	0.0166667957524551|0.0118156468758407|0.00933466122755943	0.0394967	0.0118156	-1.74104	3.36733e-09	1.31065e-08
P50914_Q02878	0.0525848088229884|0.0614583410016562|0.0432111139971686	0.0260026365639626|0.0149240565247571|0.0129839481179376	0.0525848	0.0149241	-1.81701	2.19984e-07	6.87343e-07
P50914_Q07020	0.0568487108395733|0.0517827081824081|0.042086807931345	0.0232286399907999|0.0201617234183879|0.0157731319923789	0.0517827	0.0201617	-1.36085	2.89891e-10	1.28816e-09
P50914_Q9Y3U8	0.0420852056143129|0.0468750496400892|0.0318747198331199	0.0182990889294751|0.0122106386627868|0.0106818743731958	0.0420852	0.0122106	-1.78517	1.08599e-07	3.49393e-07
P50990-2_P78371	0.240713334919106|0.24091400509423|0.189503260667787	0.37020594884534|0.402764268958709|0.331018200771629	0.240713	0.370206	0.621012	8.00019e-08	2.61445e-07
P50990_P50990-2	0.147053987999714|0.128484976334423|0.0901921599953117	0.209506047063468|0.247865913479866|0.175940738719371	0.128485	0.209506	0.705392	0.000829636	0.00149441
P50990_P50991	0.0853786254037611|0.0726950619153528|0.0614673381364431	0.122602183223378|0.15618991835229|0.109078728629155	0.0726951	0.122602	0.754055	0.000326605	0.00062415
P50990_P78371	0.124939643060559|0.139637958910203|0.116000164469229	0.212254971881125|0.208285902851112|0.19942838126143	0.12494	0.208286	0.737334	3.45452e-24	4.10752e-23
P50990_Q92526-3	0.0159007660100191|0.0141011367496846|0.00877736751150514	0.0269062130313147|0.0270032419845032|0.0229777029357426	0.0141011	0.0269062	0.932128	4.46126e-07	1.32366e-06
P50990_Q99832	0.110966958529676|0.120593719234132|0.108218234202365	0.170532895276005|0.183786308452491|0.162407254708963	0.110967	0.170533	0.61992	5.06854e-16	3.66163e-15
P50990_Q9H2J4	0.0207395361693751|0.018924766115436|0.0132305282874819	0.0342558082651327|0.039580966661642|0.032166589719494	0.0189248	0.0342558	0.856073	2.12782e-08	7.45307e-08
P50991_P78371	0.179037972323153|0.18512409067516|0.160778438808919	0.283302085005249|0.311088273831134|0.264156190681413	0.179038	0.283302	0.662076	6.43006e-13	3.68492e-12
P51157_Q9UBK7-2	0.00446929021591333|0.00352987246286227|0.00476334251078808	0.00257418371191186|0.002426646756521|0.00157491309277383	0.00446929	0.00242665	-0.881082	2.12817e-05	4.93538e-05
P51531_Q92785	0.00655972950851628|0.00671646754369295|0.0062603462897509	0.00201129503749909|0.0021964836162034|0.00174511090825065	0.00655973	0.0020113	-1.70551	3.53513e-129	3.24144e-127
P51531_Q9BSJ8-2	0.0086255931205057|0.0142058580258522|0.00906310992605494	0.00328627337129206|0.00309384919368724|0.00258411388522005	0.00906311	0.00309385	-1.5506	2.26186e-05	5.21311e-05
P51531_Q9BVP2-2	0.00728098662880721|0.00776604446918451|0.00685983965817048	0.00459454494742347|0.00557758438195752|0.00438673788903993	0.00728099	0.00459454	-0.664212	5.61416e-08	1.86539e-07
P51570_P61019	0.0116309617862726|0.0121081733888083|0.0124397526951057	0.00362635484482599|0.00605636694195278|0.0055237599969763	0.0121082	0.00552376	-1.13226	1.66714e-19	1.47476e-18
P51570_Q9GZT4	0.0144290549450836|0.0152600274270846|0.0151274943490396	0.00153038526564293|0.00461991834735857	0.0151275	0.00307515	-2.29844	4.2209e-23	4.65863e-22
P51665_Q15008	0.0669792485514071|0.0737636841923373|0.0683113898375576	0.106967410781804|0.111196965224203|0.134096920720943	0.0683114	0.111197	0.702919	3.79449e-08	1.29229e-07
P51665_Q16186	0.109107214126503|0.129848399237496|0.118109550406229	0.190103852370555|0.179921401467937|0.200285668915034	0.11811	0.190104	0.686662	2.70245e-17	2.1298e-16
P51665_Q99460-2	0.0582228152523924|0.0630474813771241|0.0658432835457163	0.0894977725928619|0.0972665216755586|0.108878535153593	0.0630475	0.0972665	0.625505	2.30844e-09	9.23377e-09
P51665_Q9UNM6	0.0702558367993413|0.0761229944683184|0.0693875311984435	0.111133510454836|0.107340980132272|0.133480316457249	0.0702558	0.111134	0.661604	7.10742e-08	2.34034e-07
P51809_Q16563-2	0.00580846851679501|0.00564082630873173	0.0134875403885899|0.0148998010825837|0.0116664257861331	0.00572465	0.0134875	1.23637	2.90298e-10	1.28877e-09
P51809_Q9BSR8	0.000741562582278008|0.000707951514528157	0.00551370486802168|0.00495738325868894|0.0037841804868061	0.000724757	0.00495738	2.77401	9.46358e-10	3.97554e-09
P51991_Q86YP4-3	0.0113922928013049|0.0120020268275719|0.0106939020941216	0.0168798951546669|0.0206056736054925|0.0193810655120689	0.0113923	0.0193811	0.76659	5.85877e-11	2.80187e-10
P52435_Q58EX7	0.000585798661824345|0.000315564139751756|0.000372049222628033	0.000149682390384064|0.000280779688109594|0.000187689404566651	0.000372049	0.000187689	-0.987146	0.0164374	0.0245066
P52435_Q8NEZ4-2	0.000549812841299139|0.000260500230861543|0.000344940343727996	0.000133295286089561|0.000242858718198069|0.000155658753809771	0.00034494	0.000155659	-1.14796	0.0241523	0.0350132
P52435_Q9NV88-2	0.000998693414753971|0.000981768562190693|0.00107542274814684	0.00024832796979507|0.000251048264036596|0.0002675389763249	0.000998693	0.000251048	-1.99208	3.66659e-148	3.97325e-146
P52435_Q9UBS0	0.00128467120338817|0.000839316734804797|0.00106781222308452	0.000256375318787864|0.000254521697602624	0.00106781	0.000255449	-2.06355	1.11281e-06	3.1083e-06
P52435_Q9Y5V3-2	0.0012422594621502|0.00148647018416069|0.00112968492335781	0.000826429551300393|0.000726686596076483|0.000612401231797092	0.00124226	0.000726687	-0.773561	3.8194e-06	9.908e-06
P52788_Q9BRX5	0.0226760957991113|0.0233035006065915|0.0224864811013396	0.0157571601689373|0.0133958788972546	0.0226761	0.0145765	-0.637526	1.25275e-18	1.04976e-17
P52789_Q6P3X3	0.00247823670064515|0.00257119045757744	0.00515513445391378|0.00693740865924863|0.00503831796186273	0.00252471	0.00515513	1.02989	6.02629e-05	0.000129898
P52926_Q9NPQ8-4	0.00963378301098991|0.00965329155098398	0.00510521635118816|0.00411451929491642|0.00447178315026092	0.00964354	0.00447178	-1.10871	5.19947e-42	1.22728e-40
P52943_Q08AF3	0.00976042329616695|0.0158301259612176|0.0102980856779305	0.00427193391041269|0.00101563041321714|0.0021544260030138	0.0102981	0.00215443	-2.257	1.15278e-05	2.80289e-05
P52943_Q63ZY3-3	0.00819719100240767|0.0137914209191584|0.00890345592225021	0.00501682354146272|0.00142636564563118|0.0028126344960278	0.00890346	0.00281263	-1.66244	0.000423832	0.000794977
P52943_Q68D06-2	0.00955689377850975|0.0127879203284864|0.00908449602392481	0.00405347202515272|0.00116761615389432|0.0022153449880077	0.00955689	0.00221534	-2.10901	2.62886e-08	9.08291e-08
P52943_Q92974-2	0.0116557988950982|0.0177753772059897|0.0126384489516769	0.00895367386140992|0.00493782686234164|0.00582290865873758	0.0126384	0.00582291	-1.11801	0.000950374	0.00170353
P52943_Q9NR56-2	0.0131646773191214|0.0185252599902269|0.0144547892270044	0.00756717888135969|0.00374389356487753|0.00424070089626019	0.0144548	0.0042407	-1.76917	4.03505e-07	1.20094e-06
P52943_Q9UGI8-2	0.0140901626452737|0.0165114492618376|0.0133245735315893	0.00719206279969557|0.00552872407816738|0.00454847003801995	0.0140902	0.00552872	-1.34967	5.50001e-13	3.16716e-12
P52943_Q9Y508	0.00842242837287381|0.0132570934371098|0.00869719792060508	0.00593146858040924|0.0032900785869297|0.00388711193936256	0.0086972	0.00388711	-1.16185	0.00107349	0.00190772
P52948-5_Q8WU79	0.00234001814743915|0.00289540631815833|0.00316927814881764	0.00172941119820382|0.00172368241697983|0.00169173587706932	0.00289541	0.00172368	-0.748272	8.61449e-06	2.13593e-05
P53365_P53367	0.0067618164893268|0.00934385745539541|0.00625749632877411	0.0127247508983065|0.00939383313595869|0.0110568633837659	0.00676182	0.0110569	0.709459	0.00785595	0.0122569
P53667-4_Q14683	0.00325337684031448|0.00364778649172711|0.00385802026989071	0.00112430871007851|0.00111544737665992|0.00189930430750838	0.00364779	0.00112431	-1.69798	2.27703e-12	1.23937e-11
P53667-4_Q9BRJ6	0.00368522172392632|0.00442236256070911|0.00406761423905778	0.000963056795444862|0.00120809112218633|0.00188146070618025	0.00406761	0.00120809	-1.75145	6.50951e-15	4.36531e-14
P54105_P62316	0.0139713988655247|0.0194231753856758|0.0175358495466002	0.039076223779836|0.0323680449186903|0.0368722040088542	0.0175358	0.0368722	1.07223	5.04268e-14	3.15946e-13
P54646_Q96H79	0.0207552056438488|0.0100883608616975|0.014665756860548	0.00242468339112737|0.00206409819554422|0.00160686058930828	0.0146658	0.0020641	-2.82887	2.2357e-05	5.15964e-05
P54646_Q9Y5Q8-3	0.0017201833829226|0.00225675752748255|0.00184896604454676	0.00163260305426661|0.00120567520689869|0.00114700014261946	0.00184897	0.00120568	-0.616877	0.00585768	0.00932224
P54819-2_Q8WVJ2	0.0294985534249789|0.0350567143601022	0.0197502539664153|0.0196120411816046	0.0322776	0.0196811	-0.71372	5.86472e-06	1.48031e-05
P54819-2_Q9BV57	0.0267415759346908|0.032901318973769	0.0208234948722213|0.0196341958496304|0.0137026445520388	0.0298214	0.0196342	-0.602982	0.00128028	0.00224425
P54819-2_Q9NWV4	0.0335290366188118|0.0397003849565297	0.0239633166860135|0.0238126737286406|0.0161340379254622	0.0366147	0.0238127	-0.620694	0.000158232	0.000318468
P54920_Q14677-3	0.00295591412852207|0.00301036365063344|0.00268686875419942	0.00745371233471472|0.00945812226047616|0.00683376664064809	0.00295591	0.00745371	1.33435	2.93024e-10	1.29846e-09
P55036_P62333	0.0509301302483135|0.0558702200869466|0.0476369225121694	0.0656095962328674|0.0835188470332189|0.0910614775577518	0.0509301	0.0835188	0.713582	0.000306091	0.00058896
P55036_Q15008	0.0729884113664873|0.0786173005087307|0.0720760921579926	0.102616511000712|0.116922092935792|0.133511584875944	0.0729884	0.116922	0.679808	2.49288e-06	6.62545e-06
P55036_Q16186	0.115116376941583|0.134702015553889|0.121874252726664	0.185752952589464|0.185646529179526|0.199700333070034	0.121874	0.185753	0.607992	2.67223e-19	2.33783e-18
P55036_Q99460-2	0.0642319780674726|0.0679010976935174|0.0696079858661513	0.0851468728117706|0.102991649387147|0.108293199308594	0.0679011	0.102992	0.601021	1.09799e-05	2.67787e-05
P55072_Q07866-6	0.100666701631445|0.106561038346741|0.101233648094028	0.209607639282205|0.218809286075332|0.241529049348958	0.101234	0.218809	1.11199	1.22992e-35	2.40338e-34
P55084-2_Q0VDF9	0.0176104016217759|0.0182582007145179|0.0157706039834107	0.00719582579619042|0.00588653484947318|0.00734770736584557	0.0176104	0.00719583	-1.2912	2.07015e-32	3.55054e-31
P55084-2_Q10567-3	0.00646905252373891|0.00750706066655508|0.00721298436518231	0.00336358766158114|0.00489428874996338|0.00401881136459513	0.00721298	0.00401881	-0.843827	3.84967e-08	1.30828e-07
P55084-2_Q9Y6Y8	0.0135910933081194|0.0160834629463957|0.0149955531042653	0.00737898153855253|0.00653019799337095|0.00708127169924097	0.0149956	0.00708127	-1.08245	4.44813e-25	5.53752e-24
P55327-4_Q06210-2	0.0229242263307828|0.0356758876685806|0.027622534716495	0.0123854767069479|0.0140224922962794|0.0137481290205181	0.0276225	0.0137481	-1.00661	4.37816e-05	9.66439e-05
P55327-4_Q15029	0.0171289313576399|0.0255904550338128|0.0161890189559655	0.00724974462506406|0.00957791522142117|0.00724062713403528	0.0171289	0.00724974	-1.24043	0.000170167	0.000340191
P55327-4_Q96QK1	0.0238504049321422|0.0356790015298905|0.023923474172354	0.0106624477592706|0.0146854850389656|0.0111260876746719	0.0239235	0.0111261	-1.10448	0.000150224	0.000303376
P55327-4_Q9NR46	0.00989305443778533|0.0166574474986465|0.00922269109195841	0.00580824478642654|0.00806123244997768|0.00555901787969001	0.00989305	0.00580824	-0.768314	0.0295844	0.0423471
P55327-4_Q9NZL4-3	0.0167363408932049|0.0255981209259511|0.0170424554187829	0.0293391166338401|0.0302203930577637|0.0273065868616247	0.0170425	0.0293391	0.783692	0.00249109	0.00417781
P55735_Q8IY67-2	0.00809965763942087|0.00995550654414527|0.00884667146795958	0.00596223776924143|0.00525398881069452	0.00884667	0.00560811	-0.657619	6.39895e-06	1.60834e-05
P55735_Q96GA7	0.00705960844970775|0.00679237665957302	0.00276275415692693|0.00360360507290071|0.00612965229494357	0.00692599	0.00360361	-0.94258	0.0350716	0.0495618
P55735_Q9BUK6-2	0.00718537433798906|0.00760706042286303|0.0065820591096402	0.0025118691338514|0.00230537377820941|0.00425889625352277	0.00718537	0.00251187	-1.5163	2.45572e-09	9.74928e-09
P55735_Q9BY43-2	0.00638745804889248|0.00635970208345452	0.00341454657347802|0.00332426086639142	0.00637358	0.0033694	-0.919611	0	0
P55735_Q9NZQ3-3	0.00854883500676739|0.0105903037764001|0.00923696144779177	0.00208480843463393|0.00168472718096329|0.00370809823645969	0.00923696	0.00208481	-2.1475	6.20059e-16	4.4391e-15
P55957_Q9NQ88	0.0229474890382395|0.0315452776091279	0.0188104036754118|0.0164465467595237	0.0272464	0.0176285	-0.628157	0.0309863	0.0442475
P57088_Q86XI2-2	0.00290777005546023|0.0046533502927145|0.00398802359522119	0.0013356075828918|0.0010009146893088	0.00398802	0.00116826	-1.77131	6.02379e-05	0.000129898
P57678_Q01081	0.00835068007115652|0.00768897184937238|0.00736085242318826	0.0042668452855841|0.00346510413482595|0.0030249778916185	0.00768897	0.0034651	-1.14989	1.43495e-19	1.27647e-18
P57678_Q08AF3	0.00609410665875684|0.00920389764986489|0.00588571131229742	0.00100922264020503|0.00109410426313204|0.000671837397032152	0.00609411	0.00100922	-2.59417	1.36464e-08	4.8885e-08
P57678_Q13642-1	0.0049490589371787|0.00521366967660647|0.00409785376150352	0.00248139535313698|0.00314547654317472|0.00204879093632492	0.00494906	0.0024814	-0.996003	2.20676e-06	5.91113e-06
P57678_Q3KQU3-4	0.00485883256066452|0.00725075087114799|0.00460030326571084	0.00216423730601071|0.00176717380657097|0.00141579294418421	0.00485883	0.00176717	-1.45917	1.36934e-05	3.27598e-05
P57678_Q58EX7	0.00283427983969635|0.00421060511104388|0.00270290423587741	0.000657316412514035|0.000881489520443352|0.00051426413075708	0.00283428	0.000657316	-2.10832	2.06347e-07	6.46852e-07
P57678_Q5TA45-3	0.00441473943142301|0.00696879096432987|0.00450797856648012	0.00117014950047621|0.00122491724522133|0.000853620099164905	0.00450798	0.00117015	-1.94579	5.9771e-07	1.74354e-06
P57678_Q63ZY3-3	0.00453087436499755|0.00716519260780568|0.00449108155661715	0.00175411227125506|0.00150483949554609|0.00133004589004615	0.00453087	0.00150484	-1.59018	1.50676e-05	3.57782e-05
P57678_Q68D06-2	0.00589057714109963|0.00616169201713364|0.00467212165829175	0.000790760754945052|0.00124609000380922|0.000732756382026044	0.00589058	0.000790761	-2.8971	1.05265e-21	1.07474e-20
P57678_Q7Z7L1	0.00754513343548041|0.0109519510581963|0.00788563638262021	0.000851183342564867|0.00110442449765191|0.000745620535004042	0.00788564	0.000851183	-3.21169	4.11443e-13	2.39531e-12
P57678_Q86XI2-2	0.00423383621468841|0.00652092858089351|0.00474955833937503	0.000752822785564563|0.000564233389971029	0.00474956	0.000658528	-2.85048	4.95735e-07	1.46539e-06
P57678_Q92974-2	0.00798948225768808|0.011149148894637|0.00822607458604389	0.00569096259120225|0.00501630071225654|0.00434032005275593	0.00822607	0.0050163	-0.71358	0.000161623	0.000324061
P57678_Q96K21-2	0.00428647445509754|0.00529645982206612|0.0042674546864755	0.00106364545465615|0.000712837911405612	0.00428647	0.000888242	-2.27077	3.83161e-16	2.78492e-15
P57678_Q9HAU0-4	0.00337051978611243|0.00328196662214554	0.000884826696785296|0.000527322808466914	0.00332624	0.000706075	-2.236	6.12883e-46	1.60562e-44
P57678_Q9NR56-2	0.00949836068171131|0.0118990316788742|0.0100424148613713	0.00430446761115202|0.00382236741479243|0.00275811229027854	0.0100424	0.00382237	-1.39357	1.43878e-15	1.00735e-14
P57678_Q9UBS0	0.00353315238126018|0.00473435770609692|0.0033986672363339	0.000857085151121622|0.000581096423793053	0.00353315	0.000719091	-2.29671	1.32162e-08	4.74509e-08
P57737-3_Q96P70	0.00969477549902704|0.00976467009967271|0.00821456713064996	0.00557018663266188|0.00808686375790031|0.00538774826162606	0.00969478	0.00557019	-0.799482	0.00428252	0.00694998
P57737-3_Q9UBT2	0.0108718774685889|0.0113201855060284|0.00978606695863754	0.0543488649243584|0.0524741804809347|0.0299201776584818	0.0108719	0.0524742	2.27101	8.92724e-06	2.20888e-05
P57737-3_Q9Y3Z3	0.0109926437019607|0.015010233209548|0.0107278301867454	0.00382313122939289|0.00383994763093513|0.00261084676644505	0.0109926	0.00382313	-1.52371	1.01248e-09	4.23095e-09
P57764_P78330	0.00902910656935743|0.00964494526989639	0.00572902297512536|0.00644128764673657	0.00933703	0.00608516	-0.617669	4.94164e-12	2.60064e-11
P57764_Q15813-2	0.005456557328918|0.00463378657962309	0.00266741594560178|0.00308451527268153|0.00249145507390136	0.00504517	0.00266742	-0.919461	1.72782e-09	7.00531e-09
P57764_Q96FW1	0.015232027042032|0.0170457675945647	0.00584306363101764|0.0067708299213825|0.0079150407162415	0.0161389	0.00677083	-1.25314	1.44337e-19	1.28156e-18
P57764_Q9NRG1	0.00593991949267876|0.00606495329212824	0.00325520923218874|0.0038384710054598	0.00600244	0.00354684	-0.759014	1.82324e-16	1.35198e-15
P58004_Q6PI48	0.000950273097245134|0.00108871513945374|0.00112500827204428	0.000711110213505013|0.00041223346123288|0.000389627592641142	0.00108872	0.000412233	-1.40109	2.30245e-06	6.14331e-06
P58004_Q86UV5-8	0.00228352074730377|0.00241933167131438|0.00218512270064737	0.000934543084947645|0.000738671998748647|0.000567583818249323	0.00228352	0.000738672	-1.62825	8.54472e-35	1.62316e-33
P60174-3_P63000-2	0.245094983645641|0.242014532393809|0.249301065754077	0.115835949382773|0.115142571522261|0.088642246512248	0.245095	0.115143	-1.08992	1.47752e-51	4.48716e-50
P60228_Q9Y262	0.0579799580844077|0.0581789358277128|0.0661773288286759	0.102831636315242|0.0896696128709752|0.0834542658112124	0.0581789	0.0896696	0.624122	7.8483e-07	2.25426e-06
P60900_Q99436	0.115605711353594|0.122802601085218|0.0960345644808774	0.188736817859699|0.235097664543087|0.253884697633317	0.115606	0.235098	1.02405	4.69073e-08	1.57836e-07
P61019_Q15833-2	0.00178140242660072|0.00162659516822939	0.00280456676449884|0.00350603410948527|0.0025095868103427	0.001704	0.00280457	0.718854	0.00135785	0.00236804
P61163_Q14203-3	0.0395020853336598|0.03763394468259|0.0374230938540499	0.0139965311314404|0.0147664823561794|0.0122751019436108	0.0376339	0.0139965	-1.42697	1.88584e-135	1.76308e-133
P61163_Q8IUR7-7	0.0231547763249739|0.0186043456565792|0.0195531292134798	0.00960277925368594|0.0129687165262824|0.0102849396897093	0.0195531	0.0102849	-0.926866	3.8423e-08	1.30671e-07
P61163_Q9BTE1	0.0217411747048494|0.0183448232706028|0.0173565255097384	0.0065461920618935|0.0091607958082629	0.0183448	0.00785349	-1.22397	1.018e-08	3.70803e-08
P61163_Q9NZ32	0.0248655332259424|0.0210891675474501|0.0194020408085141	0.00771974363489124|0.00980637913263276|0.00835617517859678	0.0210892	0.00835618	-1.33559	2.74935e-14	1.75018e-13
P61163_Q9UJW0	0.0252621528465257|0.0231731639645891|0.0226847106747382	0.008330868768552|0.0102841684298502|0.00820644127749927	0.0231732	0.00833087	-1.47592	6.3378e-46	1.65099e-44
P61201-2_Q9BQA1	0.0192013502402052|0.0192606071224448|0.0197987053821745	0.028131336034056|0.0296491228724578|0.0330330618676389	0.0192606	0.0296491	0.622336	1.11854e-13	6.78523e-13
P61313_P61353	0.0324291979730475|0.0340984228188419|0.0231802745740979	0.0107769986995517|0.0113843652652446|0.00824161267322853	0.0324292	0.010777	-1.58934	2.129e-08	7.45307e-08
P61313_P62424	0.0275937908561622|0.0253186054984293|0.0166397397737093	0.00970415869851637|0.00801468974437138|0.00633874585488479	0.0253186	0.00801469	-1.65948	1.28409e-05	3.0922e-05
P61313_P62906	0.0421033996336961|0.053316013666027|0.0322534663656682	0.0194915852122636|0.0119981378194155|0.0126741699540261	0.0421034	0.0126742	-1.73205	2.06723e-05	4.80104e-05
P61313_P62913	0.0219298432979852|0.017812601123474|0.0151456024337618	0.00935716832627318|0.00916176979667803|0.00758359275521564	0.0178126	0.00916177	-0.9592	2.91291e-06	7.67758e-06
P61313_Q01081	0.019889287211819|0.0137363980562182|0.0137943757698544	0.00927240316273052|0.0066733786327494|0.00599543673289526	0.0137944	0.00667338	-1.04759	0.000186115	0.000370056
P61313_Q02543	0.033897504796175|0.0285302170845413|0.0220316787837698	0.011482460580834|0.00962467746810311|0.00761153996117728	0.0285302	0.00962468	-1.56768	2.60959e-07	8.03262e-07
P61313_Q02878	0.0437567442691303|0.0504918125433423|0.0346781987592074	0.0208183013923416|0.0127330871170196|0.0112608268515555	0.0437567	0.0127331	-1.78092	2.82754e-07	8.66434e-07
P61313_Q07020	0.0480206462857152|0.0408161797240943|0.0335538926933839	0.0180443048191788|0.0179707540106504|0.0140500107259968	0.0408162	0.0179708	-1.18349	3.69852e-08	1.26141e-07
P61313_Q08AF3	0.0176327137994193|0.0152513238567108|0.0123192346589636	0.00601478051735144|0.00430237876105549|0.00364229623830892	0.0152513	0.00430238	-1.82573	7.40363e-10	3.14902e-09
P61313_Q3KQU3-4	0.016397439701327|0.0132981770779939|0.011033826612377	0.00716979518315713|0.00497544830449442|0.00438625178546097	0.0132982	0.00497545	-1.41833	5.20691e-06	1.32621e-05
P61313_Q63ZY3-3	0.0160694815056601|0.0132126188146516|0.0109246049032833	0.00675967014840147|0.00471311399346954|0.00430050473132291	0.0132126	0.00471311	-1.48716	1.09684e-06	3.06728e-06
P61313_Q92974-2	0.0195280893983506|0.0171965751014828|0.01465959793271	0.0106965204683487|0.00822457521017999|0.00731077889403269	0.0171966	0.00822458	-1.06411	1.28972e-06	3.56278e-06
P61313_Q96K21-2	0.01582508159576|0.011343886028912|0.0107009780331417	0.0042719199525796|0.00368329675268237	0.0113439	0.00397761	-1.51194	3.5878e-05	8.05017e-05
P61313_Q9NR56-2	0.0210369678223738|0.01794645788572|0.0164759382080375	0.00931002548829844|0.00703064191271588|0.0057285711315553	0.0179465	0.00703064	-1.35197	6.41948e-11	3.0547e-10
P61313_Q9UGI8-2	0.0219624531485261|0.0159326471573308|0.0153457225126224	0.00893490940663432|0.00881547242600573|0.00603634027331506	0.0159326	0.00881547	-0.853876	2.25932e-05	5.21163e-05
P61313_Q9Y3U8	0.0332571410604549|0.0359085211817754|0.0233418045951587	0.013114753757854|0.0100196692550492|0.00895875310681359	0.0332571	0.0100197	-1.73083	5.54541e-07	1.63112e-06
P61353_P62424	0.0315584671044837|0.0391983056041891|0.0218146358949688	0.00926516746257452|0.0113315203946844|0.00770903000742272	0.0315585	0.00926517	-1.76814	3.06307e-05	6.94141e-05
P61353_P62750	0.029784881032769|0.0403679524833796|0.0259731501177107	0.0131966323179808|0.0156917852822275|0.0118577835924055	0.0297849	0.0131966	-1.17441	3.35074e-05	7.54669e-05
P61353_P62888	0.0256705861882161|0.0275470059078921|0.0184643544916243	0.00709429356262538|0.0133463588411693|0.00760419789880512	0.0256706	0.0076042	-1.75525	2.08256e-05	4.83431e-05
P61353_P62906	0.0460680758820177|0.0671957137717869|0.0374283624869278	0.0190525939763217|0.0153149684697285|0.014044454106564	0.0460681	0.015315	-1.58882	0.000143825	0.000291068
P61353_P62913	0.0258945195463067|0.0316923012292338|0.0203204985550213	0.00891817709033133|0.012478600446991|0.00895387690775358	0.0258945	0.00895388	-1.53206	5.52969e-06	1.40093e-05
P61353_Q01081	0.0238539634601406|0.0276160981619781|0.018969271891114	0.00883341192678866|0.00999020928306241|0.0073657208854332	0.023854	0.00883341	-1.43319	1.71192e-08	6.07777e-08
P61353_Q02543	0.0378621810444965|0.0424099171903012|0.0272065749050294	0.0110434693448921|0.0129415081184161|0.00898182411371521	0.0378622	0.0110435	-1.77756	9.11869e-08	2.96373e-07
P61353_Q02878	0.0477214205174519|0.0643715126491022|0.0398530948804669	0.0203793101563997|0.0160499177673326|0.0126311110040934	0.0477214	0.0160499	-1.57207	5.84213e-06	1.47617e-05
P61353_Q07020	0.0519853225340367|0.0546958798298542|0.0387287888146434	0.017605313583237|0.0212875846609634|0.0154202948785347	0.0519853	0.0176053	-1.56209	6.05328e-09	2.26599e-08
P61353_Q08AF3	0.0215973900477409|0.0291310239624706|0.0174941307802231	0.00557578928140959|0.0076192094113685|0.00501258039084685	0.0215974	0.00557579	-1.95361	1.88363e-06	5.07983e-06
P61353_Q3KQU3-4	0.0203621159496486|0.0271778771837537|0.0162087227336365	0.00673080394721528|0.00829227895480742|0.00575653593799891	0.0203621	0.0067308	-1.59704	1.27359e-05	3.07e-05
P61353_Q63ZY3-3	0.0200341577539816|0.0270923189204114|0.0160995010245428	0.00632067891245962|0.00802994464378254|0.00567078888386085	0.0200342	0.00632068	-1.66431	1.21473e-05	2.94002e-05
P61353_Q92974-2	0.0234927656466721|0.0310762752072427|0.0198344940539696	0.0102575292324068|0.011541405860493|0.00868106304657062	0.0234928	0.0102575	-1.19553	1.78082e-05	4.17245e-05
P61353_Q9GZT4	0.0216902363962076|0.0278150202057536|0.0174948109296348	0.00545856639172396|0.00612541423306954	0.0216902	0.00579199	-1.90491	1.97971e-05	4.60677e-05
P61353_Q9NR56-2	0.0250016440706954|0.0318261579914799|0.021650834329297	0.00887103425235659|0.0103474725630289|0.00709885528409323	0.0250016	0.00887103	-1.49485	3.00156e-08	1.0296e-07
P61353_Q9UGI8-2	0.0259271293968477|0.0298123472630906|0.0205206186338819	0.00849591817069247|0.0121323030763187|0.00740662442585299	0.0259271	0.00849592	-1.60962	1.35554e-07	4.31456e-07
P61353_Q9UNX3	0.0290926722238747|0.0323251141235179|0.0223499450141175	0.0100335804451106|0.0186023871347945|0.0116937702214729	0.0290927	0.0116938	-1.31492	0.000237289	0.00046502
P61353_Q9Y3U8	0.0372218173087764|0.0497882212875352|0.0285167007164183	0.0126757625219121|0.0133364999053622|0.0103290372593515	0.0372218	0.0126758	-1.55408	2.34588e-05	5.39565e-05
P61457_Q8IY67-2	0.0137794747820876|0.0162576506702794|0.0162220175237875	0.0102348172596184|0.00918254393757078	0.016222	0.00970868	-0.740606	4.23993e-07	1.25956e-06
P61457_Q96GA7	0.0127394255923745|0.014167722715401	0.0070353336473039|0.00753216019977697	0.0134536	0.00728375	-0.885237	3.35433e-16	2.44923e-15
P61457_Q9BY43-2	0.0120672751915592|0.0137350481392825	0.00768712606385499|0.00725281599326767	0.0129012	0.00746997	-0.788326	2.92136e-10	1.29572e-09
P61586_P62256	0.0132729383113028|0.0108384986115285|0.0141978422573621	0.00675374631473739|0.00806295575598072|0.00683852189545109	0.0132729	0.00683852	-0.956731	3.31288e-07	1.00227e-06
P61586_Q96GA7	0.0135208801952688|0.0144464285316218	0.00751689398181583|0.00903286584295706|0.0090017269066011	0.0139837	0.00900173	-0.635468	8.2268e-14	5.04831e-13
P61586_Q9Y5Q8-3	0.0133482689523155|0.0116341420704899|0.0143719920194304	0.00640299739906518|0.00699915169267306|0.00633187714527489	0.0133483	0.006403	-1.05983	2.45996e-15	1.68764e-14
P61758_Q86TI2-2	0.00863099225232546|0.00863387375275198|0.00656068314016475	0.0163018250492561|0.0206958300059711|0.0158826404417413	0.00863099	0.0163018	0.917435	9.43766e-09	3.45347e-08
P61758_Q92973-2	0.0121391336001372|0.0121295817359596|0.0100579648244317	0.0187409266165268|0.0212044659371686|0.0176778219676	0.0121296	0.0187409	0.627662	5.73233e-10	2.47122e-09
P61758_Q99471	0.00959536128005405|0.0094874550053536|0.00736596653654708	0.0208763820785785|0.03043849671978|0.0216009212360337	0.00948746	0.0216009	1.187	9.37775e-07	2.6536e-06
P61758_Q9NQP4	0.0128190262934224|0.0143560381169977|0.0105236465079937	0.0315372789043318|0.0357565796606764|0.0282382789289008	0.012819	0.0315373	1.29877	3.08684e-15	2.1086e-14
P61758_Q9UHV9	0.0307105220579956|0.0197813221395246|0.0142803098451739	0.03555057561694|0.0403392942505223|0.0355111773013421	0.0197813	0.0355506	0.845734	0.00225005	0.00379627
P61758_Q9UM54-6	0.00758893970828129|0.00598522657977457	0.016923687259333|0.0185622788521576|0.0158822659650591	0.00678708	0.0169237	1.31818	1.08273e-18	9.12094e-18
P61758_Q9Y371-2	0.00971333506181617|0.0101173389021051|0.00813782285790891	0.0188100286585686|0.0211762374238642|0.0176379547506199	0.00971334	0.01881	0.953463	2.10122e-16	1.55087e-15
P61981_Q16881-5	0.0613990790263522|0.040251967395212|0.0470215811313675	0.0283843939918558|0.0343932773083538|0.0254013151331438	0.0470216	0.0283844	-0.728225	0.00290689	0.00482592
P62256_Q8NBS9	0.0066234983752259|0.00661895433953658|0.00562290897721548	0.0290702838698986|0.0319088521354005|0.0282890693380797	0.00661895	0.0290703	2.13487	1.01788e-92	6.47098e-91
P62256_Q8NEZ5	0.00414840823347016|0.0049784765154199|0.0038051927389459	0.00168515635933547|0.00226912109454763|0.00163902211652259	0.00414841	0.00168516	-1.29968	1.27987e-09	5.2698e-09
P62263_P62266	0.0629172755328795|0.0463018233224903|0.0749858554443214	0.100192623019004|0.0928621411433184|0.103773431021318	0.0629173	0.100193	0.671248	2.5345e-05	5.80706e-05
P62314_P62316	0.0106435175218035|0.0161592098296859|0.0129981880106996	0.0263710714219852|0.0244410540505322|0.0226735450530267	0.0129982	0.0244411	0.910996	5.14079e-09	1.9438e-08
P62333_Q8WXE1-2	0.0144614844132818|0.018479410861518|0.0154615877328179	0.0261959234862084|0.0334854923260862|0.0406998065383051	0.0154616	0.0334855	1.11485	7.00582e-05	0.00014919
P62424_P62888	0.0208351790713308|0.0187671885874795|0.0119238196912357	0.0060214535615901|0.00997668332029604|0.00570133108046137	0.0187672	0.00602145	-1.64003	0.00100778	0.00179966
P62424_P62891	0.023276398856071|0.0295152366684086|0.0181638721913974	0.00941358340353758|0.0133053491612192|0.00990691141774379	0.0232764	0.00990691	-1.23236	0.000264779	0.000514871
P62424_P62906	0.0412326687651323|0.0584158964513743|0.0308878276865392	0.0179797539752864|0.0119452929488553|0.0121415872882202	0.0412327	0.0121416	-1.76383	0.000361699	0.000686264
P62424_P62913	0.0210591124294214|0.0229124839088212|0.0137799637546327	0.00784533708929605|0.0091089249261178|0.00705101008940983	0.0210591	0.00784534	-1.42454	7.95227e-05	0.000167772
P62424_P62917	0.046891681162128|0.0672789432199112|0.0284940000164456	0.0226264820008605|0.0175057554812102|0.0146345031231581	0.0468917	0.0175058	-1.4215	0.0104496	0.016036
P62424_Q00610-2	0.0888685870527784|0.0819217951381767|0.0799813560126835	0.0273442769039072|0.0238513211370288|0.017660302163062	0.0819218	0.0238513	-1.78018	3.21119e-54	1.02758e-52
P62424_Q02543	0.0330267739276112|0.0336300998698886|0.0206660401046408	0.00997062934385687|0.00957183259754288|0.00707895729537146	0.0330268	0.00957183	-1.78677	2.81957e-06	7.4563e-06
P62424_Q02878	0.0428860134005665|0.0555916953286896|0.0333125600800783	0.0193064701553644|0.0126802422464593|0.0107282441857496	0.042886	0.0126802	-1.75792	1.96352e-05	4.57133e-05
P62424_Q07020	0.0471499154171514|0.0459160625094416|0.0321882540142548	0.0165324735822017|0.0179179091400901|0.013517428060191	0.0459161	0.0165325	-1.4737	2.14912e-07	6.71936e-07
P62424_Q63ZY3-3	0.0151987506370963|0.0183125015999988|0.00955896622415423	0.00524783891142434|0.00466026912290931|0.0037679220655171	0.0151988	0.00466027	-1.70547	0.000161998	0.00032454
P62424_Q9NR30	0.0167810864348407|0.0186951660001844|0.0101968612616123	0.0055747531127577|0.00596242433431421|0.00433803346480462	0.0167811	0.00557475	-1.58986	0.000149957	0.000302963
P62424_Q9NR56-2	0.02016623695381|0.0230463406710673|0.0151102995289084	0.00779819425132131|0.00697779704215565|0.00519598846574948	0.0201662	0.0069778	-1.5311	1.6764e-07	5.30749e-07
P62424_Q9UIG0-2	0.0147752795745438|0.0163050222453559|0.00931523676535324	0.00429944160683429|0.00313403553235974	0.0147753	0.00371674	-1.99108	0.000438938	0.000821372
P62424_Q9Y3U8	0.0323864101918911|0.0410084039671227|0.0219761659160296	0.0116029225208769|0.00996682438448897|0.00842617044100778	0.0323864	0.00996682	-1.70018	9.35933e-05	0.000195468
P62495_Q9UJU6-3	0.0148439984565022|0.0169862835334134|0.0128120921935654	0.00917783237809751|0.0108056727037744|0.00852656117540168	0.014844	0.00917783	-0.693654	0.000100549	0.000208805
P62495_Q9Y3C4-3	0.0089783603584564|0.0120606426728727|0.00809873079392793	0.0051448984900315|0.00596374310728174|0.0047223014348239	0.00897836	0.0051449	-0.803309	0.000409835	0.000769631
P62699_Q9UL63	0.00204665816021357|0.0010052008076161|0.00165429027565384	0.00257651166077617|0.00293284458620849|0.00237547735032683	0.00165429	0.00257651	0.639207	0.0021091	0.00357489
P62750_P62891	0.0215028127843563|0.0306848835475991|0.0223223864141393	0.0133450482589438|0.0176656140487622|0.0140556650027266	0.0223224	0.0140557	-0.66734	0.0023342	0.00392575
P62750_P62913	0.0192855263577067|0.0240821307880117|0.0179384779773746	0.0117768019447023|0.0134691898136609|0.0111997636743926	0.0192855	0.0117768	-0.711571	2.97977e-05	6.75585e-05
P62750_Q969G3-3	0.0154963920888555|0.0223573101205377|0.016261463416352	0.0107926079740644|0.0106118681875943|0.0097059160650507	0.0162615	0.0106119	-0.615778	0.000481286	0.000894647
P62750_Q96K21-2	0.0131807646554816|0.0176134156934498|0.0134938535767544	0.00857933996956245|0.00729946767185933	0.0134939	0.0079394	-0.7652	0.000340131	0.000648179
P62750_Q9NR56-2	0.0183926508820954|0.0242159875502578|0.0192688137516503	0.0117296591067276|0.0113380619296987|0.00934474205073226	0.0192688	0.0113381	-0.765094	5.23159e-07	1.54167e-06
P62750_Q9NY93-2	0.0126533714036813|0.0176830611954792|0.0130539527321835	0.00835240229647417|0.00867246428197212|0.00740152500596524	0.013054	0.0083524	-0.644224	0.000138088	0.000280411
P62750_Q9UNX3	0.0224836790352747|0.0247149436822959|0.0199679244364707	0.0128922052994816|0.0195929765014644|0.0139396569881119	0.0224837	0.0139397	-0.689683	0.00553352	0.0088566
P62829_Q02543	0.0345680876049716|0.0347278182570756|0.026024257816188	0.0081226726157609|0.0122595515050146|0.00928181405290338	0.0345681	0.00928181	-1.89696	2.61496e-12	1.41362e-11
P62829_Q08AF3	0.018303296608216|0.021448925029245|0.0163118136913817	0.00265499255227834|0.00693725279796698|0.00531257033003502	0.0183033	0.00531257	-1.78462	1.87208e-12	1.03311e-11
P62888_P62891	0.0173885179398034|0.0178639369721115|0.0148135907880529	0.00724270950358844|0.0153201876077041|0.00980207930912619	0.0173885	0.00980208	-0.826975	0.0214185	0.0313262
P62888_Q02543	0.0271388930113435|0.0219788001735915|0.0173157587012963	0.00779975544390773|0.0115866710440278|0.00697412518675386	0.0219788	0.00779976	-1.49461	2.54828e-05	5.83303e-05
P62891_P62913	0.017612451297894|0.0220092322934532|0.01666973485145	0.00906659303129438|0.0144524292135258|0.0111517583180746	0.0176125	0.0111518	-0.659325	0.00151946	0.00263063
P62891_Q9BSJ8-2	0.014935685505951|0.0238404634269626|0.0163500983589428	0.00731696460144932|0.0109070687515695|0.00843870522059365	0.0163501	0.00843871	-0.954206	0.00134576	0.0023504
P62891_Q9H0S4-2	0.0122503416749407|0.0182226644884577|0.0132441593320314	0.00628809505133259|0.0102838427138256|0.00781600760547115	0.0132442	0.00781601	-0.760852	0.00317206	0.0052497
P62891_Q9NY93-2	0.0109802963438686|0.0156101627009207|0.0117852096062589	0.00564219338306625|0.00965570368183706|0.00735351964964729	0.0117852	0.00735352	-0.680471	0.00442681	0.00717438
P62891_Q9UGI8-2	0.0176450611484349|0.02012927832731|0.0168698549303105	0.00864433411165553|0.0141061318428535|0.00960450583617406	0.0176451	0.00960451	-0.877481	0.000138412	0.000280949
P62899_Q9UGI8-2	0.0545296798191903|0.0679314331281778|0.0499202893975125	0.0385828962424942|0.0353217250345558|0.032604193202346	0.0545297	0.0353217	-0.626486	0.000108192	0.000223704
P62906_P62917	0.061401289939662|0.0952763513875089|0.0441077266084045	0.0324139085146077|0.0214892035562543|0.0209699272222994	0.0614013	0.0214892	-1.51466	0.00671523	0.010588
P62906_Q02543	0.0475363827051451|0.0616275080374863|0.0362797666965998	0.0197580558576041|0.013555280672587|0.0134143813945127	0.0475364	0.0135553	-1.81018	1.59254e-05	3.76649e-05
P62906_Q02878	0.0573956221781005|0.0835891034962873|0.0489262866720373	0.0290938966691116|0.0166636903215035|0.0170636682848909	0.0573956	0.0170637	-1.75001	0.000155729	0.000313961
P62906_Q07020	0.0616595241946854|0.0739134706770393|0.0478019806062138	0.0263199000959489|0.0219013572151343|0.0198528521593322	0.0616595	0.0219014	-1.4933	7.81299e-07	2.24547e-06
P62906_Q08AF3	0.0312715917083895|0.0483486148096558|0.0265673225717935	0.0142903757941215|0.0082329819655394|0.00944513767164437	0.0312716	0.00944514	-1.72721	0.000317558	0.000608813
P62906_Q3KQU3-4	0.0300363176102972|0.0463954680309389|0.0252819145252069	0.0154453904599272|0.00890605150897833|0.0101890932187964	0.0300363	0.0101891	-1.55968	0.000832087	0.00149826
P62906_Q92974-2	0.0331669673073207|0.0502938660544278|0.0289076858455399	0.0189721157451187|0.0121551784146639|0.0131136203273681	0.033167	0.0131136	-1.33868	0.000954514	0.00170902
P62906_Q9NR56-2	0.034675845731344|0.051043748838665|0.0307240261208674	0.0175856207650685|0.0109612451171998|0.0115314125648908	0.0346758	0.0115314	-1.58836	0.000107206	0.000221953
P62906_Q9UGI8-2	0.0356013310574963|0.0490299381102758|0.0295938104254523	0.0172105046834044|0.0127460756304896|0.0118391817066505	0.0356013	0.0127461	-1.48188	5.4139e-05	0.000117924
P62906_Q9Y3U8	0.046896018969425|0.0690058121347204|0.0375898925079886	0.0213903490346241|0.0139502724595331|0.0147615945401491	0.046896	0.0147616	-1.66762	0.000335591	0.00064004
P62910_Q3KQU3-4	0.00398762776136271|0.00477174644093501|0.00323012266044681	0.00203912145820948|0.00189194307070664|0.00146158282231822	0.00398763	0.00189194	-1.07566	4.13955e-06	1.06804e-05
P62910_Q9NR56-2	0.0086271558824095|0.00942002724866117|0.00867223425610729	0.00417935176335079|0.0039471366789281|0.00280390216841255	0.00867223	0.00394714	-1.1356	3.1857e-26	4.21928e-25
P62913_Q02543	0.0273628263694342|0.0261240954949333|0.0191719027646933	0.00962363897161367|0.0107189126498495|0.00832380419570232	0.0261241	0.00962364	-1.44073	2.82915e-08	9.7186e-08
P62913_Q02878	0.0372220658423895|0.0480856909537343|0.0318184227401309	0.0189594797831212|0.013827322298766|0.0119730910860805	0.0372221	0.0138273	-1.42864	3.81358e-06	9.89828e-06
P62913_Q07020	0.0414859678589744|0.0384100581344862|0.0306941166743073	0.0161854832099585|0.0190649891923968|0.0147622749605218	0.0384101	0.0161855	-1.24678	4.84955e-09	1.8395e-08
P62913_Q9GZT4	0.0111908817211453|0.0115291985103857|0.00946013878929874	0.00403873601844548|0.00546739431505665	0.0111909	0.00475307	-1.23539	1.26207e-09	5.21002e-09
P62913_Q9NR56-2	0.014502289395633|0.015540336296112|0.0136161621889609	0.00745120387907811|0.00812487709446231|0.00644083536608034	0.0145023	0.0074512	-0.960735	2.05231e-22	2.17938e-21
P62913_Q9UIG0-2	0.00911133201636681|0.00879901787040057|0.00782109942540576	0.00395245123459109|0.0043788824326906	0.00879902	0.00416567	-1.0788	5.18939e-17	3.99081e-16
P62913_Q9Y3U8	0.0267224626337141|0.0335023995921673|0.0204820285760822	0.0112559321486337|0.0111139044367956|0.00967101734133863	0.0267225	0.0111139	-1.26569	1.90218e-05	4.43934e-05
P62917_Q02543	0.0531953951021408|0.0704905548060233|0.0338859390265061	0.0244047838831782|0.0191157432049419|0.0159072972294506	0.0531954	0.0191157	-1.47654	0.00258849	0.00432442
P62917_Q07020	0.0673185365916811|0.0827765174455762|0.0454081529361201	0.030966628121523|0.0274618197474891|0.0223457679942701	0.0673185	0.0274618	-1.29358	0.000587629	0.00108095
P62917_Q9Y3U8	0.0525550313664207|0.0778688589032573|0.035196064837895	0.0260370770601981|0.019510734991888|0.017254510375087	0.052555	0.0195107	-1.42956	0.00681462	0.0107376
P63000-2_Q15907	0.0340586167660106|0.0312595957449001|0.0315553526695621	0.0185241028408011|0.0229029280385748|0.0169218934207788	0.0315554	0.0185241	-0.768481	1.24216e-10	5.76689e-10
P63000-2_Q92882	0.0291617200515869|0.0267273893046917	0.0148741949037115|0.0175955187037835|0.0138220874036588	0.0279446	0.0148742	-0.909756	2.64843e-13	1.55705e-12
P63000-2_Q9UK76	0.0398672635052626|0.0368630083845489	0.0199644628817309|0.022185391971928|0.0178412928977163	0.0383651	0.0199645	-0.942362	1.04868e-20	1.00002e-19
P63010-2_Q05682	0.012017451747396|0.0155956517144383	0.0227667609327121|0.0307924978317536|0.0208962059609398	0.0138066	0.0227668	0.721576	0.0078076	0.0121884
P63010-2_Q9HA65	0.0053298045459938|0.00657521294042571	0.00815486304858685|0.0118889930346085|0.010418301983311	0.00595251	0.0104183	0.80755	0.00444258	0.00719505
P63027_Q16563-2	0.0065645506647224|0.00627507952238973	0.0124725425470757|0.0154844794837551|0.0125233554783103	0.00641982	0.0125234	0.964018	4.15689e-08	1.40867e-07
P63027_Q969E2-2	0.0018872210689239|0.00177100906293332	0.00413368941190677|0.00547556139892656|0.0052134810359176	0.00182912	0.00521348	1.5111	4.90583e-09	1.85643e-08
P63027_Q96EC8	0.00140251043148407|0.00129147535936623	0.00549339798183112|0.00578684934603448|0.00516254706810393	0.00134699	0.0054934	2.02796	1.92351e-68	8.04499e-67
P63027_Q99996-3	0.00247794494745977|0.00232832964552562	0.00457697853698978|0.00577957107256307|0.00508325834673046	0.00240314	0.00508326	1.08083	1.45046e-09	5.93632e-09
P63027_Q9BUN8-2	0.0015103840637547|0.00140476490502793	0.00340231998883319|0.00414626820656666|0.00378746102465528	0.00145757	0.00378746	1.37766	1.16149e-16	8.74883e-16
P63027_Q9H8Y5	0.0016171538371385|0.00151075707852066	0.0031398572604424|0.0039519424265639|0.00360344285493602	0.00156396	0.00360344	1.20418	6.37817e-11	3.03808e-10
P63027_Q9HAU0-4	0.00181618340625357|0.00174615664417457	0.00375805335563158|0.00341720132742974	0.00178117	0.00358763	1.0102	2.96929e-25	3.72568e-24
P63027_Q9Y5V3-2	0.00193640426016334|0.00192472995863622	0.00349282067837063|0.00420062308725652|0.00382885447695035	0.00193057	0.00382885	0.987888	4.56985e-13	2.65074e-12
P63208_Q13363-2	0.0232072704622075|0.0170071423072741|0.0232286872538157	0.00873895244289298|0.00954981817306481|0.0138244875661622	0.0232073	0.00954982	-1.28103	6.01253e-05	0.00012981
P67936_Q15642-2	0.184264891090721|0.219221947544447|0.263289463372654	0.280693831350052|0.334945601617115|0.413087221764204	0.219222	0.334946	0.611535	0.00696871	0.0109659
P68371_Q92888-3	0.109346139127687|0.150577758958653|0.123152865774812	0.0850148819288256|0.0615019995125643|0.0621555549996344	0.123153	0.0621556	-0.986495	5.24015e-05	0.000114663
P68371_Q9BUF5	0.173105368645009|0.234060802434829|0.207010727926425	0.108333578729182|0.0835251482838657|0.0802721615123497	0.207011	0.0835251	-1.30942	7.58763e-09	2.80231e-08
P68371_Q9UGI8-2	0.108303294021683|0.146305906520065|0.119583903787169	0.0709891747549603|0.0538020750333461|0.0512766270037279	0.119584	0.0538021	-1.15229	2.80252e-07	8.5932e-07
P78371_Q99832	0.204626305449068|0.233022747993939|0.207529334874841	0.331232797057876|0.338684663931334|0.317484716761221	0.207529	0.331233	0.67453	2.07986e-25	2.62349e-24
P78527_Q92616	0.0410456704025578|0.0534738734575246|0.0464502059625887	0.0122067747045896|0.0161612621118771|0.013266501747635	0.0464502	0.0132665	-1.8079	2.25846e-18	1.86627e-17
P80217-2_Q86X55-1	0.0160424351467694|0.0186011111675949	0.0105783866887831|0.0090284706842559|0.00937891838975642	0.0173218	0.00937892	-0.885093	1.19988e-11	6.09266e-11
P80303-2_Q9NPQ8-4	0.00941921384076742|0.0108640598298095	0.00640334272421085|0.00522624582953543|0.00556174292195409	0.0101416	0.00556174	-0.866682	3.50478e-10	1.54301e-09
P98170_Q3KQU3-4	0.00356742718846817|0.00554395530565549|0.00354343264747306	0.00297069563594832|0.00215569142590072|0.00199420280970297	0.00356743	0.00215569	-0.726733	0.011335	0.0173
P98170_Q96H79	0.0219667779995132|0.012121238349441|0.0158118019063329	0.0027687535707266|0.00255005400686648|0.00195184950497409	0.0158118	0.00255005	-2.6324	8.20513e-07	2.34545e-06
P98194-4_Q6ZRP7	0.000340561478946156|0.000307249374633018	0.00244036818230951|0.00178193014050997|0.00180282625366367	0.000323905	0.00180283	2.47662	1.61506e-09	6.56486e-09
P98194-4_Q8IYS2-2	0.000314949729698683|0.000262025741459355	0.00199466604632593|0.00119743903697054|0.00119960401850219	0.000288488	0.0011996	2.05598	0.000614513	0.00112909
P98194-4_Q8NBJ4-2	0.000665341169901332|0.000498861032528111	0.00170885747249249|0.00129102544320832|0.00118096685078862	0.000582101	0.00129103	1.14918	0.000179903	0.000358603
P98194-4_Q92544	0.00171066991303344|0.00176584811290792	0.00753020126844073|0.00567666572154065|0.00474462937623595	0.00173826	0.00567667	1.7074	5.91198e-05	0.000127915
P98194-4_Q969E2-2	0.000895658750776124|0.000885172609995836	0.00195641815557737|0.00215933441628049|0.00223089578751043	0.000890416	0.00215933	1.27804	8.63804e-31	1.38677e-29
P98194-4_Q96EC8	0.000410948113336293|0.000405638906428743	0.00331612672550173|0.00247062236338841|0.00217996181969676	0.000408294	0.00247062	2.5972	3.25264e-07	9.87179e-07
P98194-4_Q9HD45	0.00166707712593206|0.00163789441408427	0.00668906440274177|0.00367634341304624|0.0037691430280571	0.00165249	0.00376914	1.1896	0.0165999	0.0247184
Q00587-2_Q9BSD7	0.00379695367137601|0.00626198938597736|0.00496498477750025	0.00098838012249285|0.000866940120402137|0.000987294284677871	0.00496498	0.000987294	-2.33024	1.23811e-08	4.46882e-08
Q00587-2_Q9UGV2	0.00475838626161987|0.00478575093989166	0.0031154397262326|0.00324541555707133	0.00477207	0.00318043	-0.585394	6.30246e-127	5.56484e-125
Q00796_Q9BUK6-2	0.00566073640661104|0.00468856398080035	0.00740664928498061|0.00849686150510599|0.00808679423927973	0.00517465	0.00808679	0.644107	2.53832e-07	7.82842e-07
Q01081_Q02543	0.025322270283268|0.0220478924276776|0.0178206761007859	0.00953887380807101|0.0082305214859209|0.00673564817338194	0.0220479	0.00823052	-1.42159	4.85337e-09	1.8395e-08
Q01081_Q08AF3	0.00905747928651241|0.00876899919984699|0.00810823197597964	0.00407119374458846|0.00290822277887328|0.00276640445051358	0.008769	0.00290822	-1.59227	3.54086e-27	4.89357e-26
Q01081_Q3KQU3-4	0.00782220518842009|0.00681585242113009|0.00682282392939306	0.00522620841039414|0.00358129232231221|0.00351035999766564	0.00682282	0.00358129	-0.929889	3.01357e-06	7.92101e-06
Q01081_Q63ZY3-3	0.00749424699275313|0.00673029415778778|0.00671360222029936	0.00481608337563848|0.00331895801128733|0.00342461294352758	0.00673029	0.00342461	-0.974729	1.08371e-08	3.92639e-08
Q01081_Q68D06-2	0.00885394976885521|0.00572679356711574|0.00689464232197397	0.00385273185932848|0.00306020851955046|0.00282732343550747	0.00689464	0.00306021	-1.17185	4.92402e-05	0.000108142
Q01081_Q7Z7L1	0.010508506063236|0.0105170526081784|0.0101081570463024	0.00391315444694829|0.00291854301339315|0.00284018758848547	0.0105085	0.00291854	-1.84824	5.81659e-83	3.18776e-81
Q01081_Q8TEQ6	0.00951409012893539|0.0081959325063948|0.00816399694261574	0.00604498310771395|0.00505751084103479|0.00434997788190825	0.00819593	0.00505751	-0.696481	1.60303e-07	5.07856e-07
Q01081_Q8TEW0-2	0.00643829964359663|0.00445768918755017|0.00559915939466361	0.00368220543977057|0.00270940505017802	0.00559916	0.00319581	-0.809031	0.00525046	0.00843186
Q01081_Q92974-2	0.0109528548854437|0.0107142504446191|0.0104485952497261	0.00875293369558568|0.00683041922799778|0.00643488710623735	0.0107143	0.00683042	-0.649485	4.08503e-06	1.05512e-05
Q01081_Q96K21-2	0.00724984708285312|0.00486156137204821|0.00648997535015771	0.0028777639703974|0.00280740496488704	0.00648998	0.00284258	-1.19101	0.00022373	0.000440076
Q01081_Q9BZL6-3	0.00631661175055888|0.00403515061491182|0.00548810793477627	0.00406040923676056|0.00313947078219025|0.00291310906965835	0.00548811	0.00313947	-0.805787	0.0112884	0.0172455
Q01081_Q9HAU0-4	0.00633389241386801|0.00550448728582776	0.00269894521252654|0.00262188986194834	0.00591919	0.00266042	-1.15375	5.1008e-15	3.43997e-14
Q01081_Q9NR56-2	0.0124617333094669|0.0114641332288562|0.0122649355250535	0.00736643871553545|0.00563648593053368|0.00485267934375996	0.0122649	0.00563649	-1.12167	2.68114e-14	1.71133e-13
Q01081_Q9UBS0	0.00649652500901576|0.00429945925607901|0.00562118790001612	0.00267120366686286|0.00267566347727448	0.00562119	0.00267343	-1.07218	0.000686067	0.00125092
Q01081_Q9UHI6	0.00914849822349541|0.00820685267689036|0.00786655979969169	0.00387742827426406|0.00281112383006746|0.00270981945507139	0.00820685	0.00281112	-1.54568	6.54082e-23	7.16934e-22
Q01081_Q9Y2X3	0.00792183122643024|0.00560195547703322|0.00655522581609448	0.00442264345252798|0.00338531729391639|0.00320977076494785	0.00655523	0.00338532	-0.953354	9.19357e-05	0.000192258
Q01650_Q8IYS2-2	0.000487724937396798|0.000324242437733483	0.00159804763755148|0.000979631846249689|0.000962525524268677	0.000405984	0.000979632	1.27082	0.00514444	0.00827473
Q01813_Q5TA45-3	0.0264801307265558|0.035588626427053|0.0252981941382253	0.0125212444466762|0.0151765018787225|0.0128794384190874	0.0264801	0.0128794	-1.03984	3.35825e-06	8.77376e-06
Q01813_Q63ZY3-3	0.0265962656601303|0.0357850280705289|0.0252812971283623	0.0131052072174551|0.0154564241290472|0.0133558642099686	0.0265963	0.0133559	-0.99375	6.73168e-06	1.68841e-05
Q01813_Q7Z7L1	0.0296105247306132|0.0395717865209195|0.0286758519543654	0.0122022782887649|0.015056009131153|0.0127714388549265	0.0296105	0.0127714	-1.21319	8.16887e-08	2.66775e-07
Q01813_Q9NR56-2	0.0315637519768441|0.0405188671415973|0.0308326304331165	0.015655562557352|0.0177739520482936|0.014783930610201	0.0315638	0.0156556	-1.01159	1.79169e-08	6.32331e-08
Q01813_Q9UBS0	0.0255985436763929|0.0333541931688201|0.0241888828080791	0.0148086697846227|0.0126069147437155	0.0255985	0.0137078	-0.901066	0.000202241	0.000400284
Q02543_Q02878	0.0491897273405793|0.0588033069148017|0.0387044990901389	0.0210847720376821|0.0142902299701911|0.0120010382920421	0.0491897	0.0142902	-1.78333	2.43505e-07	7.52938e-07
Q02543_Q07020	0.0534536293571642|0.0491276740955536|0.0375801930243154	0.0183107754645193|0.0195278968638219|0.0147902221664834	0.0491277	0.0183108	-1.42384	3.6542e-09	1.41537e-08
Q02543_Q08AF3	0.0230656968708683|0.0235628182281701|0.0163455349898951	0.00628125116269194|0.00585952161422699|0.00438250767879559	0.0230657	0.00585952	-1.97689	1.05883e-10	4.93501e-10
Q02543_Q3KQU3-4	0.021830422772776|0.0216096714494532|0.0150601269433085	0.00743626582849762|0.00653259115766592|0.00512646322594765	0.0216097	0.00653259	-1.72595	1.50663e-08	5.37697e-08
Q02543_Q63ZY3-3	0.021502464577109|0.0215241131861109|0.0149509052342148	0.00702614079374197|0.00627025684664104|0.00504071617180959	0.0215025	0.00627026	-1.77791	5.22885e-09	1.97553e-08
Q02543_Q92974-2	0.0249610724697996|0.0255080694729422|0.0186858982636415	0.0109629911136892|0.0097817180633515|0.00805099033451936	0.0249611	0.00978172	-1.35152	9.81863e-09	3.58463e-08
Q02543_Q96K21-2	0.021258064667209|0.0196553804003713|0.0147272783640732	0.00582906280575111|0.00442350819316905	0.0196554	0.00512629	-1.93894	2.20787e-07	6.89358e-07
Q02543_Q9H853	0.0269216623556824|0.0273377413450355|0.0203830301555447	0.0172011222302654|0.0145022640109757|0.0113652404079363	0.0269217	0.0145023	-0.892489	0.000183405	0.000365277
Q02543_Q9HAU0-4	0.0203421099982239|0.0137417902997432	0.00565024404788025|0.00423799309023035	0.017042	0.00494412	-1.78531	0.000337475	0.000643374
Q02543_Q9NR56-2	0.0264699508938228|0.0262579522571793|0.020502238538969	0.00957649613363893|0.00858778476588739|0.00646878257204198	0.026258	0.00858778	-1.6124	6.25614e-14	3.89416e-13
Q02543_Q9UGI8-2	0.0273954362199751|0.0242441415287901|0.0193720228435539	0.00920138005197481|0.0103726152791772|0.00677655171380173	0.0242441	0.00920138	-1.39771	6.29227e-09	2.3457e-08
Q02543_Q9UNX3	0.0305609790470021|0.0267569083892174|0.0212013492237894	0.010739042326393|0.016842699337653|0.0110636975094216	0.0267569	0.0110637	-1.27408	7.78086e-05	0.00016452
Q02543_Q9Y3U8	0.0386901241319038|0.0442200155532347|0.0273681049260902	0.0133812244031945|0.0115768121082207|0.00969896454730027	0.0386901	0.0115768	-1.74073	6.70837e-07	1.94087e-06
Q02878_Q07020	0.0633128688301196|0.0710892695543546|0.0502267129997529	0.0276466162760269|0.0226363065127383|0.0184395090568616	0.0633129	0.0226363	-1.48386	6.04469e-09	2.26581e-08
Q02878_Q08AF3	0.0329249363438237|0.0455244136869711|0.0289920549653326	0.0156170919741995|0.00896793126314343|0.00803179456917376	0.0329249	0.00896793	-1.87633	6.43873e-06	1.61663e-05
Q02878_Q3KQU3-4	0.0316896622457314|0.0435712669082542|0.027706646918746	0.0167721066400052|0.00964100080658236|0.00877575011632582	0.0316897	0.009641	-1.71676	2.83513e-05	6.44631e-05
Q02878_Q63ZY3-3	0.0313617040500644|0.0434857086449119|0.0275974252096524	0.0163619816052495|0.00937866649555748|0.00869000306218776	0.0313617	0.00937867	-1.74155	2.54033e-05	5.81762e-05
Q02878_Q92974-2	0.034820311942755|0.0474696649317432|0.0313324182390791	0.0202988319251967|0.0128901277122679|0.0117002772248975	0.0348203	0.0128901	-1.43366	4.18031e-05	9.27489e-05
Q02878_Q9NR56-2	0.0363291903667782|0.0482195477159803|0.0331487585144065	0.0189123369451465|0.0116961944148038|0.0101180694624201	0.0363292	0.0116962	-1.63509	1.45283e-06	3.98916e-06
Q02878_Q9UGI8-2	0.0372546756929305|0.0462057369875911|0.0320185428189914	0.0185372208634824|0.0134810249280937|0.0104258386041799	0.0372547	0.013481	-1.46649	3.32487e-07	1.00526e-06
Q02878_Q9Y3U8	0.0485493636048592|0.0661816110120357|0.0400146249015278	0.022717065214702|0.0146852217571371|0.0133482514376784	0.0485494	0.0146852	-1.72509	2.59595e-05	5.93075e-05
Q04206-2_Q9BXB4	0.0169866047640137|0.0209065840926879|0.020114463918866	0.00611268898041078|0.00642837707849378|0.00672590043778571	0.0201145	0.00642838	-1.64571	1.33435e-26	1.81258e-25
Q04206-2_Q9NZT2-2	0.0341167011964361|0.0368140824078449|0.0358434210287856	0.0186967666439755|0.0154276083704694|0.019044773714121	0.0358434	0.0186968	-0.93892	1.69858e-37	3.53661e-36
Q04206-2_Q9UNF1	0.0222106279980854|0.0273847952243678|0.0281600844971603	0.0165827304265051|0.0150556621663552|0.0182598771549883	0.0273848	0.0165827	-0.723694	8.36724e-06	2.08003e-05
Q04206-2_Q9Y4L1	0.022608041549029|0.0266325894480741|0.0259897172824727	0.0118938611250201|0.0110708250192708|0.0122592393529144	0.0259897	0.0118939	-1.12772	8.35693e-25	1.02432e-23
Q04323_Q14790-9	0.0113328462165947|0.0124716045151248	0.00813155771822019|0.00516149333276412	0.0119022	0.00664653	-0.840559	0.000951297	0.00170454
Q04941_Q16563-2	0.00577893393124061|0.00551793229212447	0.0178379220804435|0.0179627775573621|0.0142547068470603	0.00564843	0.0178379	1.65902	2.24407e-12	1.22283e-11
Q04941_Q8TB61-2	0.00106019153352701|0.000763492263704932	0.0150718810874679|0.0109410193819267|0.00948330709128873	0.000911842	0.010941	3.58482	4.47816e-07	1.32785e-06
Q04941_Q9Y5V3-2	0.00115078752668155|0.00116758272837095	0.00885820021173842|0.00667892116086351|0.00556020584570039	0.00115919	0.00667892	2.5265	2.62474e-06	6.96039e-06
Q05086-3_Q9NQG5	0.0108524997066367|0.0117992873342693|0.00968562352429193	0.00666122315491322|0.00585398049946291|0.00575791580009156	0.0108525	0.00585398	-0.890538	3.78901e-12	2.01629e-11
Q05397-5_Q8IZ69	0.00515855390120692|0.00608578006160281|0.00591164827790584	0.00239246013003249|0.00249502405577654|0.00210648859306572	0.00591165	0.00239246	-1.30507	3.03721e-28	4.38831e-27
Q05397-5_Q9Y3D8-2	0.00936426757489158|0.00761260353800748|0.00998485137530512	0.00679254363492225|0.00609168575356425|0.00437140301857938	0.00936427	0.00609169	-0.620325	0.00137157	0.00238935
Q05519-2_Q9UHX1-2	0.00547805277294194|0.00605464159605139|0.00610698184260606	0.0149308834574036|0.0145439623501957|0.0114238470775099	0.00605464	0.014544	1.26431	6.35583e-12	3.31923e-11
Q05682_Q14195-2	0.0252001765538731|0.0265905793387128	0.117734568708795|0.0990432543363378|0.0909807048104998	0.0258954	0.0990433	1.93536	7.02359e-14	4.34916e-13
Q05682_Q86X55-1	0.0131919124658814|0.0147966260919262	0.0221654565758502|0.0258615914861841|0.0170969652181543	0.0139943	0.0221655	0.663477	0.0206782	0.0303086
Q06210-2_Q14738	0.0185180130150364|0.0256294553748218|0.0242826918771577	0.0112006913608401|0.0117695128806693|0.0134362646059348	0.0242827	0.0117695	-1.04487	2.89439e-06	7.633e-06
Q06210-2_Q15029	0.0274184293391926|0.0375761019412272|0.0335866009156602	0.0105151122047274|0.00960858678182823|0.0119145881157617	0.0335866	0.0105151	-1.67542	2.46438e-13	1.45423e-12
Q06210-2_Q86W50	0.0191249554959552|0.0279939206270031|0.0261286311325179	0.01137967935638|0.0104254348641752|0.0132079479040915	0.0261286	0.0113797	-1.19917	6.21968e-06	1.56576e-05
Q06210-2_Q86W92-2	0.0177819962360467|0.0253535054604707|0.0238254296174013	0.00884943135599434|0.00811390721606766|0.0101516634168381	0.0238254	0.00884943	-1.42885	2.63837e-08	9.10917e-08
Q06210-2_Q8ND30	0.0181988741882281|0.0262913758705748|0.0243849053062561	0.00988717093325221|0.00888574661364014|0.0113612838997311	0.0243849	0.00988717	-1.30236	3.94112e-07	1.17445e-06
Q06210-2_Q8TDP1	0.0229810431706616|0.0302888915145524	0.0130971185235289|0.0112646652938556	0.026635	0.0121809	-1.1287	0.000124557	0.00025456
Q06210-2_Q96KG9-2	0.0174547914030771|0.0253169507147934|0.0230345502658474	0.00817443539226306|0.0074649315523221	0.0230346	0.00781968	-1.55862	3.09581e-06	8.11928e-06
Q06210-2_Q96QK1	0.0341399029136948|0.0476646484373049|0.0413210561320487	0.0139278153389339|0.0147161565993727|0.0158000486563982	0.0413211	0.0147162	-1.48948	2.94197e-11	1.43723e-10
Q06210-2_Q9BR76	0.0309497943497815|0.0401955095652003|0.0399525938428756	0.0189419856128472|0.0155626879337813|0.0187177484368075	0.0399526	0.0187177	-1.09388	2.38522e-09	9.50899e-09
Q06210-2_Q9BXJ9	0.0250370209153492|0.0350470054505093|0.0322237722645923	0.0198877684475475|0.0179510970674178|0.0194766731190168	0.0322238	0.0194767	-0.726378	0.000122971	0.000251751
Q06210-2_Q9NYB0	0.0180119767946413|0.0257373956478324|0.0240540444272731	0.0087442334193127|0.0077748612041034|0.0101440321108471	0.024054	0.00874423	-1.45988	2.01638e-08	7.07959e-08
Q06210-2_Q9Y305	0.0175955741346726|0.0241684564639743|0.0232257164081521	0.00808032529247948|0.00768107257053191|0.00959896562946871	0.0232257	0.00808033	-1.52324	5.95712e-10	2.55888e-09
Q06210-2_Q9Y371-2	0.019323486730146|0.0267233203653316|0.0252098800867674	0.0126564102980035|0.01175489641418|0.0135251176469934	0.0252099	0.0126564	-0.994121	1.59135e-06	4.33078e-06
Q06323_Q6L8Q7-2	0.0939174947242446|0.101269825407173|0.0928079552584927	0.0332697348467172|0.0368856748128583|0.028590434698078	0.0939175	0.0332697	-1.49718	1.67472e-69	7.06641e-68
Q06323_Q7Z3E5	0.0924526721527214|0.0994276778537731|0.0916403018203055	0.0292685058733861|0.033284961395261|0.0245258019775768	0.0924527	0.0292685	-1.65937	1.77137e-76	8.36225e-75
Q06323_Q86TI2-2	0.0922423739423404|0.0984301707986695|0.090351512405762	0.0307311785030363|0.0366751542696283|0.0260573117912565	0.0922424	0.0307312	-1.58573	3.5583e-57	1.21185e-55
Q06323_Q9UJU6-3	0.0986943130473135|0.104457724789512|0.0959284980672172	0.0348305661575094|0.0400418559830689|0.0294651597048852	0.0986943	0.0348306	-1.50261	1.44462e-60	5.3812e-59
Q06323_Q9UL46	0.107679555856173|0.116663715809477|0.111713710690554	0.0358538302342737|0.0403026287622207|0.034240747933577	0.111714	0.0358538	-1.63961	1.23875e-124	1.07388e-122
Q07020_Q08AF3	0.0371888383604086|0.0358487808677231|0.0278677488995091	0.0128430954010367|0.0142055981567742|0.0108209784436151	0.0358488	0.0128431	-1.48093	7.82681e-12	4.04753e-11
Q07020_Q3KQU3-4	0.0359535642623163|0.0338956340890062|0.0265823408529225	0.0139981100668424|0.0148786677002132|0.0115649339907671	0.0338956	0.0139981	-1.27587	5.72289e-10	2.46939e-09
Q07020_Q63ZY3-3	0.0356256060666493|0.0338100758256638|0.0264731191438288	0.0135879850320868|0.0146163333891883|0.0114791869366291	0.0338101	0.013588	-1.31512	1.99998e-10	9.10782e-10
Q07020_Q92974-2	0.0390842139593398|0.0377940321124951|0.0302081121732556	0.017524835352034|0.0181277946058988|0.0144894610993389	0.037794	0.0175248	-1.10876	2.14617e-10	9.71791e-10
Q07020_Q96K21-2	0.0353812061567493|0.0319413430399243|0.0262494922736872	0.0141751393482984|0.0108619789579885	0.0319413	0.0125186	-1.35136	3.18618e-07	9.6824e-07
Q07020_Q9NR56-2	0.0405930923833631|0.0385439148967323|0.032024452448583	0.0161383403719837|0.0169338613084346|0.0129072533368615	0.0385439	0.0161383	-1.25601	3.14056e-14	1.9939e-13
Q07020_Q9UGI8-2	0.0415185777095154|0.036530104168343|0.0308942367531679	0.0157632242903196|0.0187186918217245|0.0132150224786212	0.0365301	0.0157632	-1.21252	3.4946e-09	1.35576e-08
Q07020_Q9Y3U8	0.0528132656214441|0.0565059781927877|0.0388903188357042	0.0199430686415393|0.019922888650768|0.0161374353121198	0.0528133	0.0199229	-1.40647	2.44053e-08	8.46903e-08
Q07021_Q7Z4V5-2	0.00626272337302113|0.00574738998223736|0.00658540976736402	0.00989516928981928|0.015476689306415|0.0137129740208172	0.00626272	0.013713	1.13068	4.10504e-05	9.12487e-05
Q07021_Q8IZP0-10	0.00838133444949692|0.00923940422277352|0.00959821206211887	0.0121054282658774|0.015834939050423|0.014894887209761	0.0092394	0.0148949	0.688945	9.68652e-06	2.38314e-05
Q07666_Q96K21-2	0.0120095520227974|0.00783465984974168|0.0110604117737493	0.0201830135314088|0.0203326895068754	0.0110604	0.0202579	0.873076	1.05947e-09	4.42344e-09
Q07666_Q9UBS0	0.01125622994896|0.00727255773377248|0.0101916243236077	0.0199764532278743|0.0202009480192629	0.0101916	0.0200887	0.979	8.49746e-12	4.3801e-11
Q07666_Q9UGI8-2	0.0181469235755635|0.0124234209781604|0.01570515625323	0.0328092935103527|0.0247265660048349|0.0226857330275081	0.0157052	0.0247266	0.654824	0.00125597	0.0022065
Q07666_Q9Y508	0.0124791893031636|0.00916906515343263|0.0110777806422458	0.0315486992910663|0.0224879205135973|0.0220243749288507	0.0110778	0.0224879	1.02148	8.55172e-06	2.12147e-05
Q07817-3_Q96A72	0.0080764051907076|0.00807937027086931|0.00837416128642707	0.0122123853938247|0.0152475162831943|0.0108735834350131	0.00807937	0.0122124	0.59603	0.000391551	0.00073762
Q07817-3_Q9Y2B0	0.00377625235479393|0.00557875919077437|0.00370530517151292	0.00279722532809505|0.00219181522659816|0.00204756628773685	0.00377625	0.00219182	-0.784829	0.00215976	0.00365427
Q07866-6_Q9H0B6	0.0295835846734256|0.0287126369091427|0.0267710786361941	0.0149182711323582|0.0203013892422087|0.0184876109835366	0.0287126	0.0184876	-0.635127	4.87431e-09	1.84597e-08
Q08209-2_Q8WYA6	0.0204494142374988|0.0256609044787186|0.0212971878923542	0.0127945757881953|0.0100664685966021|0.0122674896193239	0.0212972	0.0122675	-0.795823	3.24397e-09	1.2647e-08
Q08209-2_Q9H0D6	0.0158986334138454|0.0246574520481717|0.021677262637646	0.0124944112161332|0.0107124916758374|0.0120903223807145	0.0216773	0.0120903	-0.84233	0.000631408	0.0011588
Q08209-2_Q9UDY2-3	0.015396103047916|0.020293501659246|0.0184396611680972	0.011321951950528|0.0095893721914023|0.0105132714198171	0.0184397	0.0105133	-0.8106	5.6501e-07	1.65783e-06
Q08211_Q9UQ35	0.0154766896527129|0.0224544783782706|0.0157400483668861	0.0318014212558029|0.0256353776115781|0.0243260543546832	0.01574	0.0256354	0.703696	0.00389849	0.00637482
Q08AF3_Q13418	0.00541001658585515|0.00861416590953778|0.00528155841654618	0.00118764584015189|0.00114238004985989|0.000890693242738277	0.00541002	0.00114238	-2.24359	9.53521e-07	2.69655e-06
Q08AF3_Q14192	0.0136066897631081|0.0199037796000389|0.0124965535741578	0.00377638786557613|0.00348053032783866|0.00268859766537283	0.0136067	0.00348053	-1.96694	2.45832e-07	7.59643e-07
Q08AF3_Q15654	0.00858082128775673|0.0126387938246213|0.00694106911560897	0.00547289544936625|0.00368924262680344|0.00215675239505988	0.00858082	0.00368924	-1.21779	0.00391125	0.00639097
Q08AF3_Q3KQU3-4	0.00556563177602041|0.0083307782216226|0.00534768281850222	0.00196858576501507|0.0012102924506183|0.00115721950307929	0.00556563	0.00121029	-2.20119	5.9396e-07	1.7353e-06
Q08AF3_Q53H96	0.00470255947517895|0.00726905200677348|0.00453763786956788	0.00206993483968393|0.000821983602201976|0.000986197844756753	0.00470256	0.000986198	-2.2535	1.33791e-05	3.20561e-05
Q08AF3_Q63ZY3-3	0.00523767358035345|0.00824521995828029|0.00523846110940853	0.00155846073025941|0.000947958139593417|0.00107147244894123	0.00523846	0.00107147	-2.28955	7.38415e-07	2.12606e-06
Q08AF3_Q68D06-2	0.00659737635645552|0.00724171936760826|0.00541950121108313	0.000595109213949406|0.000689208647856554|0.000474182940921121	0.00659738	0.000595109	-3.47067	1.77459e-27	2.4886e-26
Q08AF3_Q7Z7L1	0.0082519326508363|0.0120319784086709|0.00863301593541159	0.000655531801569221|0.000547543141699237|0.000487047093899119	0.00863302	0.000547543	-3.97882	4.45694e-14	2.80722e-13
Q08AF3_Q8IZL8	0.00586195123747031|0.00741065133671636|0.00578278795389232	0.00140506745035463|0.0011354299022807|0.000816325719057265	0.00586195	0.00113543	-2.36814	5.35341e-21	5.20919e-20
Q08AF3_Q8N201	0.0046258423859292|0.00666851917074831|0.00437444082396041	0.000834408993413215|0.000512475110410279|0.000426506994288164	0.00462584	0.000512475	-3.17416	3.27799e-10	1.44583e-09
Q08AF3_Q92974-2	0.00869628147304398|0.0122291762451116|0.00897345413883527	0.00549531105020661|0.00445941935630388|0.004081746611651	0.00897345	0.00445942	-1.00881	1.25202e-05	3.02259e-05
Q08AF3_Q96K21-2	0.00499327367045343|0.00637648717254073|0.00501483423926688	0.000506764098703485|0.000454264470300689	0.00501483	0.000480514	-3.38355	3.50409e-17	2.73445e-16
Q08AF3_Q9BSD7	0.00558135303901284|0.0101774773896757|0.00625359545560281	0.000840426088608824|0.000724693251758987|0.000719039483124788	0.0062536	0.000724693	-3.10924	4.50416e-06	1.15461e-05
Q08AF3_Q9BVA1	0.00934256494272269|0.0135128215027831|0.0100994387851299	0.00118271846436481|0.00200774577414327|0.000858335031847655	0.0100994	0.00118272	-3.0941	3.92597e-13	2.294e-12
Q08AF3_Q9BZL6-3	0.0040600383381592|0.00555007641540434|0.00401296682388544	0.00080278659138149|0.000768470910496337|0.000559968575072003	0.00406004	0.000768471	-2.40143	6.12176e-14	3.82049e-13
Q08AF3_Q9H7B4	0.007396919655801|0.0104409131898981|0.00733700767127535	0.000900854138319509|0.000601238319297333|0.000500444135536129	0.00739692	0.000601238	-3.62092	7.10826e-14	4.39018e-13
Q08AF3_Q9HAU0-4	0.00407731900146833|0.00402934617493692	0.000327945340832626|0.000268749367361991	0.00405333	0.000298347	-3.76404	0	0
Q08AF3_Q9NR56-2	0.0102051598970672|0.0129790590293488|0.0107897944141627	0.00410881607015638|0.00326548605883976|0.00249953884917362	0.0107898	0.00326549	-1.7243	7.68428e-17	5.87158e-16
Q08AF3_Q9UHI6	0.00689192481109573|0.00972177847738288|0.00639141868880086	0.000619805628884991|0.000440123958373547|0.000356678960485046	0.00689192	0.000440124	-3.96893	4.47671e-12	2.3664e-11
Q08J23_Q96QK1	0.0326813580340167|0.0449958941929632|0.0353840045964175	0.022407108784555|0.0236059406784721|0.0209497820221608	0.035384	0.0224071	-0.659141	5.62603e-05	0.000122153
Q0VDF9_Q7Z4V5-2	0.0154727238363844|0.0142614569208428|0.012538169544668	0.00824408693715568|0.00826034375993109|0.00937055462002108	0.0142615	0.00826034	-0.787848	4.08828e-09	1.57837e-08
Q0VDF9_Q8IZP0-10	0.0175913349128602|0.017753471161379|0.0155509718394229	0.0104543459132138|0.00861859350393909|0.0105524678089648	0.0175913	0.0104543	-0.750762	7.26873e-14	4.48348e-13
Q0VDF9_Q99543	0.015726214232236|0.015064726166444|0.012962879734978	0.00679537301514433|0.00699533217908389|0.007686191634805	0.0150647	0.00699533	-1.10671	2.25169e-17	1.78934e-16
Q0VDF9_Q9Y2A7-2	0.0179693723592446|0.0177989392322174|0.0142568142975214	0.00867607121907779|0.00790636712407844|0.00845384275205607	0.0177989	0.00845384	-1.07411	1.34616e-11	6.76342e-11
Q10471_Q8IYS2-2	0.00174957257376345|0.00146123959806544	0.00991173940105258|0.00585351188184668|0.00542559071420582	0.00160541	0.00585351	1.86636	0.00314908	0.00521529
Q10471_Q8TB61-2	0.00228886879292579|0.0018340168976388	0.0154463036524974|0.00980256717054981|0.00899535716983514	0.00206144	0.00980257	2.24951	0.000366737	0.000694605
Q10471_Q9Y5V3-2	0.00237946478608034|0.00223810736230482	0.00923262277676788|0.00554046894948659|0.0050722559242468	0.00230879	0.00554047	1.26287	0.0112758	0.0172317
Q12768_Q2M389	0.00544203334644833|0.00589343298645402|0.00538252287509747	0.00064641748254092|0.000763509631942416|0.000818471843523242	0.00544203	0.00076351	-2.83343	1.92108e-179	2.4756e-177
Q12824-2_Q8TAQ2-2	0.0113875327112103|0.0159870200586969|0.0132454233039598	0.0066918272537225|0.00812260392455857|0.00697695949757997	0.0132454	0.00697696	-0.924824	8.00534e-06	1.99214e-05
Q12824-2_Q969G3-3	0.0095549313437569|0.0133332175087646|0.0106732439627019	0.00564208143063605|0.00516271752051509|0.00576319995023899	0.0106732	0.00564208	-0.919699	6.07787e-07	1.77037e-06
Q12830-4_Q5TC82-2	0.000840764005841047|0.000874169945854474|0.000698525251265203	0.000344418361492742|0.00034915689013131|0.000299773815489475	0.000840764	0.000344418	-1.28754	3.23595e-17	2.52935e-16
Q12830-4_Q99547	0.000837408495660312|0.000738142125660077	0.000418389034676227|0.00048254584181332|0.000300357632839438	0.000787775	0.000418389	-0.912939	7.2648e-07	2.09423e-06
Q12888-2_Q5JSZ5	0.00614398742249631|0.0102412791074485|0.00777868311698283	0.013261776688788|0.014861842874327|0.013734483042116	0.00777868	0.0137345	0.820205	4.20452e-06	1.08363e-05
Q12905_Q12906-7	0.0375751486077372|0.0473902286620268|0.0439571338156338	0.059400349230741|0.0756322402551045|0.0732244556733857	0.0439571	0.0732245	0.736228	5.47908e-06	1.38959e-05
Q12959-4_Q14137	0.000853751617326342|0.000557081918086853	0.00550921028936705|0.00504701125253858	0.000705417	0.00527811	2.90347	2.94415e-62	1.1141e-60
Q13042-2_Q9UJX3-2	0.00575306030740036|0.00861706914912168|0.00682877216904888	0.00350681821796734|0.00362044736733113|0.00314004017486088	0.00682877	0.00350682	-0.961464	1.72091e-05	4.04202e-05
Q13045-2_Q32MZ4-3	0.0102124845135175|0.00919351190989266|0.00858120878134087	0.0220138014526987|0.0262213589389122|0.0260048168600189	0.00919351	0.0260048	1.50009	1.82448e-26	2.43673e-25
Q13045-2_Q32MZ4-4	0.0100066737952057|0.0109143139202942|0.00940285164112518	0.0211906043602534|0.0230488666376628|0.0254883662156525	0.0100067	0.0230489	1.20373	2.44892e-23	2.74095e-22
Q13049_Q8IXK0-2	0.00124716535817811|0.00105600636220601	0.000354784427551765|0.000256349850431421	0.00115159	0.000305567	-1.91406	3.56289e-15	2.42684e-14
Q13049_Q9UG63-2	0.00208073859347436|0.00160754098266805	0.000832135149614177|0.000636414502581893	0.00184414	0.000734275	-1.32856	1.45919e-05	3.47003e-05
Q13049_Q9UL03-3	0.00126792270829227|0.00110401960885939	0.000284307738037707|0.000195043779303467	0.00118597	0.000239676	-2.30691	3.64667e-24	4.31447e-23
Q13057-2_Q8NBS9	0.00806832339452083|0.00882079480627169|0.00744873651628669	0.0304876823992155|0.0373052797062653|0.0339111574367635	0.00806832	0.0339112	2.07142	9.15329e-38	1.9311e-36
Q13112_Q9ULA0-2	0.0130556873506771|0.0152391817394189|0.0160625265141535	0.00370137162147866|0.0032629113902097|0.0030032181199544	0.0152392	0.00326291	-2.22355	1.22282e-35	2.39934e-34
Q13162_Q96PZ0-2	0.0139153016776841|0.0175976596884399	0.0289492764461965|0.0228631175770395|0.0248590680402493	0.0157565	0.0248591	0.657827	0.000267743	0.000520211
Q13177_Q9UBB6-2	0.0070617662514157|0.00598136482121352|0.00526485668372549	0.0106751565090585|0.0147536229553411|0.0112223607422562	0.00598136	0.0112224	0.90783	9.4868e-06	2.33883e-05
Q13177_Q9UHJ6	0.00703576736584118|0.00555335356572897|0.00504496525131723	0.00994541385223295|0.0145168998210558|0.0107224460135737	0.00555335	0.0107224	0.949203	0.000135969	0.00027646
Q13308-6_Q9Y2A7-2	0.00691370610638766|0.00901432022685915|0.00680132968232177	0.00399995169631567|0.00397349953186432|0.00346562152163774	0.00691371	0.0039735	-0.799049	3.71196e-07	1.11172e-06
Q13309_Q13459	0.00388310857121718|0.0048790280799243|0.00520721530087331	0.00295297306392714|0.00217267904613098|0.00222449945347278	0.00487903	0.0022245	-1.13311	2.82174e-06	7.45715e-06
Q13363-2_Q9NQG5	0.013077979675855|0.0143187893746936|0.0117454781874936	0.0098617605393549|0.00832546868681792|0.0074626125619517	0.013078	0.00832547	-0.651536	1.07751e-05	2.63601e-05
Q13418_Q13642-1	0.00426496886427702|0.00462393793627935|0.00349370086575227	0.00265981855308384|0.00319375232990257|0.00226764678203105	0.00426497	0.00265982	-0.681207	0.000904563	0.00162324
Q13418_Q3KQU3-4	0.00417474248776283|0.00666101913082088|0.0039961503699596	0.00234266050595758|0.00181544959329882|0.00163464878989034	0.00417474	0.00181545	-1.20136	0.000671158	0.00122562
Q13418_Q5TA45-3	0.00373064935852132|0.00637905922400275|0.00390382567072887	0.00134857270042307|0.00127319303194918|0.00107247594487103	0.00390383	0.00127319	-1.61644	6.26246e-05	0.000134502
Q13418_Q63ZY3-3	0.00384678429209587|0.00657546086747857|0.00388692866086591	0.00193253547120192|0.00155311528227394|0.00154890173575228	0.00388693	0.00155312	-1.32347	0.000697947	0.00127113
Q13418_Q68D06-2	0.00520648706819795|0.00557196027680653|0.00406796876254051	0.000969183954891916|0.00129436579053707|0.000951612227732169	0.00520649	0.000969184	-2.42547	9.33081e-17	7.08428e-16
Q13418_Q7Z7L1	0.00686104336257872|0.0103622193178692|0.00728148348686897	0.00102960654251173|0.00115270028437976|0.000964476380710167	0.00728148	0.00102961	-2.82214	1.17532e-10	5.46192e-10
Q13418_Q92974-2	0.0073053921847864|0.0105594171543099|0.00762192169029265	0.00586938579114912|0.00506457649898439|0.00455917589846205	0.00762192	0.00506458	-0.589713	0.00254896	0.00426886
Q13418_Q96K21-2	0.00360238438219586|0.00470672808173901|0.00366330179072426	0.001111921241384|0.000931693757111737	0.0036633	0.00102181	-1.84202	2.14841e-10	9.71879e-10
Q13418_Q9BZL6-3	0.00266914904990162|0.00388031732460261|0.00266143437534282	0.001176861332324|0.00137362805317686|0.00103739786188305	0.00266915	0.00117686	-1.18144	6.82046e-06	1.70978e-05
Q13418_Q9NR56-2	0.00881427060880962|0.011309299938547|0.00943826196562009	0.00448289081109889|0.00387064320152028|0.00297696813598466	0.00943826	0.00387064	-1.28595	2.51306e-12	1.36317e-11
Q13418_Q9UG63-2	0.00318206613584856|0.00411006022062656|0.00279778973602798	0.00132620743591844|0.00146083241481956|0.0011593339340024	0.00318207	0.00132621	-1.26266	2.88933e-07	8.81968e-07
Q13418_Q9Y5V3-2	0.00280665056712053|0.0047917794151257|0.00285638704085595	0.00151248677337723|0.00137567221513809|0.00115783180369365	0.00285639	0.00137567	-1.05405	0.00124426	0.00218675
Q13428-4_Q96A65	0.0192702067338008|0.0254335770405446|0.021644107496464	0.00680161106634861|0.0106428212342868|0.00703676679451452	0.0216441	0.00703677	-1.62099	1.63537e-10	7.49034e-10
Q13501_Q14203-3	0.0336876061664035|0.0311931689765868|0.0337000034478112	0.0185271139192635|0.0150421667377117|0.014188688029357	0.0336876	0.0150422	-1.16321	3.06339e-27	4.24599e-26
Q13561_Q14203-3	0.0921289440966583|0.0896061632638738|0.0833930779723111	0.0337740925090312|0.0295782131533936|0.0262803257686842	0.0896062	0.0295782	-1.59906	5.09124e-67	2.07479e-65
Q13561_Q92888-3	0.0805684960555979|0.078520933581773|0.0717306351027096	0.0428208171172899|0.0355251439931016|0.0338911138740461	0.0785209	0.0355251	-1.14424	5.69581e-25	7.03565e-24
Q13561_Q9UJW0	0.0778890116095242|0.0751453825458729|0.0686546947929994	0.0281084301461428|0.0250958992270644|0.0222116651025727	0.0751454	0.0250959	-1.58223	1.136e-51	3.47208e-50
Q13617_Q14839-2	0.0112538739190382|0.0138462119238827|0.0121893606557799	0.00436455724738921|0.00765058845519934|0.00639785338617885	0.0121894	0.00639785	-0.929963	2.56896e-07	7.91778e-07
Q13642-1_Q13643	0.00564528444830055|0.00491282837563162|0.0041201196001674	0.00288992421552844|0.00325299177831942|0.0022554115841769	0.00491283	0.00288992	-0.765522	7.38264e-05	0.000156655
Q13642-1_Q14192	0.0124616420415299|0.0159135516267805|0.0107086960233639	0.00524856057850807|0.00553190260788134|0.0040655512046656	0.0124616	0.00524856	-1.2475	3.97798e-07	1.1847e-06
Q13642-1_Q5TA45-3	0.00397649092520076|0.00405859034154605|0.00346750056847759	0.00244667067241251|0.00271940816931134|0.00197200019735275	0.00397649	0.00244667	-0.700676	3.68045e-07	1.10298e-06
Q13642-1_Q68D06-2	0.00545232863487739|0.00325149139434983|0.00363164366028923	0.00206728192688135|0.00274058092789923|0.00185113648021389	0.00363164	0.00206728	-0.812888	0.00954988	0.0146931
Q13642-1_Q7Z7L1	0.00710688492925816|0.00804175043541247|0.00684515838461769	0.00212770451450117|0.00259891542174192|0.00186400063319189	0.00710688	0.0021277	-1.73992	4.72189e-34	8.59312e-33
Q13642-1_Q8WUA4	0.00363808101391037|0.00274528054066082|0.00308522031260511	0.00202784384506038|0.00166893905634997	0.00308522	0.00184839	-0.739103	0.000297452	0.000573494
Q13642-1_Q96EP0	0.00389941063012513|0.00350379804096298|0.00338117620265289	0.00232123113491655|0.002649173735917|0.00164532939369098	0.0035038	0.00232123	-0.594029	3.23884e-05	7.30501e-05
Q13642-1_Q96H79	0.0228199348654873|0.0109178332921497|0.0158281945265681	0.0032388164127253|0.00365602731162674|0.00249181973764318	0.0158282	0.00323882	-2.28896	0.000113565	0.000234405
Q13642-1_Q9H7B4	0.00625187193422286|0.00645068521663969|0.00554915012048145	0.00237302685125146|0.00265261059934001|0.0018773976748289	0.00625187	0.00237303	-1.39756	1.73756e-26	2.33371e-25
Q13642-1_Q9NR56-2	0.00906011217548906|0.00898883105609034|0.0090019368633688	0.00558098878308833|0.00531685833888244|0.00387649238846639	0.00900194	0.00531686	-0.759661	1.16839e-14	7.66285e-14
Q13642-1_Q9UHI6	0.00574687708951759|0.00573155050412445|0.00460356113800695	0.00209197834181694|0.00249149623841623|0.00173363249977782	0.00573155	0.00209198	-1.45406	9.81808e-14	5.98627e-13
Q13642-1_Q9Y3U8	0.0212802854135701|0.0269508943521457|0.01586780325049	0.00938571705264388|0.00830588568121577|0.00710667436372468	0.0212803	0.00830589	-1.35731	6.06581e-05	0.00013069
Q13643_Q3KQU3-4	0.00555505807178637|0.00694990957017314|0.00462256910437473	0.00257276616840218|0.00187468904171567|0.00162241359203619	0.00555506	0.00187469	-1.56715	5.0419e-07	1.48761e-06
Q13643_Q86UV5-8	0.00492093593531284|0.0052972572792134|0.00389411083146579	0.00140858423738974|0.0014215691961681|0.00100246484419029	0.00492094	0.00140858	-1.80469	8.19356e-15	5.4639e-14
Q13643_Q9Y508	0.00545233724658555|0.00633002382478222|0.00430708939363592	0.00307728617259304|0.0034760676719893|0.00261114398123288	0.00545234	0.00307729	-0.825216	0.000288924	0.000558859
Q13795_Q8IYS2-2	0.000302330627790907|0.000247595833138511	0.00167556643042151|0.000964769559540205|0.000947500014506872	0.000274963	0.00096477	1.81095	0.00300007	0.00497369
Q13885_Q92888-3	0.0661034131260112|0.11971257795634|0.0813789579363445	0.0553054007154161|0.0267482194225228|0.0343098124762016	0.081379	0.0343098	-1.24603	0.00544713	0.00872419
Q13885_Q9BUF5	0.129862642643333|0.203195621432516|0.165236820087958	0.0786240975157719|0.0487713681938242|0.0524264189889169	0.165237	0.0524264	-1.65617	4.59936e-06	1.17712e-05
Q13885_Q9BVA1	0.0632724877395103|0.117988298719576|0.0782498560150838	0.0387287120174233|0.0160057241453182|0.0214819115212094	0.0782499	0.0214819	-1.86497	0.000557879	0.00103099
Q13885_Q9UGI8-2	0.0650605680200072|0.115440725517752|0.0778099959487015	0.0412796935415507|0.0190482949433046|0.0234308844802951	0.07781	0.0234309	-1.73154	0.000449693	0.000840421
Q13907-2_Q9NQ88	0.017157439636144|0.0232178535961229	0.0110808142552234|0.00965493695763468	0.0201876	0.0103679	-0.961352	0.00160777	0.00277145
Q13907-2_Q9NWV4	0.0137230964430535|0.0156008731336296	0.00812779786226584|0.00846197347831515|0.00544649086141102	0.014662	0.0081278	-0.851144	2.42184e-07	7.49828e-07
Q14152_Q9Y262	0.0435695205235477|0.0405463431812761|0.0629022428421688	0.0754612403716404|0.0588982840613573|0.0664450829978531	0.0435695	0.0664451	0.608843	0.0345546	0.0489153
Q14192_Q63ZY3-3	0.0120434574693488|0.0178650745579797|0.0111019238184776	0.00452127749662615|0.00389126556025271|0.00334680615838683	0.0120435	0.00389127	-1.62994	5.31659e-06	1.35197e-05
Q14192_Q92974-2	0.0155020653620393|0.021849030844811|0.0148369168479043	0.00845812781657335|0.00740272677696317|0.00635708032109661	0.0155021	0.00740273	-1.06633	1.6019e-05	3.78486e-05
Q14192_Q96K21-2	0.0117990575594488|0.0159963417722401|0.0108782969483359	0.00345007151936278|0.00272959817974629	0.0117991	0.00308983	-1.93307	1.76621e-06	4.78753e-06
Q14192_Q9NR56-2	0.0170109437860625|0.0225989136290482|0.0166532571232317	0.00707163283652312|0.00620879347949906|0.00477487255861922	0.0170109	0.00620879	-1.45408	4.14452e-10	1.81795e-09
Q14192_Q9UBS0	0.0110457354856114|0.0154342396562709|0.0100095094981943	0.00324351121582824|0.00259785669213373	0.0110457	0.00292068	-1.91911	1.877e-05	4.38488e-05
[truncated: 629 more rows]

## Sheet: TPC-1 versus Nthy-ori 3-1
Protein_pair	Nthy_values	TPC_values	Nthy_median	TPC_median	Fold_change	P_value	Adj_p_value
A0AVT1_P23381	0.0433029943075151|0.0466286983565986|0.0380041026540181	0.0192682336085683|0.0233364672980883|0.0228155201383124	0.043303	0.0228155	-0.924451	1.41275e-13	9.08802e-13
A0AVT1_P23526	0.0744868004896649|0.080213560000266|0.0680308780989043	0.0441639943357441|0.0499869660259861|0.0447175713034484	0.0744868	0.0447176	-0.736143	2.11297e-12	1.24834e-11
A4D1P6_Q14746-2	0.00366324189930922|0.0039534310467345|0.00411999548619358	0.00496304946867548|0.00638086743727684|0.00604580404829123	0.00395343	0.0060458	0.612829	2.61605e-05	8.24401e-05
A6NHQ2_O60232	0.010274697012724|0.0102992930740238|0.0110464812119076	0.00520548151029076|0.00519405478964206|0.00463758792849876	0.0102993	0.00519405	-0.987612	6.53423e-69	2.32507e-67
A6NHQ2_O95721	0.0048435256686273|0.00462012680991761|0.00536527632713813	0.00291285247864266|0.00387380906596094|0.00315600365018351	0.00484353	0.003156	-0.617959	7.33357e-06	2.48998e-05
A6NHQ2_P51948	0.00560390920580972|0.00452924278862057|0.00532205216512722	0.00308276290927752|0.00371447481004941|0.00341962594579244	0.00532205	0.00341963	-0.638144	2.34713e-06	8.42881e-06
A6NHQ2_Q08AF3	0.00719289128406022|0.007450128041675|0.00671551113118625	0.00262036560144644|0.0036851186230166|0.00271293188727847	0.00719289	0.00271293	-1.40672	1.7747e-24	1.98403e-23
A6NKG5_O60763-2	0.00956794068597961|0.00956446671412449|0.00909218200865565	0.018554569691538|0.0190887495222099|0.018018562174963	0.00956447	0.0185546	0.956018	4.30578e-153	4.70388e-151
A6NKG5_Q9BTA9	0.0024514859306095|0.00301645445920862|0.00320488133309833	0.00173788359522569|0.00246217922128518|0.00171682379755822	0.00301645	0.00173788	-0.795522	0.00588828	0.0131846
A6ZKI3_Q9NVE7	0.0044136034625975|0.00697099253654861|0.00546950352478113	0.00287296777638254|0.00321838666953162|0.00336498213543903	0.0054695	0.00321839	-0.765072	0.00111009	0.00281111
A7E2V4-3_O43294	0.000807135878844243|0.00076821201324045	0.0012513884024549|0.00152789047650635|0.00131691872545248	0.000787674	0.00131692	0.741496	1.05765e-07	4.38189e-07
A7E2V4-3_P51617-2	0.000602929604369115|0.000604750773292226	0.00205589748685206|0.00275583597723673|0.00248568510503901	0.00060384	0.00248569	2.0414	3.64717e-12	2.11461e-11
A7E2V4-3_Q96KQ7-2	0.000766197070103837|0.000766175931345298	0.00039993738621825|0.000358565662372606	0.000766187	0.000379252	-1.01454	4.48336e-78	1.88635e-76
A8MWD9_P62304	0.0162355909693965|0.013301103614878|0.0102137172343755	0.00740308745172341|0.00930840685902484|0.00677299517557126	0.0133011	0.00740309	-0.845347	0.00428648	0.00982766
E9PAV3_O95786	0.0164847663087687|0.0169873317354244|0.0135198909547065	0.00915924498917613|0.0100051618884254|0.0103690365055268	0.0164848	0.0100052	-0.720389	3.28219e-07	1.29029e-06
E9PAV3_P12081	0.0497947196978434|0.059764959021069|0.051395402762827	0.0218594352257801|0.0219978211289323|0.0212148645775488	0.0513954	0.0218594	-1.23338	6.51988e-25	7.39514e-24
E9PAV3_P35244	0.0180591899919783|0.0168114023465702|0.013030679232187	0.00935991519647303|0.0101588027181772|0.0103875167935615	0.0168114	0.0101588	-0.72671	0.00010183	0.00029854
E9PAV3_Q8IYB1	0.0158323049049537|0.0155749165044581|0.014642761194288	0.00938869715014706|0.0100918265550339|0.0119022434770852	0.0155749	0.0100918	-0.626037	4.07805e-09	1.91364e-08
E9PAV3_Q9NRF8	0.0186262045754838|0.0192466096388166|0.0159500580334375	0.0108926565705309|0.0113880442599718|0.011771401346189	0.0186262	0.011388	-0.709814	2.63243e-10	1.34362e-09
E9PRG8_Q8IY81	0.00589767473376287|0.00734092979084146|0.00546846767375815	0.000900662143202175|0.00420555028801621|0.00150218403717848	0.00589767	0.00150218	-1.97308	0.000527706	0.00140429
E9PRG8_Q92785	0.00692225902909654|0.00768024501481085|0.0068224990456613	0.00169381724524237|0.0058499313458514|0.00226117691326997	0.00692226	0.00226118	-1.61417	0.00356385	0.00831164
E9PRG8_Q9BSJ8-2	0.00898812264108596|0.0151696354969701|0.00962526268196534	0.00329605927757806|0.0030146462611516	0.00962526	0.00315535	-1.60902	0.00139432	0.00348273
E9PRG8_Q9H0S4-2	0.0063027788100757|0.0095518365584652|0.00651932365505395	0.000804226370894026|0.00403340766377331|0.00145277100962536	0.00651932	0.00145277	-2.16591	0.000196159	0.000554966
E9PRG8_Q9Y3C1	0.00543492132272233|0.00812549475571725|0.00533221417108384	0.00218149048543391|0.00424034710068965|0.00238412023769679	0.00543492	0.00238412	-1.1888	0.00280004	0.00664983
O00154_Q15813-2	0.023604816290577|0.0231398668314911|0.0227742562912975	0.0107629906984071|0.0119963702234625|0.0119349729657499	0.0231399	0.011935	-0.955185	5.85815e-136	5.44459e-134
O00154_Q6FI81	0.0230028000581486|0.0227755934976923|0.0231028175001767	0.010290329183156|0.012559941992521	0.0230028	0.0114251	-1.0096	1.76098e-41	3.40547e-40
O00154_Q9Y2Z0	0.0258639912816065|0.025444410425956|0.0260411766375385	0.0112002637449745|0.0126018104394709|0.0135461417568305	0.025864	0.0126018	-1.03731	5.52434e-80	2.37242e-78
O00203_Q92572	0.0107163977515094|0.0119780692305251|0.0129997420116534	0.0053158256694396|0.00760042763174398|0.00418733940665376	0.0119781	0.00531583	-1.17203	2.50982e-07	9.97997e-07
O00233_Q14558-2	0.0280820837692792|0.0323423288617307|0.0280212563814164	0.0165948671849071|0.0202349795030624|0.0164203319367382	0.0280821	0.0165949	-0.758913	6.01533e-10	3.0159e-09
O00233_Q9UH65	0.0271837765762465|0.024846826477313	0.0138114142502674|0.0134352858037535	0.0260153	0.0136234	-0.933279	1.18036e-25	1.36619e-24
O00267_O94822-3	0.00592632420623408|0.00655947623127703|0.00476503995673911	0.00279755494509239|0.00352916867623831|0.0030960271541514	0.00592632	0.00309603	-0.936719	4.14068e-06	1.4478e-05
O00267_P63272	0.00855435865945576|0.00967377985066131|0.00762880387115118	0.00337100541722498|0.00414131745905429|0.00341586228637745	0.00855436	0.00341586	-1.32441	8.89759e-15	6.1019e-14
O00268_Q12830-4	0.00126501491343888|0.00133180993760702|0.00107976954802701	0.00065795253316078|0.000836968527297413|0.000620693306385567	0.00126501	0.000657953	-0.943099	2.3745e-07	9.47215e-07
O00410-3_O43143	0.0240101345146397|0.014724028275829|0.0211756951176916	0.00821953024632833|0.00891067427740603|0.00928661167156355	0.0211757	0.00891067	-1.2488	5.40819e-05	0.000164598
O00410-3_O43252	0.0136206750303737|0.0138980997520122|0.0131422996557381	0.00837873320121526|0.00869962489451368|0.00900847423787782	0.0136207	0.00869962	-0.646773	1.00191e-64	3.19944e-63
O00410-3_P36915	0.0149749815541488|0.0160361506003351|0.0155096203192918	0.00895740173521837|0.00929354002714822|0.00966218647091082	0.0155096	0.00929354	-0.738863	8.18733e-64	2.58794e-62
O00410-3_P55786	0.0292375737243111|0.0309669288722314|0.0293092587668634	0.0150749995162307|0.0148371290630183|0.0155502781052127	0.0293093	0.015075	-0.959199	3.53505e-131	3.14468e-129
O00410-3_Q08209-2	0.0241569645111005|0.0291078091810336|0.0259827813644632	0.013186279573676|0.0128345265189014|0.0143125750271518	0.0259828	0.0131863	-0.978518	9.89557e-18	8.10785e-17
O00410-3_Q6PD74	0.0122722162265053|0.0125798799142968|0.0119075933982915	0.00697712382508823|0.00774587713356971|0.00814303891381214	0.0122722	0.00774588	-0.663895	5.68907e-32	8.27706e-31
O00410-3_Q7L523	0.0114413281219898|0.0112289986341961	0.00678824426230713|0.00755299899896806|0.00798030989791957	0.0113352	0.007553	-0.585684	1.57887e-17	1.2835e-16
O00410-3_Q86Y56	0.0160302333549085|0.0171512895958761|0.0164437818288786	0.00826076628202393|0.0109693039343373|0.00932350292005345	0.0164438	0.0093235	-0.818598	1.8321e-16	1.40153e-15
O00410-3_Q9HB71	0.0261977599709656|0.0256818468355185|0.0237366202728368	0.0131370161851873|0.0140162184804354|0.014412285986839	0.0256818	0.0140162	-0.873652	1.01106e-41	1.96132e-40
O00410-3_Q9NT62	0.0152430675806751|0.015215185510537|0.0149566802963751	0.00817894247356196|0.00930786975910709|0.00991188300503657	0.0152152	0.00930787	-0.708989	2.60689e-31	3.71467e-30
O00410-3_Q9NTK5	0.0377221120954893|0.0359400766405871|0.030972391500694	0.0173657887325146|0.0194154475076473|0.0181932532761741	0.0359401	0.0181933	-0.98219	3.77488e-15	2.6742e-14
O00429-2_O43776	0.0801714223303107|0.109601217168963|0.0889760068702729	0.0483204796878223|0.0454427089110963|0.0465983326244278	0.088976	0.0465983	-0.933138	1.40017e-07	5.71352e-07
O00429-2_O60749-2	0.0595321741017207|0.0744978925033379|0.0620926729796074	0.0369055949375541|0.0330665661398581|0.034626388059869	0.0620927	0.0346264	-0.842551	1.38491e-10	7.19854e-10
O00429-2_P0DTL6	0.0435796829701013|0.0495757945856922	0.0233342232632062|0.0220295832503003|0.0211185110760793	0.0465777	0.0220296	-1.0802	1.27451e-24	1.4274e-23
O00429-2_P14735	0.0539183173322985|0.0612395291835782|0.0551198676678109	0.0288681274077597|0.0282115957797888|0.0275292486345992	0.0551199	0.0282116	-0.966284	2.08324e-35	3.42278e-34
O00429-2_P26639	0.09659823799642|0.120219316161724|0.102007888373534	0.0667556446541842|0.0600802019520412|0.0651706558128477	0.102008	0.0651707	-0.646386	1.23564e-08	5.54748e-08
O00429-2_P36404	0.0488899760302033|0.0499327503634801	0.0302025985662042|0.0281171232958123|0.0283386440131665	0.0494114	0.0283386	-0.802072	3.99697e-106	2.59262e-104
O00429-2_P42224	0.0612666008308998|0.0720855142681288|0.0590538989909715	0.0340007995293698|0.0301915226909213|0.0298507155405767	0.0612666	0.0301915	-1.02096	1.053e-14	7.19764e-14
O00429-2_P55209-2	0.057285529453121|0.0632316728817728|0.0534955685814191	0.0332935139151952|0.0294609973999913|0.029368816700902	0.0572855	0.029461	-0.959364	1.88327e-18	1.61087e-17
O00429-2_Q13867	0.0644460311663595|0.0737071447865793	0.0362267932880349|0.0336657056693131|0.0330182519806252	0.0690766	0.0336657	-1.03692	3.08107e-21	3.03573e-20
O00429-2_Q15631	0.0927561051108944|0.112753852006031|0.0992915870683065	0.0566930064775991|0.0547390244667001	0.0992916	0.055716	-0.833579	1.85884e-09	8.95899e-09
O00429-2_Q16555-2	0.0675526597130621|0.0778761177148194|0.065544201792583	0.04540276306575|0.0439545084157393|0.0431377677552178	0.0675527	0.0439545	-0.620001	1.50849e-11	8.39445e-11
O00429-2_Q9BTW9	0.0516680397931782|0.0623116491574377|0.0536278706260815	0.0327301232693601|0.0308365884826121|0.0312657834197582	0.0536279	0.0312658	-0.778398	2.7545e-13	1.7343e-12
O00429-2_Q9BUR4	0.0426945889734488|0.0427271361446074	0.0230093171389818|0.0204547691051851	0.0427109	0.021732	-0.974779	1.30179e-60	3.89724e-59
O00429-2_Q9H8Y8-2	0.0452579540872544|0.0455252706035001	0.0241753297579608|0.0232464859613776|0.022249430756399	0.0453916	0.0232465	-0.965413	1.87463e-205	3.33524e-203
O00429-2_Q9HAV4	0.0463660199459216|0.0527791732977352|0.0453195080618979	0.0252131328045901|0.024283923558751|0.0231092177237742	0.046366	0.0242839	-0.933066	2.81094e-23	2.99721e-22
O00429-2_Q9NP79	0.072604106899785|0.0763624306377225	0.0477350787729823|0.0446398972632205|0.0451066291579049	0.0744833	0.0451066	-0.723577	7.85333e-53	1.99603e-51
O00429-2_Q9Y266	0.11136439600056|0.134420237678152|0.111122084788045	0.0471654085817485|0.0491160894603641|0.0503204724389777	0.111364	0.0491161	-1.18102	2.06179e-19	1.83674e-18
O00459_Q9Y3C4-3	0.00273080537377464|0.00254823272001781	0.00155718662775356|0.00156632949242159|0.00168331661493614	0.00263952	0.00156633	-0.752887	1.41398e-33	2.19572e-32
O00469_P29966	0.00998371926215017|0.00948665639985921|0.00631392242659601	0.0210573749049303|0.0226525625864881|0.0244633033087367	0.00948666	0.0226526	1.2557	9.73468e-21	9.38356e-20
O00469_Q9ULA0-2	0.0162767099565116|0.0185779331182084|0.0193302619172271	0.0291469488087781|0.0320216477414821|0.0288031308069809	0.0185779	0.0291469	0.649755	3.65828e-18	3.07424e-17
O00469_Q9Y223-2	0.0111243341706529|0.0122081210080336|0.0111305574993944	0.0261908346035593|0.0252128957727569|0.0258316470127374	0.0111306	0.0258316	1.21461	3.49288e-211	7.25006e-209
O00469_Q9Y613	0.00774267761048325|0.0084181110846373|0.00772524184145907	0.021092297915937|0.0221075537043689|0.0222403817368003	0.00774268	0.0221076	1.51363	2.26307e-229	6.12701e-227
O00499-10_P06748-2	0.0374661686390128|0.0379145091049063|0.0367730295296455	0.0194691240349452|0.0295434133916767|0.0247988660765447	0.0374662	0.0247989	-0.595314	1.27734e-05	4.19514e-05
O00499-10_Q15642-2	0.0303124974789352|0.0350870500681078|0.0353430300542288	0.0229757043758908|0.0218923766393895|0.0225283603577764	0.0350871	0.0225284	-0.639196	2.50952e-11	1.36598e-10
O00499-10_Q9NZT2-2	0.0275093858432382|0.0284381320680078|0.0296369695588424	0.0182268314847504|0.0171520302076008|0.0188447303908487	0.0284381	0.0182268	-0.641763	5.47351e-40	1.00839e-38
O00764_P43487-2	0.0262564032426736|0.0260024726089741	0.0112872519126005|0.0128232949157965|0.0108100211581279	0.0261294	0.0112873	-1.21098	3.61566e-75	1.42498e-73
O14497_Q9Y3D8-2	0.00806546640051714|0.0072132509618145|0.00845303453264352	0.0029646970075145|0.00577875781505451|0.00384905062475254	0.00806547	0.00384905	-1.06726	4.32163e-05	0.000133288
O14530_P50990	0.0261147608997414|0.0235858282560856|0.0168901213774105	0.0168582992498621|0.0148251647752035|0.0137697330139082	0.0235858	0.0148252	-0.669872	0.0150249	0.0308575
O14530_Q92526-3	0.0107352307685942|0.0104780348553742|0.0089784250921627	0.00487365484846264|0.00489300595664079|0.00513714813789311	0.010478	0.00489301	-1.09858	3.81067e-20	3.52063e-19
O14530_Q9H2J4	0.0155740009279503|0.0153016642211257|0.0134315858681395	0.00742631676793107|0.00769273248336976|0.00805300164307051	0.0153017	0.00769273	-0.992121	5.42465e-24	5.94034e-23
O14545_Q9ULX3	0.00364393316365588|0.00430888690159555	0.00122044721991289|0.00251871708387126|0.00112741084888429	0.00397641	0.00122045	-1.70406	0.000188483	0.000535375
O14579_O60763-2	0.0115341916784752|0.0104973780590406|0.0103342077276568	0.0201453497409029|0.0216570895395099|0.0198186196664503	0.0104974	0.0201453	0.940418	1.07993e-46	2.38465e-45
O14730_P11388-2	0.00317302687367611|0.0024151921274074|0.00249370801093105	0.000876204639097098|0.00184901790168768|0.00122796131831816	0.00249371	0.00122796	-1.02203	0.000220308	0.000619068
O14730_P35251-2	0.00224301365327345|0.00230116679359359|0.00179791674012953	0.000743017247543147|0.00104146361315691|0.00108999981534873	0.00224301	0.00104146	-1.10683	1.89578e-09	9.1229e-09
O14730_P51617-2	0.00168852977743615|0.00185530349764499|0.00159667052534064	0.00247669585373025|0.00314659499713163|0.00328101056742875	0.00168853	0.00314659	0.898024	1.39871e-06	5.15675e-06
O14730_Q5TA45-3	0.00310388085401672|0.00438582267313821|0.00318551201771528	0.00106995996424907|0.00137849235344461|0.00150371509065572	0.00318551	0.00137849	-1.20843	2.41606e-07	9.63107e-07
O14730_Q86XI2-2	0.00292297763728212|0.00393796028970186|0.0034270917906102	0.000861336742544595|0.00112286164979974|0.00113883825754207	0.00342709	0.00112286	-1.6098	6.5821e-15	4.55408e-14
O14730_Q8NEZ4-2	0.00148743544176487|0.00157257291096201|0.00135332880821254	0.000726267752843056|0.000931812930713284|0.00107131776435229	0.00148744	0.000931813	-0.674715	2.30584e-06	8.30929e-06
O14730_Q96H79	0.0219473247943033|0.0112450656237418|0.0155462059758058	0.00241352697864591|0.00256287181014411|0.00285249753991482	0.0155462	0.00256287	-2.60073	1.17562e-05	3.87742e-05
O14730_Q96K21-2	0.00297561587769126|0.00271349153087446|0.00294498813771066	0.00158200058012833|0.0017750242565691|0.00210624935096314	0.00294499	0.00177502	-0.730423	1.24799e-09	6.08079e-09
O14730_Q96KQ7-2	0.00185179724317087|0.00211609563889649|0.00175809568339371	0.000820735753096439|0.00115389112476235	0.0018518	0.000987313	-0.907346	7.20273e-07	2.72819e-06
O14730_Q9BW92	0.00192812259194804|0.0019392444053316|0.00180671885505838	0.00103812749653731|0.0012307629543926|0.0013265052641442	0.00192812	0.00123076	-0.647644	2.7342e-13	1.72327e-12
O14730_Q9NV88-2	0.0019363160152197|0.00229384124229116|0.00208381121263138	0.000787670395449711|0.00116393487907764	0.00208381	0.000975803	-1.09456	5.82163e-09	2.68528e-08
O14730_Q9UBS0	0.0022222938038539|0.00215138941490526|0.00207620068756907	0.000898219941880196|0.001081871491391|0.00127519002886266	0.00215139	0.00108187	-0.99174	7.29736e-20	6.6923e-19
O14730_Q9Y618-4	0.00297284753837776|0.00259799437690689|0.00252588739617488	0.00117748840079159|0.00140688167387459|0.0015175967085638	0.00259799	0.00140688	-0.884897	6.74008e-15	4.65821e-14
O14773_P08559-4	0.00263364331267597|0.00400554911720217|0.00362729787592038	0.013807973335335|0.0114976999752366|0.0108240682595404	0.0036273	0.0114977	1.66438	3.56037e-18	2.996e-17
O14773_P25705-2	0.00905397808412727|0.0130116184762104|0.0105364413200067	0.0230317945520344|0.0195419947191703|0.0206223357009296	0.0105364	0.0206223	0.96882	4.47312e-11	2.40952e-10
O14773_P30048-2	0.00952118505692882|0.013742297497313|0.0126466528968071	0.0229064031546105|0.0192139245578083|0.0197523962669757	0.0126467	0.0197524	0.643272	4.19855e-07	1.63505e-06
O14773_P49959-3	0.00618458339866441|0.00833669387349977|0.00654573788153621	0.0151380372199301|0.0152939435548811|0.0124324494719204	0.00654574	0.015138	1.20955	2.03518e-10	1.04823e-09
O14773_P68366-2	0.0213526951078206|0.0315407229263314|0.0226623316522185	0.0620020520139034|0.0816635489872012|0.068518504293351	0.0226623	0.0685185	1.5962	5.53028e-12	3.15358e-11
O14773_Q9UGI8-2	0.00876909684590296|0.00813071028472264|0.00822121664697007	0.0154965192337084|0.014687741156382|0.0135361625675077	0.00822122	0.0146877	0.837189	8.136e-25	9.19472e-24
O14787-2_O75694	0.000378770888239957|0.000404228138671405	0.000764546729897677|0.000738477107190722	0.0003915	0.000751512	0.940785	6.51519e-87	3.27178e-85
O14787-2_Q9Y3C4-3	0.00248795219626887|0.00277476973796692|0.00229156201033056	0.00122132937755792|0.00119381082564665	0.00248795	0.00120757	-1.04285	5.05759e-13	3.12747e-12
O14929_P07954-2	0.0245667835805762|0.0266923890722009	0.00294979661883651|0.00308745436870459|0.00308923673989223	0.0256296	0.00308745	-3.05332	7.89531e-178	1.06878e-175
O14929_P35520-2	0.025244212752815|0.0285182326418589|0.0265280726423651	0.0056677170963064|0.00576690924458517|0.00547997074681503	0.0265281	0.00566772	-2.22668	3.58031e-108	2.37177e-106
O14929_Q05086-3	0.0225198363267174|0.0256219107617241|0.0238100843596494	0.00287289558841357|0.0029159243237598|0.00292859748599988	0.0238101	0.00291592	-3.02955	2.4443e-121	1.92667e-119
O14929_Q96TA1-2	0.0288306663658269|0.0329586242057349|0.0295503681632902	0.016047027657583|0.014823855221828|0.014481383279776	0.0295504	0.0148239	-0.995255	1.63709e-29	2.15978e-28
O14929_Q9NPQ8-4	0.0291981793634266|0.0332893872970825|0.0317129831312362	0.00796624908961431|0.00839944683405472|0.00822387703128226	0.031713	0.00822388	-1.94718	1.40306e-83	6.47177e-82
O14929_Q9NSI2-2	0.0215086810856522|0.0241166744458964|0.022518915522974	0.00190106742099919|0.00201945882395066|0.00206232601165563	0.0225189	0.00201946	-3.4791	2.33904e-163	2.91305e-161
O14929_Q9NVN3-1	0.0227453542227685|0.0254180084887416|0.0235587830338634	0.00268503246642859|0.00277890761218725|0.00284433198724052	0.0235588	0.00277891	-3.08368	8.36299e-157	9.82573e-155
O14929_Q9Y3C4-3	0.023233239082963|0.0261956554060626|0.0240658244042761	0.00225305458567516|0.0024091503890282|0.00238959674639412	0.0240658	0.0023896	-3.33215	1.06977e-138	1.05738e-136
O14950_O75935-3	0.0538098036268158|0.045425131966596|0.0436084874716893	0.276319592075297|0.432134768254706|0.322380665768486	0.0454251	0.322381	2.8272	1.65942e-10	8.58953e-10
O14950_P14649	0.0332570933136328|0.0270104645273151|0.0245090962748824	0.281153008606368|0.436345076967465|0.324610658316299	0.0270105	0.324611	3.58712	5.46836e-12	3.12112e-11
O14950_P24844	0.0351533466189728|0.0261712835084717|0.0246516795284568	0.33895690359155|0.483938595912359|0.373733076954792	0.0261713	0.373733	3.83595	2.9611e-17	2.37919e-16
O14950_P35579	0.0818923189174598|0.0673769669193093|0.0630260887334815	0.801485765541349|1.10901128604972|0.90870651436644	0.067377	0.908707	3.75349	6.38969e-22	6.53344e-21
O14950_P35580	0.0378169280885837|0.0265582856568049|0.0262168485173379	0.321378150079159|0.496148871891947|0.388828559529139	0.0265583	0.388829	3.8719	3.1399e-13	1.97098e-12
O14950_P60660-2	0.0795369102401487|0.0696170028907082|0.0606199724517278	0.524032739884533|0.780963980008604|0.601004123769397	0.069617	0.601004	3.10986	1.28367e-13	8.26621e-13
O14950_Q14203-3	0.0501827884674392|0.0443126525751199|0.0430951843073596	0.277344066770484|0.432868182551153|0.324239182739768	0.0443127	0.324239	2.87127	8.97755e-11	4.74158e-10
O14964_P06748-2	0.0399868362070619|0.0384101261721688|0.0358278325589338	0.0181740687663212|0.0279460168921946|0.0233243444035014	0.0384101	0.0233243	-0.71965	1.17638e-06	4.37593e-06
O14964_Q15642-2	0.0328331650469843|0.0355826671353703|0.0343978330835171	0.0216806491072668|0.0202949801399073|0.0210538386847331	0.0343978	0.0210538	-0.708234	4.57125e-50	1.1033e-48
O14964_Q8IXH7-4	0.0138957772040631|0.0168695993782286|0.0156372825107518	0.0104096414750113|0.00981976558714033|0.0107299757550508	0.0156373	0.0104096	-0.587069	1.18855e-08	5.34762e-08
O14964_Q92783-2	0.0140261723495095|0.0140635508577409|0.0140156598110309	0.00895232365282772|0.00869309048575328|0.00873602276358115	0.0140262	0.00873602	-0.683073	0	0
O14964_Q9NZT2-2	0.0300300534112873|0.0289337491352703|0.0286917725881306	0.0169317762161264|0.0155546337081187|0.0173702087178054	0.0289337	0.0169318	-0.77302	1.21852e-75	4.83293e-74
O15067_P08243-2	0.0264673847231487|0.0254529488067189|0.0258926555461033	0.0106285454090044|0.016452399526853|0.0111985417696297	0.0258927	0.0111985	-1.20923	2.19173e-12	1.29241e-11
O15067_P52788	0.0299615830878331|0.0299457450466976|0.0282948108560668	0.0173080520921836|0.0192343123224381|0.0168452513569537	0.0299457	0.0173081	-0.790908	1.04808e-36	1.78317e-35
O15116_P31350-2	0.0121242917560029|0.0148724800170179|0.0177240396480609	0.00413513521292362|0.0037601586567147|0.00395241331853721	0.0148725	0.00395241	-1.91184	1.35077e-11	7.56407e-11
O15143_P57737-3	0.00745309385918415|0.00744933723949645|0.00567351275133401	0.00381413454860631|0.00432447409325802|0.00406999816082156	0.00744934	0.00407	-0.872084	4.92948e-06	1.70249e-05
O15143_Q9UEW8-2	0.00541495031389426|0.00657627067080521|0.00401974443495496	0.003049300804269|0.00406429101254951|0.00329110356505099	0.00541495	0.0032911	-0.718377	0.0194813	0.0388192
O15143_Q9Y3C4-3	0.00709199627153156|0.00716189799497017|0.00551036922929821	0.0035248797187152|0.00408328668240478|0.00371499856842239	0.007092	0.003715	-0.93283	5.96387e-07	2.27695e-06
O15211_P43121	0.000754981182902115|0.000666049531077438	0.0011500852924048|0.0013514170840574|0.00143298306242473	0.000710515	0.00135142	0.927535	1.18458e-07	4.8689e-07
O15211_Q9NVM9	0.00185474191011934|0.00243524605716913|0.00294411495411741	0.00133250818567018|0.00135332767860344|0.00164778870859135	0.00243525	0.00135333	-0.847556	0.00346602	0.00810169
O15212_O43847-2	0.0120887775154512|0.0122228847322463|0.0115713021547458	0.0204127180962468|0.01884175323129|0.020936759201296	0.0120888	0.0204127	0.7558	1.21844e-34	1.97071e-33
O15212_O60664-4	0.0180436758396097|0.0204907652578428|0.0160166051689375	0.0366205395093805|0.0368747878923301|0.036386016043425	0.0180437	0.0366205	1.02116	1.31402e-45	2.83129e-44
O15212_O60925	0.0164730966593691|0.0200155843606861|0.0140709382311944	0.0267913471092311|0.0259741041274386|0.0283393712981787	0.0164731	0.0267913	0.701655	4.44728e-08	1.90988e-07
O15212_P45974-2	0.06508409520653|0.0741529899164017|0.0657543390890959	0.0346111701917951|0.0317537505614281|0.033144870927605	0.0657543	0.0331449	-0.9883	4.30596e-31	6.03901e-30
O15212_P61758	0.0130922341342879|0.0123455463098364|0.00970389455841199	0.024534423058255|0.0234934029666363|0.0244567544961849	0.0123455	0.0244568	0.986242	1.11101e-30	1.52721e-29
O15212_Q99471	0.00869417443866617|0.0073834296656479|0.00619385887648638	0.0182234319423973|0.01794666029087|0.0196309405874599	0.00738343	0.0182234	1.30343	4.05207e-36	6.80114e-35
O15212_Q9NQP4	0.0119178394520345|0.0122520127772919|0.00935153884793302	0.0268412015987202|0.0246495437108932|0.0255521050948296	0.0119178	0.0255521	1.10032	1.11047e-38	1.99853e-37
O15212_Q9Y371-2	0.00881214822042828|0.00801331356239943|0.00696571519784821	0.0160560072292695|0.0148007805235993|0.0168129122679628	0.00801331	0.016056	1.00264	1.15853e-23	1.25029e-22
O15305_Q8WW01-2	0.00646303087304346|0.00849703674831199	0.00426436001006052|0.00548415097995948|0.00454227550433385	0.00748003	0.00454228	-0.71963	0.00241409	0.0057773
O15355_Q8IZ21-2	0.0193374446560043|0.0197955386885075	0.00773756024517518|0.00673631639491137	0.0195665	0.00723694	-1.43493	4.33156e-111	3.03063e-109
O15355_Q8WX92-2	0.0192909072234727|0.0202463888537296|0.0173744395997438	0.00542648978450485|0.00747431510039677|0.00665858001066005	0.0192909	0.00665858	-1.53463	1.89335e-33	2.92553e-32
O15357_Q9ULH1-2	0.00474488324467748|0.00494088494315256|0.00538492569697644	0.00793248587809093|0.00909115089567032|0.00802081638043396	0.00494088	0.00802082	0.69898	1.74209e-15	1.25993e-14
O15397_P19174-2	0.0052907703816056|0.00581067773623785|0.00516310229209612	0.00303527360267248|0.00234885935495248|0.00223969976109514	0.00529077	0.00234886	-1.17152	1.39064e-19	1.24957e-18
O15427_P08195-2	0.00119897667210479|0.00130492740978407	0.00204795568559794|0.00230463839315783|0.00226993609527557	0.00125195	0.00226994	0.858472	7.68513e-18	6.33845e-17
O15427_P10909-6	0.000529691825853619|0.00047068753423337	0.000733119095641723|0.000963856352228501|0.00105574604784687	0.00050019	0.000963856	0.946343	0.000909594	0.00232801
O15427_Q12788	0.000527416401496228|0.000448384881374235	0.000303933598539012|0.000323919057437301|0.000408798763848802	0.000487901	0.000323919	-0.590954	0.00515448	0.0116547
O15427_Q58EX7	0.000356096386057357|0.000326676401819352	0.000686043221148483|0.000665561910994802|0.000741711663351398	0.000341386	0.000686043	1.00689	6.07706e-30	8.22649e-29
O15427_Q96EY1	0.000785130351854347|0.000743152063355292	0.000413939892303402|0.000439051922249631|0.000489357929920955	0.000764141	0.000439052	-0.799448	2.7803e-22	2.87113e-21
O15427_Q9NWX5	0.00123123404279748|0.00103041137790098	0.000569048666732386|0.000673712293192186	0.00113082	0.00062138	-0.863824	6.82171e-06	2.32378e-05
O15427_Q9NXH8	0.000371044173014164|0.000408282141307806	0.000536403437107123|0.000707318750019342|0.000725425816898744	0.000389663	0.000707319	0.860133	0.000731386	0.00190081
O43143_P19174-2	0.0154926443750078|0.00598443474754215|0.0126579335361812	0.00444132015689338|0.00386566152510586|0.00370128408535117	0.0126579	0.00386566	-1.71125	0.00908817	0.0196228
O43143_P36915	0.0170781709712545|0.00791299475139666|0.014909880085102	0.0044189947383481|0.00413522625128749|0.00408890052500883	0.0149099	0.00413523	-1.85023	0.00102616	0.00261453
O43148-2_O75348	0.00542722847391429|0.00556866106542358|0.00581985250728093	0.010424938316768|0.0116628953959401|0.0114697025329232	0.00556866	0.0114697	1.04243	5.78036e-44	1.17628e-42
O43148-2_Q99614	0.0134244767511987|0.0106489195608541|0.0158952725405409	0.00550756664055701|0.00569695029057365|0.0056242245466263	0.0134245	0.00562422	-1.25514	3.6421e-07	1.42458e-06
O43237_Q14204	0.0536621047507137|0.0764112188587748|0.0618483098314477	0.105502447197632|0.119137852623431|0.104955542664458	0.0618483	0.105502	0.77047	1.52761e-08	6.79946e-08
O43237_Q9Y6G9	0.0185041898147392|0.0175997305466531|0.0168802893363461	0.0285388777598027|0.026869375552607	0.0175997	0.0277041	0.654548	6.71054e-31	9.30658e-30
O43242_P48556	0.110165634463331|0.112504410782311|0.0972479884481709	0.0654212995431817|0.0664705699452893|0.066854937634661	0.110166	0.0664706	-0.728887	2.26069e-17	1.82585e-16
O43242_P55036	0.0630960113906166|0.0633613295923087|0.0546063160958663	0.0395572537915749|0.0404921323078952|0.0399168190281187	0.063096	0.0399168	-0.660552	1.76524e-12	1.04787e-11
O43242_Q15008	0.0594676249692657|0.0597251426046468|0.0558423324457847	0.0395365332171394|0.0371097194400639|0.0354577958174522	0.0594676	0.0371097	-0.680307	4.89029e-34	7.76833e-33
O43252_P18206-2	0.0191720960823728|0.0229798509573417|0.0218765638820999	0.0370477447080518|0.0323751199939654|0.0346913386198013	0.0218766	0.0346913	0.665189	3.19121e-14	2.11176e-13
O43252_P31350-2	0.0117900403309513|0.0144933358993767|0.0171925050362307	0.00305112190194916|0.00270882311045929|0.00270172543538433	0.0144933	0.00270882	-2.41965	8.43031e-14	5.4626e-13
O43252_P36915	0.00668871148698847|0.0070870662275798|0.00687648462314853	0.00457819769323502|0.00392417686839515|0.0038107630913231	0.00687648	0.00392418	-0.809281	1.14062e-25	1.32265e-24
O43264_P50748	0.00511618485794935|0.00518096907065362|0.00539018726207853	0.00218141270593168|0.00301627960392108|0.00219794590707337	0.00518097	0.00219795	-1.23707	7.50332e-22	7.6345e-21
O43264_Q9H900	0.00392867643415841|0.00438895523361663|0.00478741824837696	0.00229735288389173|0.00281362852365577|0.00208316257539139	0.00438896	0.00229735	-0.933905	2.23169e-09	1.06816e-08
O43264_Q9P1Z2-2	0.00401876713495593|0.00390272270976303|0.00389906901097782	0.0014560241797673|0.00141778741620259	0.00390272	0.00143691	-1.44152	0	0
O43294_O95382-3	0.00080416260124697|0.00104396133838478|0.000853345031801534	0.00133729020246865|0.00133055381092897|0.00149568682639621	0.000853345	0.00133729	0.648111	8.19919e-08	3.43582e-07
O43294_P08195-2	0.00149344731166041|0.00216679390516367|0.00162542179838979	0.00288703995116069|0.00314782211781668|0.00311060809858737	0.00162542	0.00311061	0.936382	6.31889e-09	2.89961e-08
O43294_P10909-6	0.000824162465409236|0.000791181922839089	0.00157220336120447|0.00180704007688735|0.00189641805115867	0.000807672	0.00180704	1.16179	3.4123e-14	2.25328e-13
O43294_P51617-2	0.000815675540759053|0.00105707941805015|0.000863403628653136	0.00280903192076768|0.00332887534304252|0.00337196111726368	0.000863404	0.00332888	1.94693	6.7976e-31	9.40636e-30
O43294_P54886-2	0.0014603261703256|0.00184988684417399|0.00151802594825586	0.00241539598951079|0.00281277336457925|0.00271220228380929	0.00151803	0.0027122	0.837268	1.09048e-09	5.34257e-09
O43294_Q13642-1	0.00276534612309532|0.00183247730581996|0.00204212031605117	0.00368969050504898|0.00404356324177674|0.00438432652097949	0.00204212	0.00404356	0.985559	1.36797e-07	5.59681e-07
O43294_Q58EX7	0.000650567025612974|0.000829412740257373|0.000647170790425071	0.00152512748671123|0.00150874563565365|0.0015823836666632	0.000650567	0.00152513	1.22916	3.26757e-38	5.81347e-37
O43294_Q8NEZ4-2	0.000614581205087768|0.000774348831367159|0.000620061911525035	0.00105860381988049|0.00111409327662417|0.00116226831418722	0.000620062	0.00111409	0.845386	2.35905e-13	1.49591e-12
O43294_Q93073-2	0.000693399580141629|0.000722389818447053	0.00113642265767164|0.00118549522218865|0.00119905754236748	0.000707895	0.0011855	0.743883	1.71068e-67	5.85295e-66
O43294_Q96H79	0.0210744705576262|0.010446841544147|0.0148129390791183	0.00274586304568334|0.002745152156055|0.00294344808974975	0.0148129	0.00274586	-2.43153	4.21718e-05	0.00013026
O43294_Q9BXP2	0.00078908913397837|0.000749515200986063	0.00109774677649394|0.00120483377457313|0.00118548381128781	0.000769302	0.00118548	0.623854	2.37022e-18	2.01356e-17
O43294_Q9H6V9-2	0.000841377912188475|0.00114866439248675|0.000856748269871552	0.00118007974795563|0.00138330604263991|0.00129708093265059	0.000856748	0.00129708	0.598325	0.00358775	0.00836426
O43294_Q9H8Y5	0.000987777402913988|0.000990833611039293	0.00164578923882384|0.00170380786095817|0.00167995646669829	0.000989306	0.00167996	0.763936	8.62618e-219	1.98945e-216
O43294_Q9HAU0-4	0.00118680697202905|0.0012262331766932	0.00185601011044952|0.00188602683101707|0.00183644837035372	0.00120652	0.00185601	0.621353	6.57655e-167	8.35758e-165
O43294_Q9NXH8	0.000665514812569781|0.000728776529913526	0.00137548770266987|0.00155050247467819|0.00156609782021055	0.000697146	0.0015505	1.1532	2.49304e-22	2.57877e-21
O43294_Q9Y5V3-2	0.00130702782593883|0.00200031878466631|0.00140480649115485	0.00205958051729022|0.00218082276745869|0.00217414927392617	0.00140481	0.00217415	0.63008	0.00996191	0.0212733
O43301_P10909-6	0.000792146113608492|0.000997753902607171	0.00125564142864814|0.00150494970452738|0.0016258790376658	0.00089495	0.00150495	0.749836	0.000400109	0.00108561
O43303-2_Q9H900	0.0045227252139609|0.00520086955726374|0.00620517729145575	0.00214027206916569|0.00223438973930533|0.00179241135664566	0.00520087	0.00214027	-1.28096	1.36551e-10	7.10954e-10
O43314_P16989	0.00801194108653925|0.00509798488590468|0.00789430059047766	0.00359902677206927|0.00444165351515517|0.00436152722580014	0.0078943	0.00436153	-0.855978	0.00375656	0.00873491
O43314_Q96EN8	0.00270417379386513|0.00273515664055881	0.00162091007178164|0.0016368183064152|0.00163473970747073	0.00271967	0.00163474	-0.734368	0	0
O43390_O60506	0.069674001941529|0.0710330574178351|0.0635352673791774	0.115165707420557|0.123280358086018|0.112028008146688	0.069674	0.115166	0.725019	4.59776e-33	7.03446e-32
O43399-5_P53992	0.0604543823922851|0.0685702691889976|0.0590751624239991	0.0305641164866579|0.050588896017762|0.0298716287209428	0.0604544	0.0305641	-0.984008	0.000526855	0.00140262
O43427-2_P0DTL6	0.00275775549889658|0.00288517268432922	0.00110359236732847|0.00111943399632266	0.00282146	0.00111151	-1.34392	2.66162e-156	3.06924e-154
O43488_P62256	0.00737144373030257|0.00749016932026156|0.00692492317618592	0.00435656171386606|0.00390381476864615|0.00344741609689532	0.00737144	0.00390381	-0.917063	9.63215e-27	1.1579e-25
O43488_Q13057-2	0.00881626874959749|0.00969200978699666|0.00875075071525713	0.00464493575147645|0.00444398029698906|0.00390683074285222	0.00881627	0.00444398	-0.988316	7.69561e-37	1.32744e-35
O43493-3_Q9NYZ3	0.0025217273405489|0.00179847883210614	0.0013583980204643|0.000997132628888903	0.0021601	0.00117777	-0.875048	0.0150923	0.0309754
O43542_P35251-2	0.00162198640016903|0.0019967220735222|0.00135117379634689	0.000180532795822066|0.000345217598061149|0.00021513731107421	0.00162199	0.000215137	-2.91443	3.45139e-13	2.15998e-12
O43542_P51617-2	0.00106750252433173|0.0015508587775736|0.00114992758155801	0.00191421140200917|0.00245034898203587|0.00240614806315423	0.00114993	0.00240615	1.06518	1.09815e-05	3.63926e-05
O43542_Q16637-2	0.00186271093105883|0.00175473379045125	0.000412548254151576|0.000542029816179537|0.000545834347231096	0.00180872	0.00054203	-1.73853	2.79735e-79	1.19309e-77
O43542_Q3KQU3-4	0.00292694673015382|0.00436333785988494|0.00283109377316337	0.00179381504487373|0.00259016998994842|0.00170653312348986	0.00292695	0.00179382	-0.706365	0.0183579	0.0368282
O43542_Q53GA4	0.00140529500646737|0.00171185740837736	0.00092513097486676|0.00110129671488508|0.000898486191947184	0.00155858	0.000925131	-0.752499	3.36228e-05	0.000104737
O43542_Q5TA45-3	0.00248285360091231|0.00408137795306681|0.00273876907393265	0.000507475512527988|0.000682246338348842|0.000628852586381196	0.00273877	0.000628853	-2.12273	5.57191e-07	2.13384e-06
O43542_Q93073-2	0.00094522656371431|0.00100891377135192	0.000241602138913125|0.000306968861182002|0.00023324448825802	0.00097707	0.000241602	-2.01583	5.4284e-78	2.26863e-76
O43542_Q96K21-2	0.00235458862458684|0.00240904681080307|0.00249824519392803	0.00101951612840725|0.00107877824147333|0.00123138684668862	0.00240905	0.00107878	-1.15906	4.21187e-67	1.4254e-65
O43542_Q9BUN8-2	0.00113283461310286|0.00117136539045143	0.000431824358143626|0.000481913567069289|0.000439580620364304	0.0011521	0.000439581	-1.39007	3.35403e-177	4.44373e-175
O43542_Q9BW92	0.00130709533884362|0.00163479968526021|0.00135997591127575	0.000475643044816225|0.000534516939296838|0.00045164275986968	0.00135998	0.000475643	-1.51563	1.33062e-19	1.1991e-18
O43542_Q9H8Y5	0.00123960438648667|0.00127735756394416	0.000750968720065325|0.000825281499951526|0.000714143412588831	0.00125848	0.000750969	-0.744859	9.08505e-29	1.18353e-27
O43542_Q9HAU0-4	0.00143863395560173|0.00151275712959807	0.000961189591691012|0.00100750047001042|0.000870635316244262	0.0014757	0.00096119	-0.618502	2.18467e-19	1.94342e-18
O43542_Q9NYR9-2	0.00112205509279697|0.00113974687104127	0.000186425566709848|0.000280845394730551	0.0011309	0.000233635	-2.27514	7.09891e-78	2.94699e-76
O43542_Q9UBS0	0.00160126655074948|0.00184694469483387|0.00162945774378643	0.000335735490159115|0.000385625476295238|0.000400327524588135	0.00162946	0.000385625	-2.07912	5.64754e-61	1.72389e-59
O43542_Q9UG63-2	0.00193427037823954|0.00181237894969062|0.00163273313923175	0.000620714217248539|0.00102460791352303|0.000762918392085937	0.00181238	0.000762918	-1.24828	1.70511e-11	9.43798e-11
O43572_P26640	0.0128057104520095|0.0146640331804885|0.0147682072195812	0.0420516925878248|0.0365438563600306|0.0388111308761494	0.014664	0.0388111	1.40419	4.916e-48	1.12544e-46
O43572_Q92805	0.00187971466151636|0.00243704317043458|0.00237072098697495	0.00139476759899836|0.0016642114780308|0.0015571702202179	0.00237072	0.00155717	-0.606399	0.000333216	0.000914874
O43592_P12081	0.0418819817700467|0.0470478482527605	0.0168031609682523|0.0169498731467771|0.0158267591245743	0.0444649	0.0168032	-1.40393	2.75087e-45	5.84631e-44
O43592_P30154-2	0.00864063344846511|0.00946915918088469	0.00440580089194894|0.0051349562099977|0.00513837036524568	0.0090549	0.00513496	-0.818346	3.63465e-21	3.56987e-20
O43592_P57737-3	0.00846068705496424|0.00841509664697758	0.00442092512372222|0.00521077042930929|0.00521010449361348	0.00843789	0.0052101	-0.69557	1.05375e-24	1.18443e-23
O43759-2_Q8NI27	0.00345336552006472|0.00229058091815275	0.00432077281001247|0.00466146753580892|0.0044370215472111	0.00287197	0.00443702	0.627549	0.000398585	0.00108336
[truncated: 1,991 more rows]
