# Supplementary material for: ProteoAutoNet: high-throughput co-eluted protein analysis with robotics and machine learning
Source: Nat Commun. 2026 Jan 22;17:1949. doi: 10.1038/s41467-026-68686-9 (PMC12929803; doi:10.1038/s41467-026-68686-9)
Supplement: Supplementary file 4 — Supplementary Data 3 [file 41467_2026_68686_MOESM4_ESM.xlsx]

## Sheet: Legend
Supplementary Data 3. Overlapped clusters in differential PPI modules for TPC-1 versus Nthy-ori 3-1.
Clusters identified separately in the differential PPI modules of TPC-1 and Nthy-ori 3-1 that share overlapping proteins. Clusters from the two cell lines that contained at least one common protein are reported. Nthy-ori 3-1 cluster IDs: identifiers of PPI modules in Nthy-ori 3-1. TPC-1 cluster IDs: identifiers of PPI modules in TPC-1. n_proteins: the number of shared proteins between the indicat…

## Sheet: Sheet1
Nthy-ori 3-1 clusters IDs	TPC-1 cluster IDs	N_proteins	Protein list
1	1	47	A0AVT1,O15143,O43592,O43765,O43865,O94804,O94855-2,P06396,P07954-2,P08236-3,P17812,P22314-2,P23381,P23526,P30837,P32119,P35573,P49189,P56545-2,P61160,P80303-2,Q05086-3,Q0IIM8,Q12979,Q13363-2,Q13685,Q16881-5,Q5GLZ8-2,Q6GQQ9-2,Q6P3X3,Q8IYB1,Q8TE77,Q92696,Q96S44,Q96TA1-2,Q9BPX5,Q9BQC3,Q9BTT0,Q9HB19,Q9NQG5,Q9NQW7-3,Q9NSI2-2,Q9UK59,Q9UM54-6,Q9Y3C4-3,Q9Y3F4-2,Q9Y4X5
1	3	7	P07333,P08243-2,P08559-4,P11177-2,P47895,Q86WB0,Q9BZG8
1	6	87	O00154,O00410-3,O00459,O15067,O15116,O15397,O43143,O43252,O75439,O75694,O75874,O76003,O95340-2,O95396,O95486,O95747,P04066,P04632,P06737-2,P06865,P07384,P10619-2,P11216,P11413-2,P12277,P12955,P13667,P16949-2,P18206-2,P19174-2,P19367-2,P20962,P21980,P27707,P30520,P31153,P31350-2,P35520-2,P36915,P42765,P49419-2,P52209-2,P52306,P52788,P55010,P55060-3,P55786,P62136,P62140,P62310,P63104,Q04323,Q04637-…
1	9	18	O60888-3,O95433,P04181,P17174,P30101,P37837-2,P48147,Q03169,Q12931,Q14376,Q86V21,Q96FW1,Q9BS26,Q9H0R4,Q9H4A4,Q9NR33,Q9NRG0,Q9UHD1-2
1	10	4	P26368-2,P30048-2,Q15691,Q9ULV4-2
2	2	46	A4D1P6,O14950,O43242,O43264,O43303-2,O43572,O75935-3,O95347,P05976,P09234,P14649,P24534,P24844,P26640,P26641,P35579,P35580,P35998,P48556,P50748,P55036,P60660-2,P62191,P62195,Q13200,Q14203-3,Q14746-2,Q15008,Q16186,Q562E7,Q6PD62,Q7Z406-6,Q8N7H5-3,Q8WTW3,Q92805,Q96JB2,Q99460-2,Q9BPX3,Q9BRP4,Q9H900,Q9H9E3,Q9NQX3-2,Q9NTJ3,Q9P1Z2-2,Q9UBC2-2,Q9UHD8-5
3	1	1	Q9H2U1-2
3	2	2	Q12830-4,Q96DI7
3	3	172	A6NHQ2,A7E2V4-3,O14545,O14730,O14773,O15427,O43294,O43301,O43759-2,O60232,O75489,O75676,O94964-2,O94973-2,O95159,O95163,O95197-3,O95248-4,O95382-3,O95721,P05388,P08195-2,P09543-2,P0CAP2-3,P13987-2,P15151-3,P17010-3,P17858-2,P22087,P25705-2,P27708,P28340,P29590,P31689,P35249,P35613-2,P40938,P43353,P46087-4,P48059,P49023-4,P51553,P51617-2,P51948,P52943,P53667-4,P54886-2,P56182,P62750,P62829,P62873,…
3	4	1	Q8TEQ6
3	5	84	E9PRG8,O43493-3,O43542,O43795-2,O75190,O75317,O95071-2,P01889,P05556,P11388-2,P23258,P26006,P30876,P32969,P35250,P35251-2,P36578,P40429,P40692,P40937-2,P46734,P49207,P49959-3,P51157,P51531,P52435,P62891,P62913,P63027,Q02543,Q02880-2,Q08AF3,Q13769,Q14683,Q14980-3,Q15738,Q16637-2,Q53G59-2,Q53GS9,Q7L2E3-2,Q7Z3C6,Q86V81,Q86XI2-2,Q8IWS0,Q8IY81,Q8N201,Q8NBM8,Q8NBX0,Q8NI27,Q8WVM7-2,Q92785,Q92878,Q99996-…
3	6	1	Q96JM3
3	7	6	O00268,P06748-2,P32322-3,P57678,Q96GM8,Q9BZE4
3	8	2	O75569,Q93073-2
3	10	4	Q14258,Q8TEW0-2,Q99496,Q9Y3C1
4	1	1	Q9BUJ2-2
4	2	28	O94776,P13807-2,P40222,P67870,P68400,Q13330-3,Q15018,Q15019-2,Q16181-2,Q7Z3U7-5,Q7Z6Z7-2,Q8N122,Q8N3P4-3,Q8WUH2,Q8WXI9,Q92599-2,Q96CV9-2,Q96ST2-3,Q9BVC4,Q9H269,Q9H270,Q9H5N1,Q9NVA2,Q9NWV8,Q9P0V9-2,Q9P253,Q9UBB5,Q9UPT6
4	3	2	P48729-3,Q15025-4
4	4	32	A6NKG5,O14530,O14579,O60308,O60610,O60763-2,O75150,O95466-2,P28062-2,P28065,P28074,P35606-2,P49720,P50851-2,P50990,P53621-2,P55072,P78345,P78346-2,Q04206-2,Q07866-6,Q12768,Q16643-3,Q16656-4,Q5VIR6,Q5VTR2,Q5VZK9,Q92526-3,Q9BTA9,Q9BZE9-2,Q9H2J4,Q9Y678
4	5	1	Q15773
4	7	3	P52298,Q8TF05-2,Q9HAU5
5	1	80	A6ZKI3,E9PAV3,O14787-2,O14929,O15212,O43818,O43847-2,O60664-4,O60925,O75312,O95399-2,P05455,P07237,P10644,P12004,P12081,P19474,P21283,P24752,P30154-2,P30566,P34896-2,P35269,P36776,P37108,P39687,P40763,P40855,P42226,P45974-2,P49458,P49591,P50895,P55327-4,P57737-3,P61758,Q06323,Q14738,Q14919-2,Q15437,Q5VTB9,Q5W0V3-2,Q6L8Q7-2,Q6V1X1-3,Q7Z2Z2,Q7Z3E5,Q7Z422-5,Q7Z7A3,Q86TI2-2,Q8IYB7,Q8TEA8,Q8TEX9-2,Q92…
5	3	1	Q99714
5	6	3	P15170-2,P35244,P62495
5	7	1	O75348
5	8	50	O15211,O60518,O60701,O60825-2,O75436,O94967-2,O95219,O95352,P09914,P14735,P15104,P16070-3,P27797,P27824-2,P36404,P36543,P38646,P42898-2,P43121,P49588,P80217-2,Q06210-2,Q08J23,Q13573,Q13596-2,Q14137,Q15029,Q66K14-2,Q86W50,Q8NFZ0-2,Q8WYA6,Q93034,Q96A49,Q96PU5-7,Q9BR76,Q9BUR4,Q9BVG4,Q9H3P7,Q9H8Y8-2,Q9HAV4,Q9NP79,Q9NR46,Q9NVE7,Q9NYU2-2,Q9UBF6,Q9UBQ0,Q9UBQ0-2,Q9UH62,Q9Y2U5,Q9Y5L0
5	10	1	P35659
6	3	1	Q96F44-3
6	4	9	P61201-2,Q01433,Q13085-4,Q8TCY9,Q92572,Q92905,Q96EA4,Q9P260-2,Q9UBW8
6	5	1	Q13459
6	6	3	O00203,P25205-2,Q96HR3
6	7	65	O00499-10,O14964,O15357,O75153,O75534-2,O95757,P06753-3,P06753-5,P09493-4,P09493-5,P13861-2,P14314-2,P21281,P33991,P33993,P38606-2,P46063,P46940,P49736,P67936,P85037,Q05519-2,Q14566,Q15042-3,Q15057,Q15642-2,Q16864-2,Q52LW3,Q53GL7,Q7Z4V5-2,Q86VI3,Q8IWV8-4,Q8IWZ3-6,Q8IXH7-4,Q8N4X5-4,Q8WX92-2,Q92598,Q92609-2,Q92783-2,Q92845-2,Q96B36-3,Q96CX2,Q96K76,Q96SU4-2,Q96T76-8,Q9BVL2-2,Q9BXB4,Q9BYX2-2,Q9H2M9,Q…
6	8	7	P35611-3,Q05209,Q0VDF9,Q8IZ21-2,Q9BWU0,Q9UHX1-2,Q9Y5B0
7	1	6	O95786,P26196,Q6PJG6,Q96AD5,Q9H0D6,Q9NR28-2
7	3	6	P04150-11,P49411,P62304,Q06587,Q15293,Q6VY07
7	4	1	Q9UKF6
7	5	2	O60256,Q14558-2
7	6	5	O00233,Q86U42-2,Q99729-2,Q9BVC3,Q9Y5Q8-3
7	7	3	P17612-2,P61962,Q09161
7	8	8	O43427-2,P16989,P43246,Q13510-2,Q13625-3,Q14289-2,Q7KZF4,Q92900
7	9	1	O95218-2
7	10	2	Q05397-5,Q7Z5L9-2
8	1	4	O43148-2,O43776,Q08209-2,Q53EL6-2
8	7	24	O00267,O00469,O15355,O60524-4,O94822-3,O94830,O94966-6,P02792,P13798,P18615,P41250,P42704,P56945-2,Q13283,Q15262-2,Q86X55-1,Q8NFA0,Q8TC07-2,Q9GZT3-2,Q9NSD9,Q9ULA0-2,Q9Y223-2,Q9Y285,Q9Y490
8	8	48	O00429-2,O43314,O60749-2,P0DTL6,P10155,P18858-3,P22102,P22102-2,P23368,P26639,P29966,P35240-2,P42224,P49589-3,P53365,P53367,P55209-2,P63272,Q13162,Q13308-6,Q13395,Q13617,Q13867,Q14195-2,Q15631,Q16537-2,Q16555-2,Q68EM7,Q6NYC1-3,Q7L576,Q7Z4Q2,Q86W56,Q8IZP0-10,Q8ND30,Q99733-2,Q9BTW9,Q9NTZ6,Q9NVM9,Q9NXG2,Q9NYB9-2,Q9NZZ3,Q9UNH7,Q9Y266,Q9Y2A7-2,Q9Y4B4,Q9Y613,Q9Y6R0,Q9Y6W5
9	3	11	O94921-2,P21291,Q07817-3,Q15645,Q93062-3,Q96H79,Q96P16,Q96PE3-2,Q9GZT4,Q9NZN4,Q9UBB4
9	5	1	P28482
9	6	7	P13473-2,P14324-2,P26440,Q6YP21-3,Q8WUM4,Q96BH1,Q9UHR5-2
9	8	2	Q6NYC8,Q9BTV5
9	9	69	O00764,O15305,O43488,O60443,O95394-3,O95551,O95834-2,P00390-2,P00491,P00966,P04818,P06730-2,P07741,P08133,P09960,P11172,P11766,P15531,P15586,P21399,P22392,P23443-5,P30041,P33316-2,P36551,P40925-3,P42126-2,P43487-2,P43490,P52434-3,P57764,P60174-3,P61604,P62256,P63000-2,P78330,Q13057-2,Q13185,Q13232,Q15121-2,Q15208,Q15907,Q6P9B6,Q7Z4H3,Q86WJ1,Q8IY67-2,Q8N392,Q8NHP8,Q8WW01-2,Q92882,Q96A72,Q96AT9,Q96…
9	10	26	O95336,P04083,P06703,P07858,P10301,P28676,P30044-2,P32321-2,P36639-2,P40261,P55957,P60983,P61019,P61086,P61224,Q02750,Q15126,Q15833-2,Q8IZD4,Q8WVJ2,Q96IU4,Q96S99,Q9NPA8-2,Q9NVZ3-2,Q9NWV4,Q9Y3D8-2
10	2	22	O60645,P14866,P21127-2,Q08211,Q13033,Q32MZ4-3,Q32MZ4-4,Q6P2Q9,Q86YP4-3,Q8IVF2-3,Q8IYI6,Q92600,Q96EY7,Q96KP1,Q9NV70-2,Q9P2B4,Q9UI10-2,Q9Y2D4,Q9Y2R5,Q9Y2R9,Q9Y3D3,Q9Y5U2-2
10	3	8	P10909-6,P98170,Q00839-2,Q6ZRV2,Q8IYR2,Q9H1I8,Q9H853,Q9ULX3
10	4	1	Q9P2J5
10	5	22	O43237,O95197-2,P07910-2,P11441,P12270,P14868,P21333-2,P38159,P41229-2,P62699,Q13409-2,Q14204,Q16647,Q5T4S7-2,Q8IUR7-7,Q9BS18,Q9NQC3,Q9NQC3-5,Q9NZB2,Q9UBS4,Q9Y6G9,Q9Y6M1-1
10	6	3	P05198,Q13428-4,Q9BRP8
10	7	6	P41091,Q14839-2,Q15046,Q5JTH9,Q96A65,Q9NYA1-2
10	10	2	P62857,Q9UQ35
