# Supplementary material for: ProteoAutoNet: high-throughput co-eluted protein analysis with robotics and machine learning
Source: Nat Commun. 2026 Jan 22;17:1949. doi: 10.1038/s41467-026-68686-9 (PMC12929803; doi:10.1038/s41467-026-68686-9)
Supplement: Supplementary file 5 — Supplementary Data 4 [file 41467_2026_68686_MOESM5_ESM.xlsx]

## Sheet: Legend
Supplementary Data 4. Overlapped clusters in differential PPI modules for FTC238 versus Nthy-ori 3-1.
Same pipeline as Supplementary Table 3, while comparing FTC238 versus Nthy-ori 3-1. Clusters with ≥1 shared protein between the two cell lines are listed.

## Sheet: Sheet1
Nthy-ori 3-1 cluster IDs	FTC238 cluster IDs	N_proteins	Protein list
1	1	52	A0AVT1,O15067,O95486,P04632,P06737-2,P07954-2,P08559-4,P11177-2,P11216,P11310-2,P12277,P17655,P19367-2,P20340,P21980,P22314-2,P23381,P31939,P35520-2,P36915,P47895,P49189,P52306,P52789,P52926,P56545-2,P61160,P61981,P80303-2,Q05086-3,Q5GLZ8-2,Q5H8C1,Q6GQQ9-2,Q6P3X3,Q7KZI7-16,Q7Z422-5,Q86XP3,Q8N0X7,Q8TBC4,Q8TEA8,Q96C86,Q96TA1-2,Q9BPX5,Q9BRX5,Q9BTT0,Q9HB19,Q9HB71,Q9NPQ8-4,Q9NQG5,Q9NTK5,Q9NVN3-1,Q9UK59
1	2	14	E9PAV3,O00754,O43592,O43765,O94804,P08236-3,P57737-3,Q96KG9-2,Q96P70,Q96S44,Q9H0D6,Q9UJU6-3,Q9UM54-6,Q9Y3C4-3
1	3	4	O95396,P08243-2,P54646,Q9Y4X5
1	4	3	O94855-2,P52788,Q13363-2
1	6	1	P35573
1	9	1	Q9BQC3
2	1	7	P24752,P45974-2,P54727,P62495,Q7Z2Z2,Q7Z3E5,Q9H3P7
2	2	58	A5D8V6,O15212,O43847-2,O60664-4,O60701,O60925,O75436,O95219,O95429-2,P05455,P07237,P12004,P15170-2,P21283,P30154-2,P35241,P37108,P39687,P39748,P42226,P46060,P49458,P49588,P55327-4,P61758,Q06210-2,Q06323,Q14738,Q14919-2,Q15029,Q66K14-2,Q6L8Q7-2,Q6V1X1-3,Q7LBC6,Q7Z7A3,Q86TI2-2,Q86W50,Q8IYB7,Q8TDP1,Q92688-2,Q92973-2,Q96QK1,Q99471,Q99504-3,Q99961,Q9BQ52,Q9BR76,Q9BTE6-2,Q9H3R5,Q9NQP4,Q9NR46,Q9NRF8,Q9N…
2	4	1	A6ZKI3
2	5	1	P40855
2	7	15	O60518,O95453-2,P04062-2,P09914,P34896-2,P49591,Q08J23,Q13573,Q14137,Q9BVG4,Q9BXJ9,Q9H3U1-2,Q9H8Y8-2,Q9NYU2-2,Q9UH62
2	9	5	Q5VTB9,Q9UBQ0,Q9UBQ0-2,Q9UBT2,Q9UEW8-2
3	1	4	Q96JM3,Q9BRJ6,Q9UBW7,Q9UPN9
3	2	13	O95793-2,P04049,P28340,Q15154-2,Q658Y4,Q8IXM2,Q8TEQ6,Q96EK4,Q99496,Q9BUL5,Q9HAS0,Q9NUJ3,Q9NYZ3
3	3	210	A6NHQ2,A7E2V4-3,E9PRG8,O00139-1,O00461,O00567,O14657,O14730,O43286,O43294,O43493-3,O43542,O43823,O60232,O75165,O75190,O75976,O95071-2,O95758-1,P02786,P04439,P05023-4,P05556,P08195-2,P09543-2,P11166,P17858-2,P18074,P18077,P18124,P20645,P22087,P23258,P26006,P26373,P26572,P27635,P27708,P30050,P30876,P31689,P32322-3,P32969,P32970,P35613-2,P36578,P39023,P40429,P40692,P40937-2,P40938,P43243,P46087-4,P4…
3	4	9	O14497,O60256,P06748-2,P62829,Q00587-2,Q14558-2,Q96DF8,Q9BSD7,Q9Y2X3
3	5	4	P78318,Q8TEW0-2,Q9H0F6-2,Q9Y5Q8-3
3	6	1	Q15646
3	7	4	P05387,P05388,P42766,Q9BZE4
3	8	3	Q96S55-2,Q99547,Q9NPF5
3	9	25	O60934,O94964-2,P24928,P25705-2,P35250,P62750,Q14257-2,Q14258,Q14847,Q15654,Q53H96,Q8IZL8,Q8WUF5,Q8WUP2,Q96EP0,Q96HW7,Q96KQ7-2,Q9BQE5,Q9BSJ8-2,Q9BXP2,Q9NV88-2,Q9UGR2,Q9UHI6,Q9UL03-3,Q9ULM3
4	2	1	Q9Y305
4	3	5	O43353,Q96H79,Q9NUQ8,Q9UKN8,Q9Y624
4	4	6	P13473-2,P15586,P21399,P63208,Q16539-2,Q9NR19-2
4	5	45	O00115-2,O00764,O43617-2,O60443,O95394-3,P00390-2,P04818,P07741,P08134,P16930,P30041,P35080-2,P36551,P57764,P60174-3,P61457,P61586,P62256,P63000-2,P78330,Q00796,Q07817-3,Q13057-2,Q13185,Q15907,Q5TDH0-3,Q6P9B6,Q7Z4H3,Q8IY67-2,Q8NEZ5,Q92882,Q93062-3,Q96A72,Q96AT9,Q96C19,Q96EP5,Q96GA7,Q96HE7,Q9BUK6-2,Q9BY43-2,Q9H444,Q9UBB4,Q9UK76,Q9UNN8,Q9Y2B0
4	9	27	P00387-2,P00966,P07602-3,P32321-2,P36639-2,P46109,P54819-2,P55957,P60983,P61019,Q13907-2,Q14498-2,Q15126,Q15404,Q15833-2,Q16774,Q8NBS9,Q8WVJ2,Q96IU4,Q99622,Q9BV57,Q9GZT4,Q9H9S4,Q9NQ88,Q9NWV4,Q9Y2S7,Q9Y3D8-2
5	1	1	Q9Y5K5
5	3	12	O43264,O75935-3,P42025,P61163,Q13561,Q14203-3,Q5VIR6,Q9H269,Q9NZ32,Q9P253,Q9P2R3,Q9UJW0
5	4	1	O00203
5	6	32	O00231,O00232,O00487,O14950,O43242,O43572,P14649,P15735-2,P17980,P24534,P26640,P26641,P29692-2,P35579,P35580,P35998,P48556,P50748,P51665,P55036,P60660-2,P62195,P62333,Q13200,Q15008,Q16186,Q8WXE1-2,Q99460-2,Q9H900,Q9UNM6,Q9Y6D5,Q9Y6D6
5	7	3	Q92572,Q9Y2T2,Q9Y4E1-6
5	8	26	O14802,P05423,P42345,P46736,Q12768,Q15018,Q15019-2,Q2M389,Q6ZMI0,Q7Z3U7-5,Q8N122,Q8NB37,Q8WXI9,Q92538-3,Q96CV9-2,Q96ST2-3,Q9BVC4,Q9H5N1,Q9NUQ3,Q9NVA2,Q9NXR7,Q9P0V9-2,Q9P1Z2-2,Q9UBB5,Q9UHD8-5,Q9Y2Y1
5	9	3	P24844,P40222,Q9BTE1
6	1	3	P17096,P25205-2,Q27J81
6	2	12	O43314,O95399-2,P16070-3,P30419-2,P35659,P49736,Q08209-2,Q14676,Q6NYC1-3,Q86W92-2,Q8ND30,Q8WYA6
6	3	6	P33993,P34897-3,P50542-4,Q96EB6,Q9ULA0-2,Q9Y223-2
6	4	7	O15160,P04150-11,P16383,P18615,P22234-2,Q9UI12-2,Q9Y3Q8
6	5	4	P11908-2,Q05397-5,Q14232,Q9NZQ3-3
6	6	1	Q12906-7
6	7	121	O00267,O00429-2,O00469,O00499-10,O00505,O00541,O00629,O15355,O43148-2,O43318-2,O43427-2,O60333-2,O60524-4,O60573-2,O60749-2,O60826,O75348,O75534-2,O75896,O94822-3,O94966-6,O95352,O95757,P06753-3,P06753-5,P09493-4,P09493-5,P13010,P14314-2,P14735,P15104,P16989,P18858-3,P19338,P23368,P29966,P35240-2,P35611-3,P36543,P38646,P40939,P42224,P42704,P49589-3,P49757-2,P51003,P53365,P53367,P55084-2,P63010-2,…
6	8	1	Q9UKF6
6	9	5	P33991,Q14566,Q7Z5L9-2,Q8IZD4,Q92888-3
7	1	3	O43143,P06865,Q16881-5
7	3	3	O95340-2,P27707,Q86YR5
7	4	46	O00442,O14745,O15116,O60888-3,O75874,P10619-2,P10809,P11413-2,P12955,P15311,P17174,P19174-2,P20962,P30520,P31153,P31350-2,P32455,P37837-2,P48735,P49006,P49419-2,P52209-2,P55786,Q04323,Q08257,Q12765,Q13177,Q13630,Q14790-9,Q15691,Q16512-2,Q3LXA3,Q9H074-2,Q9H4A4,Q9H6S3,Q9HB07,Q9NR33,Q9NR45,Q9NT62,Q9NZL9-2,Q9P287,Q9UBB6-2,Q9UGV2,Q9UHD1-2,Q9UHJ6,Q9Y617
7	5	15	O75083,O95630,P06730-2,P08133,P21266,P33316-2,Q14376,Q15813-2,Q8WU79,Q96FW1,Q9BWD1,Q9H0R4,Q9NRG1,Q9NVG8,Q9NYL2
7	7	1	Q8WXF1
7	9	2	Q6NXE6-2,Q96AY3
8	1	1	O00743
8	2	1	P48444
8	3	1	Q92616
8	5	2	O14579,P55735
8	7	13	O75044,P53618,P61201-2,P78527,Q04206-2,Q16656-4,Q8IXH7-4,Q92905,Q99627,Q9UBW8,Q9ULH1-2,Q9UNS2,Q9Y6Y8
8	8	58	O14530,O14744,O14818,O15460-2,O60502,O60610,O60763-2,O75150,O95707,P12814-2,P13674,P17987,P20618,P25786-2,P25787,P25788-2,P25789,P28062-2,P28066,P28070,P28072,P28074,P35606-2,P35609,P40227,P40306,P48643,P49368,P49642,P49643,P49720,P49721,P50851-2,P50990,P50990-2,P50991,P53621-2,P55072,P60900,P78371,Q07866-6,Q13451,Q5VTR2,Q86UA1,Q92526-3,Q92734-2,Q92990,Q96EA4,Q99436,Q99575,Q99832,Q99873-3,Q9BQA1,…
9	3	25	O43156,P08621,P14868,P38159,P41229-2,P62699,P98170,Q12824-2,Q13042-2,Q15047-3,Q6NZI2,Q6P2Q9,Q86SE5-3,Q8IUR7-7,Q8IYI6,Q969G3-3,Q9H853,Q9P2J5,Q9UBS4,Q9UJX3-2,Q9UJX5-3,Q9UJX6-2,Q9UKM9,Q9UL63,Q9Y6M1-1
9	4	1	Q9NZI8
9	5	1	P52948-5
9	6	20	P07910-2,P09651-2,P14866,P21127-2,P22626,P49406,P49815-3,P51991,Q00839-2,Q12905,Q16540,Q32MZ4-3,Q32MZ4-4,Q8IXM3,Q96A65,Q96KP1,Q9H0U6,Q9NRX2,Q9NV70-2,Q9NZN8
9	7	3	O43815,Q14839-2,Q15046
9	8	3	Q13428-4,Q86YP4-3,Q9Y5U2-2
9	9	3	Q08211,Q8TAQ2-2,Q9UQ35
