# Supplementary material for: ProteoAutoNet: high-throughput co-eluted protein analysis with robotics and machine learning
Source: Nat Commun. 2026 Jan 22;17:1949. doi: 10.1038/s41467-026-68686-9 (PMC12929803; doi:10.1038/s41467-026-68686-9)
Supplement: Supplementary file 8 — Source Data [file 41467_2026_68686_MOESM8_ESM.xlsx]

## Sheet: Figure 1b
Nthy1			Nthy2			Nthy3			TPC1			TPC2			TPC3			FTC2381			FTC2382			FTC2383
Time (min)	Interval (s)	Abs (mAU)	Time (min)	Interval (s)	Abs (mAU)	Time (min)	Interval (s)	Abs (mAU)	Time (min)	Interval (s)	Abs (mAU)	Time (min)	Interval (s)	Abs (mAU)	Time (min)	Interval (s)	Abs (mAU)	Time (min)	Interval (s)	Abs (mAU)	Time (min)	Interval (s)	Abs (mAU)	Time (min)	Interval (s)	Abs (mAU)
0.0015	n.a.	-0.011183	0.0015	n.a.	-0.058128	0.0015	n.a.	-0.045183	0.0015	n.a.	-0.199166	0.0015	n.a.	-0.022118	0.0015	n.a.	-0.199656	0.0015	n.a.	-0.183329	0.0015	n.a.	0.004084	0.0015	n.a.	-0.190908
0.003167	0.1	-0.005312	0.003167	0.1	-0.055951	0.003167	0.1	-0.044382	0.003167	0.1	-0.194938	0.003167	0.1	-0.021447	0.003167	0.1	-0.203521	0.003167	0.1	-0.181195	0.003167	0.1	0.00509	0.003167	0.1	-0.191409
0.004833	0.1	-0.008706	0.004833	0.1	-0.050385	0.004833	0.1	-0.036985	0.004833	0.1	-0.191698	0.004833	0.1	-0.019989	0.004833	0.1	-0.204105	0.004833	0.1	-0.183559	0.004833	0.1	0.00321	0.004833	0.1	-0.185318
0.0065	0.1	-0.000692	0.0065	0.1	-0.051997	0.0065	0.1	-0.041593	0.0065	0.1	-0.186762	0.0065	0.1	-0.02068	0.0065	0.1	-0.201245	0.0065	0.1	-0.17754	0.0065	0.1	0.004612	0.0065	0.1	-0.189292
0.008167	0.1	-0.005344	0.008167	0.1	-0.045309	0.008167	0.1	-0.045278	0.008167	0.1	-0.18857	0.008167	0.1	-0.013734	0.008167	0.1	-0.204021	0.008167	0.1	-0.173864	0.008167	0.1	0.007951	0.008167	0.1	-0.191781
0.009833	0.1	-0.003861	0.009833	0.1	-0.048206	0.009833	0.1	-0.048383	0.009833	0.1	-0.194794	0.009833	0.1	-0.012062	0.009833	0.1	-0.197718	0.009833	0.1	-0.183167	0.009833	0.1	0.014898	0.009833	0.1	-0.190041
0.0115	0.1	-0.004715	0.0115	0.1	-0.044542	0.0115	0.1	-0.047531	0.0115	0.1	-0.192917	0.0115	0.1	-0.01429	0.0115	0.1	-0.198226	0.0115	0.1	-0.178893	0.0115	0.1	0.008106	0.0115	0.1	-0.189929
0.013167	0.1	0.000282	0.013167	0.1	-0.047481	0.013167	0.1	-0.045895	0.013167	0.1	-0.198807	0.013167	0.1	-0.020519	0.013167	0.1	-0.202303	0.013167	0.1	-0.179349	0.013167	0.1	0.004037	0.013167	0.1	-0.192687
0.014833	0.1	-0.002401	0.014833	0.1	-0.045604	0.014833	0.1	-0.044531	0.014833	0.1	-0.189441	0.014833	0.1	-0.024689	0.014833	0.1	-0.200011	0.014833	0.1	-0.181131	0.014833	0.1	0.004482	0.014833	0.1	-0.191793
0.0165	0.1	-0.005	0.0165	0.1	-0.044508	0.0165	0.1	-0.04457	0.0165	0.1	-0.192631	0.0165	0.1	-0.019842	0.0165	0.1	-0.202184	0.0165	0.1	-0.182021	0.0165	0.1	0.01287	0.0165	0.1	-0.195256
0.018167	0.1	0.003467	0.018167	0.1	-0.055969	0.018167	0.1	-0.04261	0.018167	0.1	-0.193181	0.018167	0.1	-0.014651	0.018167	0.1	-0.204909	0.018167	0.1	-0.181301	0.018167	0.1	0.014843	0.018167	0.1	-0.194968
0.019833	0.1	0.000572	0.019833	0.1	-0.054872	0.019833	0.1	-0.038992	0.019833	0.1	-0.197854	0.019833	0.1	-0.020564	0.019833	0.1	-0.199925	0.019833	0.1	-0.17419	0.019833	0.1	0.012187	0.019833	0.1	-0.197556
0.0215	0.1	-0.000157	0.0215	0.1	-0.050379	0.0215	0.1	-0.041968	0.0215	0.1	-0.195455	0.0215	0.1	-0.024948	0.0215	0.1	-0.195755	0.0215	0.1	-0.173533	0.0215	0.1	0.007378	0.0215	0.1	-0.19599
0.023167	0.1	2.4e-05	0.023167	0.1	-0.049187	0.023167	0.1	-0.045127	0.023167	0.1	-0.192042	0.023167	0.1	-0.023613	0.023167	0.1	-0.196952	0.023167	0.1	-0.175088	0.023167	0.1	0.003804	0.023167	0.1	-0.188193
0.024833	0.1	-0.003217	0.024833	0.1	-0.053491	0.024833	0.1	-0.044284	0.024833	0.1	-0.190497	0.024833	0.1	-0.023623	0.024833	0.1	-0.203891	0.024833	0.1	-0.174101	0.024833	0.1	0.010939	0.024833	0.1	-0.190601
0.0265	0.1	-0.001501	0.0265	0.1	-0.053336	0.0265	0.1	-0.039832	0.0265	0.1	-0.196178	0.0265	0.1	-0.018681	0.0265	0.1	-0.203996	0.0265	0.1	-0.172648	0.0265	0.1	0.008853	0.0265	0.1	-0.190123
0.028167	0.1	-0.002196	0.028167	0.1	-0.052123	0.028167	0.1	-0.044651	0.028167	0.1	-0.196085	0.028167	0.1	-0.023255	0.028167	0.1	-0.20031	0.028167	0.1	-0.175564	0.028167	0.1	0.004494	0.028167	0.1	-0.190558
0.029833	0.1	-0.000457	0.029833	0.1	-0.048633	0.029833	0.1	-0.044873	0.029833	0.1	-0.194398	0.029833	0.1	-0.02206	0.029833	0.1	-0.194226	0.029833	0.1	-0.179074	0.029833	0.1	0.007521	0.029833	0.1	-0.190772
0.0315	0.1	-0.005587	0.0315	0.1	-0.049157	0.0315	0.1	-0.049514	0.0315	0.1	-0.195404	0.0315	0.1	-0.024106	0.0315	0.1	-0.201607	0.0315	0.1	-0.17605	0.0315	0.1	0.004258	0.0315	0.1	-0.189074
0.033167	0.1	-0.003159	0.033167	0.1	-0.042547	0.033167	0.1	-0.0455	0.033167	0.1	-0.198048	0.033167	0.1	-0.024372	0.033167	0.1	-0.208987	0.033167	0.1	-0.179154	0.033167	0.1	0.003119	0.033167	0.1	-0.185286
0.034833	0.1	-0.006686	0.034833	0.1	-0.048467	0.034833	0.1	-0.046437	0.034833	0.1	-0.194335	0.034833	0.1	-0.023035	0.034833	0.1	-0.210909	0.034833	0.1	-0.177642	0.034833	0.1	0.004824	0.034833	0.1	-0.186965
0.0365	0.1	-0.000632	0.0365	0.1	-0.047354	0.0365	0.1	-0.043759	0.0365	0.1	-0.193909	0.0365	0.1	-0.020481	0.0365	0.1	-0.208679	0.0365	0.1	-0.178901	0.0365	0.1	0.008484	0.0365	0.1	-0.19528
0.038167	0.1	-0.002347	0.038167	0.1	-0.049768	0.038167	0.1	-0.043767	0.038167	0.1	-0.197632	0.038167	0.1	-0.023912	0.038167	0.1	-0.20916	0.038167	0.1	-0.178732	0.038167	0.1	0.011269	0.038167	0.1	-0.195106
0.039833	0.1	0.00646	0.039833	0.1	-0.045568	0.039833	0.1	-0.043596	0.039833	0.1	-0.197019	0.039833	0.1	-0.018869	0.039833	0.1	-0.204737	0.039833	0.1	-0.17437	0.039833	0.1	0.005992	0.039833	0.1	-0.194599
0.0415	0.1	0.000317	0.0415	0.1	-0.046902	0.0415	0.1	-0.041077	0.0415	0.1	-0.196919	0.0415	0.1	-0.019202	0.0415	0.1	-0.209207	0.0415	0.1	-0.177222	0.0415	0.1	0.010147	0.0415	0.1	-0.195229
0.043167	0.1	0.001056	0.043167	0.1	-0.046692	0.043167	0.1	-0.044513	0.043167	0.1	-0.196955	0.043167	0.1	-0.019868	0.043167	0.1	-0.205936	0.043167	0.1	-0.182082	0.043167	0.1	0.006654	0.043167	0.1	-0.189073
0.044833	0.1	0.001085	0.044833	0.1	-0.043371	0.044833	0.1	-0.045985	0.044833	0.1	-0.197306	0.044833	0.1	-0.019323	0.044833	0.1	-0.206907	0.044833	0.1	-0.181749	0.044833	0.1	0.001356	0.044833	0.1	-0.193981
0.0465	0.1	-0.006529	0.0465	0.1	-0.044266	0.0465	0.1	-0.050234	0.0465	0.1	-0.198156	0.0465	0.1	-0.018383	0.0465	0.1	-0.205922	0.0465	0.1	-0.180947	0.0465	0.1	0.000548	0.0465	0.1	-0.18988
0.048167	0.1	-0.000643	0.048167	0.1	-0.043571	0.048167	0.1	-0.046742	0.048167	0.1	-0.195727	0.048167	0.1	-0.019383	0.048167	0.1	-0.209295	0.048167	0.1	-0.186407	0.048167	0.1	-0.000308	0.048167	0.1	-0.196736
0.049833	0.1	-0.002485	0.049833	0.1	-0.049262	0.049833	0.1	-0.048311	0.049833	0.1	-0.193546	0.049833	0.1	-0.02541	0.049833	0.1	-0.210055	0.049833	0.1	-0.184158	0.049833	0.1	0.013668	0.049833	0.1	-0.195918
0.0515	0.1	-0.003235	0.0515	0.1	-0.054074	0.0515	0.1	-0.046159	0.0515	0.1	-0.193678	0.0515	0.1	-0.023049	0.0515	0.1	-0.210436	0.0515	0.1	-0.176869	0.0515	0.1	0.011763	0.0515	0.1	-0.195635
0.053167	0.1	-0.001202	0.053167	0.1	-0.051529	0.053167	0.1	-0.046343	0.053167	0.1	-0.194663	0.053167	0.1	-0.020905	0.053167	0.1	-0.208441	0.053167	0.1	-0.178928	0.053167	0.1	0.008888	0.053167	0.1	-0.196376
0.054833	0.1	0.003486	0.054833	0.1	-0.05135	0.054833	0.1	-0.046935	0.054833	0.1	-0.193518	0.054833	0.1	-0.0211	0.054833	0.1	-0.204882	0.054833	0.1	-0.186993	0.054833	0.1	0.004392	0.054833	0.1	-0.197797
0.0565	0.1	0.005628	0.0565	0.1	-0.048324	0.0565	0.1	-0.044338	0.0565	0.1	-0.197517	0.0565	0.1	-0.019559	0.0565	0.1	-0.204028	0.0565	0.1	-0.190599	0.0565	0.1	0.001931	0.0565	0.1	-0.198756
0.058167	0.1	0.003283	0.058167	0.1	-0.049999	0.058167	0.1	-0.042001	0.058167	0.1	-0.197045	0.058167	0.1	-0.022265	0.058167	0.1	-0.200577	0.058167	0.1	-0.189223	0.058167	0.1	0.006151	0.058167	0.1	-0.201001
0.059833	0.1	0.006316	0.059833	0.1	-0.054438	0.059833	0.1	-0.043054	0.059833	0.1	-0.198822	0.059833	0.1	-0.023824	0.059833	0.1	-0.207591	0.059833	0.1	-0.183754	0.059833	0.1	0.010651	0.059833	0.1	-0.201322
0.0615	0.1	0.008575	0.0615	0.1	-0.052896	0.0615	0.1	-0.046632	0.0615	0.1	-0.198653	0.0615	0.1	-0.020458	0.0615	0.1	-0.208491	0.0615	0.1	-0.186132	0.0615	0.1	0.005354	0.0615	0.1	-0.201569
0.063167	0.1	0.001498	0.063167	0.1	-0.051575	0.063167	0.1	-0.046829	0.063167	0.1	-0.199077	0.063167	0.1	-0.019151	0.063167	0.1	-0.209527	0.063167	0.1	-0.187491	0.063167	0.1	0.007605	0.063167	0.1	-0.20102
0.064833	0.1	0.004687	0.064833	0.1	-0.046258	0.064833	0.1	-0.044164	0.064833	0.1	-0.202515	0.064833	0.1	-0.014974	0.064833	0.1	-0.211473	0.064833	0.1	-0.192778	0.064833	0.1	0.005465	0.064833	0.1	-0.196039
0.0665	0.1	0.004013	0.0665	0.1	-0.048929	0.0665	0.1	-0.038933	0.0665	0.1	-0.199459	0.0665	0.1	-0.014452	0.0665	0.1	-0.206606	0.0665	0.1	-0.190727	0.0665	0.1	0.010133	0.0665	0.1	-0.197123
0.068167	0.1	0.001425	0.068167	0.1	-0.050803	0.068167	0.1	-0.04567	0.068167	0.1	-0.203085	0.068167	0.1	-0.023615	0.068167	0.1	-0.202957	0.068167	0.1	-0.185177	0.068167	0.1	0.012501	0.068167	0.1	-0.200311
0.069833	0.1	0.007686	0.069833	0.1	-0.053543	0.069833	0.1	-0.041998	0.069833	0.1	-0.201242	0.069833	0.1	-0.025251	0.069833	0.1	-0.207563	0.069833	0.1	-0.182703	0.069833	0.1	0.00846	0.069833	0.1	-0.197365
0.0715	0.1	-0.000127	0.0715	0.1	-0.055344	0.0715	0.1	-0.041037	0.0715	0.1	-0.202637	0.0715	0.1	-0.022891	0.0715	0.1	-0.210031	0.0715	0.1	-0.185438	0.0715	0.1	0.012261	0.0715	0.1	-0.196945
0.073167	0.1	-0.002847	0.073167	0.1	-0.054185	0.073167	0.1	-0.043499	0.073167	0.1	-0.200814	0.073167	0.1	-0.019825	0.073167	0.1	-0.212565	0.073167	0.1	-0.190327	0.073167	0.1	0.005234	0.073167	0.1	-0.198667
0.074833	0.1	-0.006626	0.074833	0.1	-0.049035	0.074833	0.1	-0.043968	0.074833	0.1	-0.198521	0.074833	0.1	-0.021643	0.074833	0.1	-0.211184	0.074833	0.1	-0.188499	0.074833	0.1	0.002015	0.074833	0.1	-0.194613
0.0765	0.1	-0.005958	0.0765	0.1	-0.046165	0.0765	0.1	-0.043648	0.0765	0.1	-0.200102	0.0765	0.1	-0.01912	0.0765	0.1	-0.209403	0.0765	0.1	-0.18645	0.0765	0.1	0.006317	0.0765	0.1	-0.198637
0.078167	0.1	-0.004792	0.078167	0.1	-0.047501	0.078167	0.1	-0.039931	0.078167	0.1	-0.203273	0.078167	0.1	-0.020582	0.078167	0.1	-0.21389	0.078167	0.1	-0.181157	0.078167	0.1	0.006122	0.078167	0.1	-0.19863
0.079833	0.1	-0.003025	0.079833	0.1	-0.051684	0.079833	0.1	-0.037237	0.079833	0.1	-0.20654	0.079833	0.1	-0.018924	0.079833	0.1	-0.21739	0.079833	0.1	-0.190952	0.079833	0.1	0.009009	0.079833	0.1	-0.203922
0.0815	0.1	-0.005034	0.0815	0.1	-0.057832	0.0815	0.1	-0.043688	0.0815	0.1	-0.207245	0.0815	0.1	-0.019471	0.0815	0.1	-0.213929	0.0815	0.1	-0.188767	0.0815	0.1	0.012945	0.0815	0.1	-0.201269
0.083167	0.1	0.000976	0.083167	0.1	-0.056922	0.083167	0.1	-0.048844	0.083167	0.1	-0.202068	0.083167	0.1	-0.018786	0.083167	0.1	-0.214721	0.083167	0.1	-0.192408	0.083167	0.1	0.010939	0.083167	0.1	-0.201373
0.084833	0.1	0.001823	0.084833	0.1	-0.051492	0.084833	0.1	-0.051501	0.084833	0.1	-0.204637	0.084833	0.1	-0.01589	0.084833	0.1	-0.219149	0.084833	0.1	-0.188946	0.084833	0.1	0.010267	0.084833	0.1	-0.205289
0.0865	0.1	-0.003089	0.0865	0.1	-0.046851	0.0865	0.1	-0.042351	0.0865	0.1	-0.204283	0.0865	0.1	-0.021698	0.0865	0.1	-0.215523	0.0865	0.1	-0.18986	0.0865	0.1	0.016314	0.0865	0.1	-0.201448
0.088167	0.1	0.004613	0.088167	0.1	-0.052497	0.088167	0.1	-0.048925	0.088167	0.1	-0.210306	0.088167	0.1	-0.027742	0.088167	0.1	-0.217407	0.088167	0.1	-0.186708	0.088167	0.1	0.013457	0.088167	0.1	-0.205243
0.089833	0.1	9.9e-05	0.089833	0.1	-0.050663	0.089833	0.1	-0.047348	0.089833	0.1	-0.205774	0.089833	0.1	-0.027777	0.089833	0.1	-0.211711	0.089833	0.1	-0.187445	0.089833	0.1	0.010949	0.089833	0.1	-0.20113
0.0915	0.1	0.001996	0.0915	0.1	-0.048529	0.0915	0.1	-0.051338	0.0915	0.1	-0.209035	0.0915	0.1	-0.023769	0.0915	0.1	-0.216052	0.0915	0.1	-0.183833	0.0915	0.1	0.011414	0.0915	0.1	-0.197231
0.093167	0.1	0.004188	0.093167	0.1	-0.048804	0.093167	0.1	-0.044768	0.093167	0.1	-0.205352	0.093167	0.1	-0.022151	0.093167	0.1	-0.212925	0.093167	0.1	-0.185672	0.093167	0.1	0.011016	0.093167	0.1	-0.203808
0.094833	0.1	0.002395	0.094833	0.1	-0.0523	0.094833	0.1	-0.049671	0.094833	0.1	-0.200658	0.094833	0.1	-0.020164	0.094833	0.1	-0.208717	0.094833	0.1	-0.185628	0.094833	0.1	0.009762	0.094833	0.1	-0.195794
0.0965	0.1	0.001912	0.0965	0.1	-0.054043	0.0965	0.1	-0.04524	0.0965	0.1	-0.208284	0.0965	0.1	-0.022152	0.0965	0.1	-0.211742	0.0965	0.1	-0.19377	0.0965	0.1	0.010321	0.0965	0.1	-0.195908
0.098167	0.1	-0.002456	0.098167	0.1	-0.048583	0.098167	0.1	-0.045166	0.098167	0.1	-0.209704	0.098167	0.1	-0.025454	0.098167	0.1	-0.212076	0.098167	0.1	-0.190928	0.098167	0.1	0.008543	0.098167	0.1	-0.191932
0.099833	0.1	-0.001219	0.099833	0.1	-0.048799	0.099833	0.1	-0.042654	0.099833	0.1	-0.212133	0.099833	0.1	-0.020561	0.099833	0.1	-0.208085	0.099833	0.1	-0.193069	0.099833	0.1	0.009502	0.099833	0.1	-0.195659
0.1015	0.1	-0.003467	0.1015	0.1	-0.050786	0.1015	0.1	-0.038351	0.1015	0.1	-0.210456	0.1015	0.1	-0.02105	0.1015	0.1	-0.211804	0.1015	0.1	-0.192419	0.1015	0.1	0.006502	0.1015	0.1	-0.197227
0.103167	0.1	-0.001967	0.103167	0.1	-0.046255	0.103167	0.1	-0.048153	0.103167	0.1	-0.207104	0.103167	0.1	-0.016519	0.103167	0.1	-0.217316	0.103167	0.1	-0.195571	0.103167	0.1	0.008648	0.103167	0.1	-0.199184
0.104833	0.1	-0.003511	0.104833	0.1	-0.049639	0.104833	0.1	-0.04415	0.104833	0.1	-0.210664	0.104833	0.1	-0.018617	0.104833	0.1	-0.21322	0.104833	0.1	-0.190732	0.104833	0.1	0.015869	0.104833	0.1	-0.195921
0.1065	0.1	-0.006603	0.1065	0.1	-0.049193	0.1065	0.1	-0.046304	0.1065	0.1	-0.211811	0.1065	0.1	-0.020074	0.1065	0.1	-0.216133	0.1065	0.1	-0.192589	0.1065	0.1	0.016131	0.1065	0.1	-0.205338
0.108167	0.1	-0.000241	0.108167	0.1	-0.047462	0.108167	0.1	-0.047126	0.108167	0.1	-0.208534	0.108167	0.1	-0.022526	0.108167	0.1	-0.215738	0.108167	0.1	-0.192978	0.108167	0.1	0.01411	0.108167	0.1	-0.207352
0.109833	0.1	-0.004234	0.109833	0.1	-0.051343	0.109833	0.1	-0.047152	0.109833	0.1	-0.214358	0.109833	0.1	-0.023418	0.109833	0.1	-0.219068	0.109833	0.1	-0.189771	0.109833	0.1	0.012232	0.109833	0.1	-0.209619
0.1115	0.1	-0.001477	0.1115	0.1	-0.048786	0.1115	0.1	-0.048723	0.1115	0.1	-0.207579	0.1115	0.1	-0.021302	0.1115	0.1	-0.222372	0.1115	0.1	-0.193828	0.1115	0.1	0.006684	0.1115	0.1	-0.209911
0.113167	0.1	-0.003515	0.113167	0.1	-0.044204	0.113167	0.1	-0.052272	0.113167	0.1	-0.207931	0.113167	0.1	-0.021255	0.113167	0.1	-0.221542	0.113167	0.1	-0.193423	0.113167	0.1	0.007011	0.113167	0.1	-0.206319
0.114833	0.1	-0.000118	0.114833	0.1	-0.042545	0.114833	0.1	-0.0512	0.114833	0.1	-0.208686	0.114833	0.1	-0.020636	0.114833	0.1	-0.219154	0.114833	0.1	-0.186021	0.114833	0.1	0.00747	0.114833	0.1	-0.201583
0.1165	0.1	0.002321	0.1165	0.1	-0.043174	0.1165	0.1	-0.052509	0.1165	0.1	-0.209145	0.1165	0.1	-0.018618	0.1165	0.1	-0.218549	0.1165	0.1	-0.192997	0.1165	0.1	0.006031	0.1165	0.1	-0.203711
0.118167	0.1	-0.007858	0.118167	0.1	-0.044081	0.118167	0.1	-0.051689	0.118167	0.1	-0.209428	0.118167	0.1	-0.016851	0.118167	0.1	-0.222027	0.118167	0.1	-0.197203	0.118167	0.1	0.009037	0.118167	0.1	-0.206244
0.119833	0.1	-0.003792	0.119833	0.1	-0.044875	0.119833	0.1	-0.048398	0.119833	0.1	-0.212789	0.119833	0.1	-0.022676	0.119833	0.1	-0.22326	0.119833	0.1	-0.200468	0.119833	0.1	0.004666	0.119833	0.1	-0.204738
0.1215	0.1	-0.007717	0.1215	0.1	-0.04506	0.1215	0.1	-0.048556	0.1215	0.1	-0.215009	0.1215	0.1	-0.016064	0.1215	0.1	-0.222236	0.1215	0.1	-0.197959	0.1215	0.1	0.006507	0.1215	0.1	-0.206506
0.123167	0.1	-0.004487	0.123167	0.1	-0.052808	0.123167	0.1	-0.053453	0.123167	0.1	-0.210591	0.123167	0.1	-0.017114	0.123167	0.1	-0.223953	0.123167	0.1	-0.200467	0.123167	0.1	0.003709	0.123167	0.1	-0.207767
0.124833	0.1	-0.003361	0.124833	0.1	-0.051867	0.124833	0.1	-0.048803	0.124833	0.1	-0.209811	0.124833	0.1	-0.017992	0.124833	0.1	-0.225944	0.124833	0.1	-0.200045	0.124833	0.1	0.010848	0.124833	0.1	-0.210034
0.1265	0.1	-0.006723	0.1265	0.1	-0.050185	0.1265	0.1	-0.045145	0.1265	0.1	-0.20837	0.1265	0.1	-0.015861	0.1265	0.1	-0.224459	0.1265	0.1	-0.203524	0.1265	0.1	0.007797	0.1265	0.1	-0.205539
0.128167	0.1	-0.006671	0.128167	0.1	-0.046043	0.128167	0.1	-0.042646	0.128167	0.1	-0.206939	0.128167	0.1	-0.017234	0.128167	0.1	-0.220694	0.128167	0.1	-0.207568	0.128167	0.1	0.0142	0.128167	0.1	-0.204932
0.129833	0.1	-0.005805	0.129833	0.1	-0.050338	0.129833	0.1	-0.048612	0.129833	0.1	-0.215439	0.129833	0.1	-0.021143	0.129833	0.1	-0.219611	0.129833	0.1	-0.199362	0.129833	0.1	0.003231	0.129833	0.1	-0.208284
0.1315	0.1	-0.005853	0.1315	0.1	-0.055201	0.1315	0.1	-0.04627	0.1315	0.1	-0.215077	0.1315	0.1	-0.022011	0.1315	0.1	-0.22575	0.1315	0.1	-0.194767	0.1315	0.1	0.008013	0.1315	0.1	-0.201555
0.133167	0.1	-0.001421	0.133167	0.1	-0.050752	0.133167	0.1	-0.049498	0.133167	0.1	-0.217161	0.133167	0.1	-0.023651	0.133167	0.1	-0.228604	0.133167	0.1	-0.194476	0.133167	0.1	0.008523	0.133167	0.1	-0.206346
0.134833	0.1	-0.004721	0.134833	0.1	-0.053724	0.134833	0.1	-0.050814	0.134833	0.1	-0.215897	0.134833	0.1	-0.026872	0.134833	0.1	-0.219193	0.134833	0.1	-0.203342	0.134833	0.1	0.009109	0.134833	0.1	-0.20798
0.1365	0.1	-0.0064	0.1365	0.1	-0.05148	0.1365	0.1	-0.05265	0.1365	0.1	-0.215643	0.1365	0.1	-0.024318	0.1365	0.1	-0.218945	0.1365	0.1	-0.202741	0.1365	0.1	0.007902	0.1365	0.1	-0.205899
0.138167	0.1	-0.005081	0.138167	0.1	-0.049311	0.138167	0.1	-0.053146	0.138167	0.1	-0.210574	0.138167	0.1	-0.023719	0.138167	0.1	-0.220711	0.138167	0.1	-0.202443	0.138167	0.1	0.005195	0.138167	0.1	-0.213302
0.139833	0.1	-0.00149	0.139833	0.1	-0.050124	0.139833	0.1	-0.04861	0.139833	0.1	-0.207452	0.139833	0.1	-0.02477	0.139833	0.1	-0.228777	0.139833	0.1	-0.202494	0.139833	0.1	0.005179	0.139833	0.1	-0.210993
0.1415	0.1	-0.00316	0.1415	0.1	-0.048085	0.1415	0.1	-0.052721	0.1415	0.1	-0.206477	0.1415	0.1	-0.019715	0.1415	0.1	-0.230621	0.1415	0.1	-0.199757	0.1415	0.1	0.005213	0.1415	0.1	-0.210512
0.143167	0.1	-0.005568	0.143167	0.1	-0.050717	0.143167	0.1	-0.052047	0.143167	0.1	-0.207803	0.143167	0.1	-0.019158	0.143167	0.1	-0.223182	0.143167	0.1	-0.201202	0.143167	0.1	0.006329	0.143167	0.1	-0.217203
0.144833	0.1	-0.013422	0.144833	0.1	-0.054751	0.144833	0.1	-0.056242	0.144833	0.1	-0.212812	0.144833	0.1	-0.026384	0.144833	0.1	-0.220895	0.144833	0.1	-0.197275	0.144833	0.1	0.00781	0.144833	0.1	-0.212774
0.1465	0.1	-0.007621	0.1465	0.1	-0.057143	0.1465	0.1	-0.056912	0.1465	0.1	-0.210663	0.1465	0.1	-0.027607	0.1465	0.1	-0.225467	0.1465	0.1	-0.200051	0.1465	0.1	0.005657	0.1465	0.1	-0.209595
0.148167	0.1	-0.004983	0.148167	0.1	-0.058665	0.148167	0.1	-0.052968	0.148167	0.1	-0.214537	0.148167	0.1	-0.029804	0.148167	0.1	-0.223967	0.148167	0.1	-0.20361	0.148167	0.1	0.008719	0.148167	0.1	-0.213343
0.149833	0.1	-0.003888	0.149833	0.1	-0.050721	0.149833	0.1	-0.048019	0.149833	0.1	-0.214706	0.149833	0.1	-0.025416	0.149833	0.1	-0.223346	0.149833	0.1	-0.207726	0.149833	0.1	0.00666	0.149833	0.1	-0.214037
0.1515	0.1	-0.004503	0.1515	0.1	-0.050942	0.1515	0.1	-0.047226	0.1515	0.1	-0.214122	0.1515	0.1	-0.027247	0.1515	0.1	-0.222741	0.1515	0.1	-0.204796	0.1515	0.1	-0.002751	0.1515	0.1	-0.211023
0.153167	0.1	-0.009018	0.153167	0.1	-0.048417	0.153167	0.1	-0.050025	0.153167	0.1	-0.215806	0.153167	0.1	-0.030299	0.153167	0.1	-0.229035	0.153167	0.1	-0.207777	0.153167	0.1	0.00512	0.153167	0.1	-0.212585
0.154833	0.1	-0.004115	0.154833	0.1	-0.05615	0.154833	0.1	-0.049575	0.154833	0.1	-0.217527	0.154833	0.1	-0.028125	0.154833	0.1	-0.227221	0.154833	0.1	-0.202317	0.154833	0.1	0.006537	0.154833	0.1	-0.210846
0.1565	0.1	-0.001947	0.1565	0.1	-0.054912	0.1565	0.1	-0.047837	0.1565	0.1	-0.219054	0.1565	0.1	-0.024949	0.1565	0.1	-0.225054	0.1565	0.1	-0.200973	0.1565	0.1	0.011084	0.1565	0.1	-0.206279
0.158167	0.1	0.000994	0.158167	0.1	-0.052239	0.158167	0.1	-0.051332	0.158167	0.1	-0.217173	0.158167	0.1	-0.022401	0.158167	0.1	-0.226913	0.158167	0.1	-0.20319	0.158167	0.1	0.006082	0.158167	0.1	-0.207024
0.159833	0.1	-0.001432	0.159833	0.1	-0.046224	0.159833	0.1	-0.050685	0.159833	0.1	-0.214264	0.159833	0.1	-0.026695	0.159833	0.1	-0.228513	0.159833	0.1	-0.202409	0.159833	0.1	0.005927	0.159833	0.1	-0.206009
0.1615	0.1	-0.005162	0.1615	0.1	-0.04518	0.1615	0.1	-0.049821	0.1615	0.1	-0.214919	0.1615	0.1	-0.026374	0.1615	0.1	-0.230615	0.1615	0.1	-0.202144	0.1615	0.1	0.004215	0.1615	0.1	-0.209788
0.163167	0.1	0.00244	0.163167	0.1	-0.052697	0.163167	0.1	-0.051777	0.163167	0.1	-0.218085	0.163167	0.1	-0.026382	0.163167	0.1	-0.234688	0.163167	0.1	-0.203227	0.163167	0.1	0.004335	0.163167	0.1	-0.206634
0.164833	0.1	0.002731	0.164833	0.1	-0.049832	0.164833	0.1	-0.051879	0.164833	0.1	-0.218707	0.164833	0.1	-0.021145	0.164833	0.1	-0.234832	0.164833	0.1	-0.204609	0.164833	0.1	0.007276	0.164833	0.1	-0.210772
0.1665	0.1	0.000684	0.1665	0.1	-0.051298	0.1665	0.1	-0.049568	0.1665	0.1	-0.219807	0.1665	0.1	-0.024357	0.1665	0.1	-0.228519	0.1665	0.1	-0.211955	0.1665	0.1	0.006974	0.1665	0.1	-0.210654
0.168167	0.1	0.00304	0.168167	0.1	-0.056633	0.168167	0.1	-0.04947	0.168167	0.1	-0.218024	0.168167	0.1	-0.025244	0.168167	0.1	-0.228391	0.168167	0.1	-0.208132	0.168167	0.1	0.002014	0.168167	0.1	-0.207571
0.169833	0.1	-0.003092	0.169833	0.1	-0.052818	0.169833	0.1	-0.046567	0.169833	0.1	-0.217293	0.169833	0.1	-0.029129	0.169833	0.1	-0.228707	0.169833	0.1	-0.202958	0.169833	0.1	0.002019	0.169833	0.1	-0.209223
0.1715	0.1	-0.008273	0.1715	0.1	-0.052332	0.1715	0.1	-0.045742	0.1715	0.1	-0.219529	0.1715	0.1	-0.023391	0.1715	0.1	-0.230292	0.1715	0.1	-0.199697	0.1715	0.1	0.005562	0.1715	0.1	-0.203705
0.173167	0.1	-0.005319	0.173167	0.1	-0.059202	0.173167	0.1	-0.047811	0.173167	0.1	-0.214693	0.173167	0.1	-0.023717	0.173167	0.1	-0.226502	0.173167	0.1	-0.203763	0.173167	0.1	0.006072	0.173167	0.1	-0.211954
0.174833	0.1	-0.004311	0.174833	0.1	-0.064804	0.174833	0.1	-0.046782	0.174833	0.1	-0.214164	0.174833	0.1	-0.022196	0.174833	0.1	-0.228349	0.174833	0.1	-0.205587	0.174833	0.1	0.003695	0.174833	0.1	-0.21645
0.1765	0.1	-0.006724	0.1765	0.1	-0.061908	0.1765	0.1	-0.050428	0.1765	0.1	-0.213735	0.1765	0.1	-0.025972	0.1765	0.1	-0.230155	0.1765	0.1	-0.206039	0.1765	0.1	0.006317	0.1765	0.1	-0.215925
0.178167	0.1	-0.006663	0.178167	0.1	-0.057825	0.178167	0.1	-0.046208	0.178167	0.1	-0.21544	0.178167	0.1	-0.025544	0.178167	0.1	-0.229419	0.178167	0.1	-0.204083	0.178167	0.1	0.008295	0.178167	0.1	-0.217804
0.179833	0.1	-0.004709	0.179833	0.1	-0.05717	0.179833	0.1	-0.046325	0.179833	0.1	-0.219803	0.179833	0.1	-0.023703	0.179833	0.1	-0.230395	0.179833	0.1	-0.208547	0.179833	0.1	0.003716	0.179833	0.1	-0.214457
0.1815	0.1	-0.001688	0.1815	0.1	-0.055211	0.1815	0.1	-0.05129	0.1815	0.1	-0.220816	0.1815	0.1	-0.02727	0.1815	0.1	-0.229497	0.1815	0.1	-0.209266	0.1815	0.1	0.005366	0.1815	0.1	-0.212788
0.183167	0.1	-0.005227	0.183167	0.1	-0.055276	0.183167	0.1	-0.054439	0.183167	0.1	-0.219472	0.183167	0.1	-0.023509	0.183167	0.1	-0.231317	0.183167	0.1	-0.210974	0.183167	0.1	0.006898	0.183167	0.1	-0.220229
0.184833	0.1	-0.011228	0.184833	0.1	-0.058447	0.184833	0.1	-0.047326	0.184833	0.1	-0.222081	0.184833	0.1	-0.02432	0.184833	0.1	-0.22878	0.184833	0.1	-0.207091	0.184833	0.1	0.005025	0.184833	0.1	-0.222433
0.1865	0.1	-0.007682	0.1865	0.1	-0.060872	0.1865	0.1	-0.052454	0.1865	0.1	-0.218307	0.1865	0.1	-0.029633	0.1865	0.1	-0.230414	0.1865	0.1	-0.208918	0.1865	0.1	0.006144	0.1865	0.1	-0.222399
0.188167	0.1	8.6e-05	0.188167	0.1	-0.060786	0.188167	0.1	-0.054012	0.188167	0.1	-0.222456	0.188167	0.1	-0.021243	0.188167	0.1	-0.226145	0.188167	0.1	-0.21222	0.188167	0.1	0.007455	0.188167	0.1	-0.21566
0.189833	0.1	-0.000794	0.189833	0.1	-0.062414	0.189833	0.1	-0.050048	0.189833	0.1	-0.22667	0.189833	0.1	-0.022348	0.189833	0.1	-0.235692	0.189833	0.1	-0.217761	0.189833	0.1	0.006728	0.189833	0.1	-0.21469
0.1915	0.1	-0.003405	0.1915	0.1	-0.069088	0.1915	0.1	-0.051555	0.1915	0.1	-0.223489	0.1915	0.1	-0.022984	0.1915	0.1	-0.23277	0.1915	0.1	-0.215675	0.1915	0.1	0.005858	0.1915	0.1	-0.21307
0.193167	0.1	0.001848	0.193167	0.1	-0.069913	0.193167	0.1	-0.053774	0.193167	0.1	-0.218977	0.193167	0.1	-0.024182	0.193167	0.1	-0.231983	0.193167	0.1	-0.213998	0.193167	0.1	0.006227	0.193167	0.1	-0.217849
0.194833	0.1	0.00335	0.194833	0.1	-0.060608	0.194833	0.1	-0.053365	0.194833	0.1	-0.221375	0.194833	0.1	-0.017994	0.194833	0.1	-0.232685	0.194833	0.1	-0.214879	0.194833	0.1	0.006081	0.194833	0.1	-0.214859
0.1965	0.1	0.000698	0.1965	0.1	-0.055423	0.1965	0.1	-0.058529	0.1965	0.1	-0.224914	0.1965	0.1	-0.023705	0.1965	0.1	-0.23148	0.1965	0.1	-0.21231	0.1965	0.1	0.007131	0.1965	0.1	-0.218406
0.198167	0.1	-0.004194	0.198167	0.1	-0.059655	0.198167	0.1	-0.055281	0.198167	0.1	-0.230274	0.198167	0.1	-0.02664	0.198167	0.1	-0.235582	0.198167	0.1	-0.206252	0.198167	0.1	0.006155	0.198167	0.1	-0.220176
0.199833	0.1	-0.005667	0.199833	0.1	-0.050753	0.199833	0.1	-0.059611	0.199833	0.1	-0.227601	0.199833	0.1	-0.022276	0.199833	0.1	-0.238136	0.199833	0.1	-0.212895	0.199833	0.1	0.007085	0.199833	0.1	-0.220349
0.2015	0.1	0.003044	0.2015	0.1	-0.04967	0.2015	0.1	-0.05369	0.2015	0.1	-0.222783	0.2015	0.1	-0.027344	0.2015	0.1	-0.240966	0.2015	0.1	-0.212577	0.2015	0.1	0.008813	0.2015	0.1	-0.214594
0.203167	0.1	-0.00196	0.203167	0.1	-0.050794	0.203167	0.1	-0.054878	0.203167	0.1	-0.224401	0.203167	0.1	-0.025312	0.203167	0.1	-0.240237	0.203167	0.1	-0.214053	0.203167	0.1	0.007664	0.203167	0.1	-0.218986
0.204833	0.1	-0.006204	0.204833	0.1	-0.053492	0.204833	0.1	-0.054215	0.204833	0.1	-0.224536	0.204833	0.1	-0.025046	0.204833	0.1	-0.235125	0.204833	0.1	-0.214406	0.204833	0.1	0.004702	0.204833	0.1	-0.222444
0.2065	0.1	-0.003753	0.2065	0.1	-0.057982	0.2065	0.1	-0.058365	0.2065	0.1	-0.220712	0.2065	0.1	-0.027851	0.2065	0.1	-0.233076	0.2065	0.1	-0.210517	0.2065	0.1	-0.000835	0.2065	0.1	-0.221689
0.208167	0.1	-0.004271	0.208167	0.1	-0.059845	0.208167	0.1	-0.057089	0.208167	0.1	-0.221399	0.208167	0.1	-0.025017	0.208167	0.1	-0.233859	0.208167	0.1	-0.207203	0.208167	0.1	0.002052	0.208167	0.1	-0.213247
0.209833	0.1	-0.001429	0.209833	0.1	-0.062968	0.209833	0.1	-0.051625	0.209833	0.1	-0.224002	0.209833	0.1	-0.022516	0.209833	0.1	-0.227698	0.209833	0.1	-0.209563	0.209833	0.1	0.003532	0.209833	0.1	-0.213275
0.2115	0.1	-0.003129	0.2115	0.1	-0.059709	0.2115	0.1	-0.051761	0.2115	0.1	-0.230034	0.2115	0.1	-0.020132	0.2115	0.1	-0.231216	0.2115	0.1	-0.212716	0.2115	0.1	0.009971	0.2115	0.1	-0.218707
0.213167	0.1	-0.004241	0.213167	0.1	-0.052916	0.213167	0.1	-0.046286	0.213167	0.1	-0.224582	0.213167	0.1	-0.02049	0.213167	0.1	-0.234401	0.213167	0.1	-0.211692	0.213167	0.1	0.007985	0.213167	0.1	-0.214992
0.214833	0.1	-0.004778	0.214833	0.1	-0.054389	0.214833	0.1	-0.053911	0.214833	0.1	-0.221947	0.214833	0.1	-0.021964	0.214833	0.1	-0.230908	0.214833	0.1	-0.21419	0.214833	0.1	0.008174	0.214833	0.1	-0.216331
0.2165	0.1	0.000167	0.2165	0.1	-0.051856	0.2165	0.1	-0.056624	0.2165	0.1	-0.225746	0.2165	0.1	-0.019982	0.2165	0.1	-0.235003	0.2165	0.1	-0.208277	0.2165	0.1	0.005554	0.2165	0.1	-0.218511
0.218167	0.1	-0.003323	0.218167	0.1	-0.056585	0.218167	0.1	-0.054458	0.218167	0.1	-0.224916	0.218167	0.1	-0.021459	0.218167	0.1	-0.234317	0.218167	0.1	-0.21245	0.218167	0.1	0.006745	0.218167	0.1	-0.218214
0.219833	0.1	-0.004314	0.219833	0.1	-0.060779	0.219833	0.1	-0.055685	0.219833	0.1	-0.22898	0.219833	0.1	-0.029077	0.219833	0.1	-0.241662	0.219833	0.1	-0.22022	0.219833	0.1	0.008272	0.219833	0.1	-0.218192
0.2215	0.1	-0.003763	0.2215	0.1	-0.059532	0.2215	0.1	-0.052904	0.2215	0.1	-0.221046	0.2215	0.1	-0.026928	0.2215	0.1	-0.236342	0.2215	0.1	-0.224016	0.2215	0.1	0.011077	0.2215	0.1	-0.224143
0.223167	0.1	-0.003214	0.223167	0.1	-0.058059	0.223167	0.1	-0.048913	0.223167	0.1	-0.223658	0.223167	0.1	-0.024429	0.223167	0.1	-0.239145	0.223167	0.1	-0.219551	0.223167	0.1	0.007871	0.223167	0.1	-0.222957
0.224833	0.1	0.000604	0.224833	0.1	-0.060896	0.224833	0.1	-0.051992	0.224833	0.1	-0.221193	0.224833	0.1	-0.024103	0.224833	0.1	-0.236973	0.224833	0.1	-0.213421	0.224833	0.1	0.007906	0.224833	0.1	-0.224006
0.2265	0.1	-0.001281	0.2265	0.1	-0.060931	0.2265	0.1	-0.051859	0.2265	0.1	-0.223144	0.2265	0.1	-0.031185	0.2265	0.1	-0.240301	0.2265	0.1	-0.211744	0.2265	0.1	0.005616	0.2265	0.1	-0.23024
0.228167	0.1	0.000113	0.228167	0.1	-0.060024	0.228167	0.1	-0.05313	0.228167	0.1	-0.22818	0.228167	0.1	-0.032636	0.228167	0.1	-0.240869	0.228167	0.1	-0.209985	0.228167	0.1	0.002174	0.228167	0.1	-0.231925
0.229833	0.1	0.000459	0.229833	0.1	-0.058693	0.229833	0.1	-0.05221	0.229833	0.1	-0.226799	0.229833	0.1	-0.031717	0.229833	0.1	-0.236912	0.229833	0.1	-0.209699	0.229833	0.1	0.0041	0.229833	0.1	-0.230415
0.2315	0.1	-0.006898	0.2315	0.1	-0.061043	0.2315	0.1	-0.053894	0.2315	0.1	-0.227075	0.2315	0.1	-0.029713	0.2315	0.1	-0.237497	0.2315	0.1	-0.210346	0.2315	0.1	0.00602	0.2315	0.1	-0.226928
0.233167	0.1	-0.011575	0.233167	0.1	-0.056816	0.233167	0.1	-0.054641	0.233167	0.1	-0.224195	0.233167	0.1	-0.022886	0.233167	0.1	-0.242158	0.233167	0.1	-0.211214	0.233167	0.1	0.000824	0.233167	0.1	-0.229304
0.234833	0.1	-0.010295	0.234833	0.1	-0.061356	0.234833	0.1	-0.052338	0.234833	0.1	-0.222924	0.234833	0.1	-0.024464	0.234833	0.1	-0.239445	0.234833	0.1	-0.215754	0.234833	0.1	0.007451	0.234833	0.1	-0.228642
0.2365	0.1	-0.008789	0.2365	0.1	-0.061205	0.2365	0.1	-0.051101	0.2365	0.1	-0.226353	0.2365	0.1	-0.028102	0.2365	0.1	-0.237123	0.2365	0.1	-0.21911	0.2365	0.1	0.005178	0.2365	0.1	-0.234318
0.238167	0.1	-0.006416	0.238167	0.1	-0.059324	0.238167	0.1	-0.056404	0.238167	0.1	-0.231004	0.238167	0.1	-0.026149	0.238167	0.1	-0.237812	0.238167	0.1	-0.219024	0.238167	0.1	0.003544	0.238167	0.1	-0.231272
0.239833	0.1	-0.007231	0.239833	0.1	-0.060858	0.239833	0.1	-0.054061	0.239833	0.1	-0.237257	0.239833	0.1	-0.023414	0.239833	0.1	-0.236013	0.239833	0.1	-0.219819	0.239833	0.1	0.005628	0.239833	0.1	-0.220427
0.2415	0.1	-0.007508	0.2415	0.1	-0.058174	0.2415	0.1	-0.050287	0.2415	0.1	-0.238662	0.2415	0.1	-0.022258	0.2415	0.1	-0.237469	0.2415	0.1	-0.216195	0.2415	0.1	0.003984	0.2415	0.1	-0.228283
0.243167	0.1	-0.010075	0.243167	0.1	-0.056544	0.243167	0.1	-0.057958	0.243167	0.1	-0.234124	0.243167	0.1	-0.02566	0.243167	0.1	-0.234583	0.243167	0.1	-0.219493	0.243167	0.1	0.011378	0.243167	0.1	-0.224099
0.244833	0.1	-0.010592	0.244833	0.1	-0.052177	0.244833	0.1	-0.05227	0.244833	0.1	-0.23622	0.244833	0.1	-0.02027	0.244833	0.1	-0.236921	0.244833	0.1	-0.222107	0.244833	0.1	0.011077	0.244833	0.1	-0.224531
0.2465	0.1	-0.011483	0.2465	0.1	-0.058952	0.2465	0.1	-0.052538	0.2465	0.1	-0.232154	0.2465	0.1	-0.020895	0.2465	0.1	-0.235025	0.2465	0.1	-0.221396	0.2465	0.1	0.009171	0.2465	0.1	-0.223404
0.248167	0.1	-0.006264	0.248167	0.1	-0.060248	0.248167	0.1	-0.051033	0.248167	0.1	-0.232767	0.248167	0.1	-0.025101	0.248167	0.1	-0.233067	0.248167	0.1	-0.219708	0.248167	0.1	0.004801	0.248167	0.1	-0.219731
0.249833	0.1	-0.004785	0.249833	0.1	-0.060596	0.249833	0.1	-0.058377	0.249833	0.1	-0.230939	0.249833	0.1	-0.028597	0.249833	0.1	-0.238391	0.249833	0.1	-0.218195	0.249833	0.1	0.004202	0.249833	0.1	-0.222349
0.2515	0.1	-0.003545	0.2515	0.1	-0.06358	0.2515	0.1	-0.05957	0.2515	0.1	-0.234623	0.2515	0.1	-0.026651	0.2515	0.1	-0.246007	0.2515	0.1	-0.222253	0.2515	0.1	0.006704	0.2515	0.1	-0.221725
0.253167	0.1	-0.006754	0.253167	0.1	-0.057952	0.253167	0.1	-0.06155	0.253167	0.1	-0.233994	0.253167	0.1	-0.026809	0.253167	0.1	-0.243677	0.253167	0.1	-0.221895	0.253167	0.1	0.011253	0.253167	0.1	-0.220573
0.254833	0.1	-0.005201	0.254833	0.1	-0.054884	0.254833	0.1	-0.060895	0.254833	0.1	-0.235698	0.254833	0.1	-0.024581	0.254833	0.1	-0.237974	0.254833	0.1	-0.218448	0.254833	0.1	0.009467	0.254833	0.1	-0.224871
0.2565	0.1	-0.001287	0.2565	0.1	-0.059051	0.2565	0.1	-0.059744	0.2565	0.1	-0.235622	0.2565	0.1	-0.026489	0.2565	0.1	-0.239581	0.2565	0.1	-0.217854	0.2565	0.1	0.005403	0.2565	0.1	-0.230084
0.258167	0.1	-0.004956	0.258167	0.1	-0.054677	0.258167	0.1	-0.059829	0.258167	0.1	-0.234623	0.258167	0.1	-0.028825	0.258167	0.1	-0.247564	0.258167	0.1	-0.222965	0.258167	0.1	0.005005	0.258167	0.1	-0.227058
0.259833	0.1	-0.002131	0.259833	0.1	-0.058244	0.259833	0.1	-0.060832	0.259833	0.1	-0.235753	0.259833	0.1	-0.025087	0.259833	0.1	-0.245589	0.259833	0.1	-0.226143	0.259833	0.1	0.005722	0.259833	0.1	-0.227562
0.2615	0.1	-0.009669	0.2615	0.1	-0.060813	0.2615	0.1	-0.057612	0.2615	0.1	-0.238835	0.2615	0.1	-0.023256	0.2615	0.1	-0.245232	0.2615	0.1	-0.22421	0.2615	0.1	0.004112	0.2615	0.1	-0.232225
0.263167	0.1	-0.005401	0.263167	0.1	-0.063314	0.263167	0.1	-0.054868	0.263167	0.1	-0.237146	0.263167	0.1	-0.029595	0.263167	0.1	-0.248457	0.263167	0.1	-0.222491	0.263167	0.1	0.009773	0.263167	0.1	-0.229135
0.264833	0.1	-0.002503	0.264833	0.1	-0.064097	0.264833	0.1	-0.051946	0.264833	0.1	-0.23999	0.264833	0.1	-0.0295	0.264833	0.1	-0.248427	0.264833	0.1	-0.222797	0.264833	0.1	0.005379	0.264833	0.1	-0.225702
0.2665	0.1	-0.008452	0.2665	0.1	-0.058744	0.2665	0.1	-0.055896	0.2665	0.1	-0.244753	0.2665	0.1	-0.028732	0.2665	0.1	-0.247616	0.2665	0.1	-0.223589	0.2665	0.1	0.002688	0.2665	0.1	-0.225794
0.268167	0.1	-0.009553	0.268167	0.1	-0.060856	0.268167	0.1	-0.057995	0.268167	0.1	-0.24044	0.268167	0.1	-0.02977	0.268167	0.1	-0.246791	0.268167	0.1	-0.22055	0.268167	0.1	0.005415	0.268167	0.1	-0.231174
0.269833	0.1	-0.013474	0.269833	0.1	-0.056174	0.269833	0.1	-0.053633	0.269833	0.1	-0.239872	0.269833	0.1	-0.028576	0.269833	0.1	-0.24583	0.269833	0.1	-0.220999	0.269833	0.1	0.002326	0.269833	0.1	-0.229072
0.2715	0.1	-0.010459	0.2715	0.1	-0.054208	0.2715	0.1	-0.055022	0.2715	0.1	-0.244366	0.2715	0.1	-0.027016	0.2715	0.1	-0.247328	0.2715	0.1	-0.22683	0.2715	0.1	0.005985	0.2715	0.1	-0.225124
0.273167	0.1	-0.009894	0.273167	0.1	-0.055285	0.273167	0.1	-0.057553	0.273167	0.1	-0.242589	0.273167	0.1	-0.029001	0.273167	0.1	-0.247822	0.273167	0.1	-0.223677	0.273167	0.1	0.007674	0.273167	0.1	-0.224411
0.274833	0.1	-0.007377	0.274833	0.1	-0.056842	0.274833	0.1	-0.062297	0.274833	0.1	-0.237925	0.274833	0.1	-0.02865	0.274833	0.1	-0.248658	0.274833	0.1	-0.228881	0.274833	0.1	-0.000528	0.274833	0.1	-0.227585
0.2765	0.1	-0.002896	0.2765	0.1	-0.056766	0.2765	0.1	-0.05402	0.2765	0.1	-0.241889	0.2765	0.1	-0.02504	0.2765	0.1	-0.242564	0.2765	0.1	-0.228005	0.2765	0.1	0.00053	0.2765	0.1	-0.226944
0.278167	0.1	-0.00325	0.278167	0.1	-0.062175	0.278167	0.1	-0.053744	0.278167	0.1	-0.234648	0.278167	0.1	-0.030989	0.278167	0.1	-0.246872	0.278167	0.1	-0.230335	0.278167	0.1	0.002607	0.278167	0.1	-0.23091
0.279833	0.1	-0.0005	0.279833	0.1	-0.064535	0.279833	0.1	-0.054191	0.279833	0.1	-0.235512	0.279833	0.1	-0.02554	0.279833	0.1	-0.245916	0.279833	0.1	-0.227349	0.279833	0.1	-0.00184	0.279833	0.1	-0.228101
0.2815	0.1	-0.003107	0.2815	0.1	-0.056206	0.2815	0.1	-0.052615	0.2815	0.1	-0.236827	0.2815	0.1	-0.028642	0.2815	0.1	-0.247832	0.2815	0.1	-0.225442	0.2815	0.1	0.000217	0.2815	0.1	-0.234803
0.283167	0.1	-0.003104	0.283167	0.1	-0.058923	0.283167	0.1	-0.055139	0.283167	0.1	-0.235601	0.283167	0.1	-0.029811	0.283167	0.1	-0.243454	0.283167	0.1	-0.225488	0.283167	0.1	0.003793	0.283167	0.1	-0.235461
0.284833	0.1	-0.003615	0.284833	0.1	-0.059774	0.284833	0.1	-0.053335	0.284833	0.1	-0.238759	0.284833	0.1	-0.026747	0.284833	0.1	-0.244962	0.284833	0.1	-0.22321	0.284833	0.1	0.000593	0.284833	0.1	-0.231842
0.2865	0.1	-0.002034	0.2865	0.1	-0.057603	0.2865	0.1	-0.055049	0.2865	0.1	-0.235302	0.2865	0.1	-0.024172	0.2865	0.1	-0.246515	0.2865	0.1	-0.223832	0.2865	0.1	0.005572	0.2865	0.1	-0.227852
0.288167	0.1	-0.005643	0.288167	0.1	-0.055975	0.288167	0.1	-0.05451	0.288167	0.1	-0.235084	0.288167	0.1	-0.027326	0.288167	0.1	-0.253003	0.288167	0.1	-0.228211	0.288167	0.1	0.003451	0.288167	0.1	-0.228549
0.289833	0.1	-0.002932	0.289833	0.1	-0.060055	0.289833	0.1	-0.049208	0.289833	0.1	-0.233813	0.289833	0.1	-0.024254	0.289833	0.1	-0.251161	0.289833	0.1	-0.218375	0.289833	0.1	0.001808	0.289833	0.1	-0.229694
0.2915	0.1	-0.004444	0.2915	0.1	-0.058826	0.2915	0.1	-0.055366	0.2915	0.1	-0.242171	0.2915	0.1	-0.023806	0.2915	0.1	-0.250283	0.2915	0.1	-0.223345	0.2915	0.1	0.005895	0.2915	0.1	-0.226988
0.293167	0.1	-0.00754	0.293167	0.1	-0.055414	0.293167	0.1	-0.054043	0.293167	0.1	-0.241531	0.293167	0.1	-0.025936	0.293167	0.1	-0.246692	0.293167	0.1	-0.230728	0.293167	0.1	0.003487	0.293167	0.1	-0.23181
0.294833	0.1	-0.008877	0.294833	0.1	-0.059782	0.294833	0.1	-0.054424	0.294833	0.1	-0.237735	0.294833	0.1	-0.02574	0.294833	0.1	-0.25242	0.294833	0.1	-0.237098	0.294833	0.1	0.004335	0.294833	0.1	-0.234512
0.2965	0.1	-0.012788	0.2965	0.1	-0.060997	0.2965	0.1	-0.054949	0.2965	0.1	-0.236548	0.2965	0.1	-0.027693	0.2965	0.1	-0.248687	0.2965	0.1	-0.235582	0.2965	0.1	0.01013	0.2965	0.1	-0.231832
0.298167	0.1	-0.007312	0.298167	0.1	-0.058682	0.298167	0.1	-0.058025	0.298167	0.1	-0.238181	0.298167	0.1	-0.031306	0.298167	0.1	-0.24682	0.298167	0.1	-0.228964	0.298167	0.1	0.006946	0.298167	0.1	-0.2294
0.299833	0.1	-0.006748	0.299833	0.1	-0.066433	0.299833	0.1	-0.059429	0.299833	0.1	-0.238701	0.299833	0.1	-0.024987	0.299833	0.1	-0.24257	0.299833	0.1	-0.232105	0.299833	0.1	0.012964	0.299833	0.1	-0.236921
0.3015	0.1	-0.00427	0.3015	0.1	-0.067539	0.3015	0.1	-0.060722	0.3015	0.1	-0.238626	0.3015	0.1	-0.025265	0.3015	0.1	-0.243726	0.3015	0.1	-0.233046	0.3015	0.1	0.006895	0.3015	0.1	-0.237907
0.303167	0.1	-0.003613	0.303167	0.1	-0.069012	0.303167	0.1	-0.062842	0.303167	0.1	-0.239216	0.303167	0.1	-0.02301	0.303167	0.1	-0.244049	0.303167	0.1	-0.235488	0.303167	0.1	0.008638	0.303167	0.1	-0.243101
0.304833	0.1	-0.003004	0.304833	0.1	-0.063939	0.304833	0.1	-0.056974	0.304833	0.1	-0.238119	0.304833	0.1	-0.021851	0.304833	0.1	-0.248201	0.304833	0.1	-0.238931	0.304833	0.1	0.004274	0.304833	0.1	-0.235869
0.3065	0.1	-0.005818	0.3065	0.1	-0.062405	0.3065	0.1	-0.064898	0.3065	0.1	-0.244412	0.3065	0.1	-0.02546	0.3065	0.1	-0.248009	0.3065	0.1	-0.238848	0.3065	0.1	0.002223	0.3065	0.1	-0.23633
0.308167	0.1	-0.006648	0.308167	0.1	-0.063638	0.308167	0.1	-0.062402	0.308167	0.1	-0.241898	0.308167	0.1	-0.019081	0.308167	0.1	-0.255807	0.308167	0.1	-0.232145	0.308167	0.1	0.002281	0.308167	0.1	-0.232948
0.309833	0.1	-0.002537	0.309833	0.1	-0.058274	0.309833	0.1	-0.06464	0.309833	0.1	-0.243276	0.309833	0.1	-0.029438	0.309833	0.1	-0.253653	0.309833	0.1	-0.234235	0.309833	0.1	0.00298	0.309833	0.1	-0.234115
0.3115	0.1	-0.007032	0.3115	0.1	-0.06753	0.3115	0.1	-0.066592	0.3115	0.1	-0.24581	0.3115	0.1	-0.027271	0.3115	0.1	-0.256315	0.3115	0.1	-0.236753	0.3115	0.1	0.004253	0.3115	0.1	-0.234613
0.313167	0.1	-0.004966	0.313167	0.1	-0.060809	0.313167	0.1	-0.062833	0.313167	0.1	-0.249011	0.313167	0.1	-0.030388	0.313167	0.1	-0.254956	0.313167	0.1	-0.230845	0.313167	0.1	0.011627	0.313167	0.1	-0.234234
0.314833	0.1	-0.005897	0.314833	0.1	-0.06997	0.314833	0.1	-0.058388	0.314833	0.1	-0.244778	0.314833	0.1	-0.027122	0.314833	0.1	-0.253101	0.314833	0.1	-0.234512	0.314833	0.1	0.013182	0.314833	0.1	-0.234001
0.3165	0.1	-0.005884	0.3165	0.1	-0.068558	0.3165	0.1	-0.059277	0.3165	0.1	-0.247735	0.3165	0.1	-0.029306	0.3165	0.1	-0.24911	0.3165	0.1	-0.236013	0.3165	0.1	0.003926	0.3165	0.1	-0.233172
0.318167	0.1	-0.006899	0.318167	0.1	-0.064154	0.318167	0.1	-0.056744	0.318167	0.1	-0.248997	0.318167	0.1	-0.030814	0.318167	0.1	-0.250981	0.318167	0.1	-0.235255	0.318167	0.1	0.007532	0.318167	0.1	-0.236537
0.319833	0.1	-0.010096	0.319833	0.1	-0.064194	0.319833	0.1	-0.052966	0.319833	0.1	-0.254578	0.319833	0.1	-0.035632	0.319833	0.1	-0.253258	0.319833	0.1	-0.230258	0.319833	0.1	0.005441	0.319833	0.1	-0.236159
0.3215	0.1	-0.008862	0.3215	0.1	-0.066134	0.3215	0.1	-0.05502	0.3215	0.1	-0.250952	0.3215	0.1	-0.032632	0.3215	0.1	-0.251203	0.3215	0.1	-0.232877	0.3215	0.1	0.003687	0.3215	0.1	-0.233073
0.323167	0.1	-0.004778	0.323167	0.1	-0.064889	0.323167	0.1	-0.05999	0.323167	0.1	-0.254254	0.323167	0.1	-0.031304	0.323167	0.1	-0.252068	0.323167	0.1	-0.234566	0.323167	0.1	0.005992	0.323167	0.1	-0.239932
0.324833	0.1	-0.005715	0.324833	0.1	-0.061874	0.324833	0.1	-0.054298	0.324833	0.1	-0.255525	0.324833	0.1	-0.035588	0.324833	0.1	-0.250735	0.324833	0.1	-0.234616	0.324833	0.1	0.006755	0.324833	0.1	-0.234368
0.3265	0.1	-0.007814	0.3265	0.1	-0.061586	0.3265	0.1	-0.055056	0.3265	0.1	-0.246815	0.3265	0.1	-0.030639	0.3265	0.1	-0.251373	0.3265	0.1	-0.23158	0.3265	0.1	0.004051	0.3265	0.1	-0.23726
0.328167	0.1	-0.004041	0.328167	0.1	-0.064493	0.328167	0.1	-0.058873	0.328167	0.1	-0.250508	0.328167	0.1	-0.025738	0.328167	0.1	-0.247699	0.328167	0.1	-0.231482	0.328167	0.1	0.003323	0.328167	0.1	-0.243493
0.329833	0.1	-0.004255	0.329833	0.1	-0.060335	0.329833	0.1	-0.057172	0.329833	0.1	-0.250759	0.329833	0.1	-0.020518	0.329833	0.1	-0.250654	0.329833	0.1	-0.233026	0.329833	0.1	0.004883	0.329833	0.1	-0.244839
0.3315	0.1	-0.003705	0.3315	0.1	-0.059182	0.3315	0.1	-0.063079	0.3315	0.1	-0.24887	0.3315	0.1	-0.020011	0.3315	0.1	-0.245576	0.3315	0.1	-0.230947	0.3315	0.1	-7.9e-05	0.3315	0.1	-0.245681
0.333167	0.1	-0.003626	0.333167	0.1	-0.066271	0.333167	0.1	-0.056711	0.333167	0.1	-0.245008	0.333167	0.1	-0.021732	0.333167	0.1	-0.246065	0.333167	0.1	-0.233054	0.333167	0.1	0.004022	0.333167	0.1	-0.24127
0.334833	0.1	-0.001066	0.334833	0.1	-0.061901	0.334833	0.1	-0.057013	0.334833	0.1	-0.251743	0.334833	0.1	-0.028876	0.334833	0.1	-0.251898	0.334833	0.1	-0.23758	0.334833	0.1	0.008539	0.334833	0.1	-0.245116
0.3365	0.1	-0.000939	0.3365	0.1	-0.058829	0.3365	0.1	-0.057883	0.3365	0.1	-0.249651	0.3365	0.1	-0.023049	0.3365	0.1	-0.259052	0.3365	0.1	-0.235905	0.3365	0.1	0.008947	0.3365	0.1	-0.241117
0.338167	0.1	-0.004374	0.338167	0.1	-0.058138	0.338167	0.1	-0.060452	0.338167	0.1	-0.250751	0.338167	0.1	-0.024421	0.338167	0.1	-0.255148	0.338167	0.1	-0.237545	0.338167	0.1	0.009237	0.338167	0.1	-0.240632
0.339833	0.1	-0.00572	0.339833	0.1	-0.060893	0.339833	0.1	-0.058967	0.339833	0.1	-0.244897	0.339833	0.1	-0.023137	0.339833	0.1	-0.252483	0.339833	0.1	-0.242839	0.339833	0.1	0.009267	0.339833	0.1	-0.238918
0.3415	0.1	-0.006268	0.3415	0.1	-0.058697	0.3415	0.1	-0.055041	0.3415	0.1	-0.251777	0.3415	0.1	-0.028573	0.3415	0.1	-0.251782	0.3415	0.1	-0.240245	0.3415	0.1	0.008274	0.3415	0.1	-0.243314
0.343167	0.1	-0.008134	0.343167	0.1	-0.055221	0.343167	0.1	-0.059957	0.343167	0.1	-0.243606	0.343167	0.1	-0.028855	0.343167	0.1	-0.252694	0.343167	0.1	-0.238035	0.343167	0.1	0.007937	0.343167	0.1	-0.243492
0.344833	0.1	-0.005835	0.344833	0.1	-0.060855	0.344833	0.1	-0.058723	0.344833	0.1	-0.252041	0.344833	0.1	-0.034781	0.344833	0.1	-0.256719	0.344833	0.1	-0.23567	0.344833	0.1	0.008735	0.344833	0.1	-0.240556
0.3465	0.1	-0.005489	0.3465	0.1	-0.064255	0.3465	0.1	-0.059987	0.3465	0.1	-0.253162	0.3465	0.1	-0.032081	0.3465	0.1	-0.258015	0.3465	0.1	-0.2365	0.3465	0.1	0.003989	0.3465	0.1	-0.238038
0.348167	0.1	-0.002807	0.348167	0.1	-0.062591	0.348167	0.1	-0.059782	0.348167	0.1	-0.253338	0.348167	0.1	-0.034754	0.348167	0.1	-0.262611	0.348167	0.1	-0.239893	0.348167	0.1	0.005795	0.348167	0.1	-0.240183
0.349833	0.1	-0.007605	0.349833	0.1	-0.060352	0.349833	0.1	-0.054648	0.349833	0.1	-0.247319	0.349833	0.1	-0.033659	0.349833	0.1	-0.259318	0.349833	0.1	-0.239911	0.349833	0.1	0.009723	0.349833	0.1	-0.247894
0.3515	0.1	-0.00575	0.3515	0.1	-0.058643	0.3515	0.1	-0.055271	0.3515	0.1	-0.252057	0.3515	0.1	-0.030811	0.3515	0.1	-0.25843	0.3515	0.1	-0.249752	0.3515	0.1	0.006953	0.3515	0.1	-0.242881
0.353167	0.1	-0.001845	0.353167	0.1	-0.059674	0.353167	0.1	-0.059275	0.353167	0.1	-0.250533	0.353167	0.1	-0.030685	0.353167	0.1	-0.256683	0.353167	0.1	-0.242191	0.353167	0.1	0.003139	0.353167	0.1	-0.241049
0.354833	0.1	-0.009959	0.354833	0.1	-0.05876	0.354833	0.1	-0.056865	0.354833	0.1	-0.251148	0.354833	0.1	-0.029737	0.354833	0.1	-0.254174	0.354833	0.1	-0.241092	0.354833	0.1	0.006007	0.354833	0.1	-0.247314
0.3565	0.1	-0.0061	0.3565	0.1	-0.062457	0.3565	0.1	-0.058523	0.3565	0.1	-0.246178	0.3565	0.1	-0.030398	0.3565	0.1	-0.260733	0.3565	0.1	-0.239704	0.3565	0.1	0.005683	0.3565	0.1	-0.245993
0.358167	0.1	-0.003049	0.358167	0.1	-0.054036	0.358167	0.1	-0.057883	0.358167	0.1	-0.24801	0.358167	0.1	-0.031489	0.358167	0.1	-0.259052	0.358167	0.1	-0.236127	0.358167	0.1	0.003886	0.358167	0.1	-0.247601
0.359833	0.1	-0.006388	0.359833	0.1	-0.056993	0.359833	0.1	-0.054619	0.359833	0.1	-0.253242	0.359833	0.1	-0.033916	0.359833	0.1	-0.26191	0.359833	0.1	-0.241748	0.359833	0.1	0.002075	0.359833	0.1	-0.248446
0.3615	0.1	-0.004106	0.3615	0.1	-0.06094	0.3615	0.1	-0.05928	0.3615	0.1	-0.254676	0.3615	0.1	-0.026699	0.3615	0.1	-0.262076	0.3615	0.1	-0.244222	0.3615	0.1	0.004723	0.3615	0.1	-0.247693
0.363167	0.1	-0.013523	0.363167	0.1	-0.062537	0.363167	0.1	-0.061696	0.363167	0.1	-0.251704	0.363167	0.1	-0.032108	0.363167	0.1	-0.258883	0.363167	0.1	-0.245504	0.363167	0.1	0.00333	0.363167	0.1	-0.249499
0.364833	0.1	-0.012117	0.364833	0.1	-0.06325	0.364833	0.1	-0.057277	0.364833	0.1	-0.250765	0.364833	0.1	-0.032168	0.364833	0.1	-0.262456	0.364833	0.1	-0.241948	0.364833	0.1	0.00082	0.364833	0.1	-0.247544
0.3665	0.1	-0.010209	0.3665	0.1	-0.069303	0.3665	0.1	-0.061955	0.3665	0.1	-0.248662	0.3665	0.1	-0.026999	0.3665	0.1	-0.267726	0.3665	0.1	-0.243945	0.3665	0.1	0.00544	0.3665	0.1	-0.244132
0.368167	0.1	-0.016015	0.368167	0.1	-0.065157	0.368167	0.1	-0.061643	0.368167	0.1	-0.245777	0.368167	0.1	-0.019184	0.368167	0.1	-0.262838	0.368167	0.1	-0.242223	0.368167	0.1	0.003933	0.368167	0.1	-0.241885
0.369833	0.1	-0.016412	0.369833	0.1	-0.063216	0.369833	0.1	-0.062122	0.369833	0.1	-0.25179	0.369833	0.1	-0.025049	0.369833	0.1	-0.256157	0.369833	0.1	-0.241863	0.369833	0.1	0.000876	0.369833	0.1	-0.250296
0.3715	0.1	-0.01236	0.3715	0.1	-0.063964	0.3715	0.1	-0.064035	0.3715	0.1	-0.24721	0.3715	0.1	-0.025459	0.3715	0.1	-0.251894	0.3715	0.1	-0.242223	0.3715	0.1	0.002148	0.3715	0.1	-0.250464
0.373167	0.1	-0.00621	0.373167	0.1	-0.067605	0.373167	0.1	-0.064776	0.373167	0.1	-0.253459	0.373167	0.1	-0.022901	0.373167	0.1	-0.25762	0.373167	0.1	-0.23981	0.373167	0.1	0.002959	0.373167	0.1	-0.251682
0.374833	0.1	-0.010707	0.374833	0.1	-0.06565	0.374833	0.1	-0.065072	0.374833	0.1	-0.247755	0.374833	0.1	-0.029631	0.374833	0.1	-0.255357	0.374833	0.1	-0.243634	0.374833	0.1	0.001726	0.374833	0.1	-0.2504
0.3765	0.1	-0.010462	0.3765	0.1	-0.06455	0.3765	0.1	-0.063662	0.3765	0.1	-0.251054	0.3765	0.1	-0.031051	0.3765	0.1	-0.255149	0.3765	0.1	-0.243364	0.3765	0.1	0.000867	0.3765	0.1	-0.247365
0.378167	0.1	-0.012433	0.378167	0.1	-0.063212	0.378167	0.1	-0.06769	0.378167	0.1	-0.24823	0.378167	0.1	-0.031313	0.378167	0.1	-0.261345	0.378167	0.1	-0.24725	0.378167	0.1	0.001892	0.378167	0.1	-0.248201
0.379833	0.1	-0.007204	0.379833	0.1	-0.066597	0.379833	0.1	-0.062324	0.379833	0.1	-0.251305	0.379833	0.1	-0.034162	0.379833	0.1	-0.257931	0.379833	0.1	-0.243621	0.379833	0.1	0.008358	0.379833	0.1	-0.251265
0.3815	0.1	-0.008715	0.3815	0.1	-0.063105	0.3815	0.1	-0.061747	0.3815	0.1	-0.252783	0.3815	0.1	-0.031143	0.3815	0.1	-0.25778	0.3815	0.1	-0.247464	0.3815	0.1	0.012518	0.3815	0.1	-0.250024
0.383167	0.1	-0.009777	0.383167	0.1	-0.063959	0.383167	0.1	-0.061246	0.383167	0.1	-0.254076	0.383167	0.1	-0.030641	0.383167	0.1	-0.257703	0.383167	0.1	-0.252641	0.383167	0.1	0.003193	0.383167	0.1	-0.253141
0.384833	0.1	-0.014122	0.384833	0.1	-0.06121	0.384833	0.1	-0.061207	0.384833	0.1	-0.251196	0.384833	0.1	-0.030217	0.384833	0.1	-0.259597	0.384833	0.1	-0.247863	0.384833	0.1	-0.001503	0.384833	0.1	-0.25852
0.3865	0.1	-0.014458	0.3865	0.1	-0.06292	0.3865	0.1	-0.071625	0.3865	0.1	-0.255208	0.3865	0.1	-0.025524	0.3865	0.1	-0.258064	0.3865	0.1	-0.245847	0.3865	0.1	-0.000456	0.3865	0.1	-0.255912
0.388167	0.1	-0.009722	0.388167	0.1	-0.063904	0.388167	0.1	-0.067103	0.388167	0.1	-0.254278	0.388167	0.1	-0.029467	0.388167	0.1	-0.259107	0.388167	0.1	-0.243835	0.388167	0.1	0.002447	0.388167	0.1	-0.255494
0.389833	0.1	-0.007919	0.389833	0.1	-0.061715	0.389833	0.1	-0.068785	0.389833	0.1	-0.255525	0.389833	0.1	-0.026616	0.389833	0.1	-0.267105	0.389833	0.1	-0.241956	0.389833	0.1	0.009021	0.389833	0.1	-0.248691
0.3915	0.1	-0.007733	0.3915	0.1	-0.06439	0.3915	0.1	-0.062451	0.3915	0.1	-0.251372	0.3915	0.1	-0.026203	0.3915	0.1	-0.267021	0.3915	0.1	-0.245044	0.3915	0.1	0.009911	0.3915	0.1	-0.25025
0.393167	0.1	-0.011483	0.393167	0.1	-0.067532	0.393167	0.1	-0.059672	0.393167	0.1	-0.258142	0.393167	0.1	-0.032531	0.393167	0.1	-0.26404	0.393167	0.1	-0.244443	0.393167	0.1	0.006667	0.393167	0.1	-0.249558
0.394833	0.1	-0.013189	0.394833	0.1	-0.070013	0.394833	0.1	-0.057822	0.394833	0.1	-0.255191	0.394833	0.1	-0.036656	0.394833	0.1	-0.263054	0.394833	0.1	-0.241594	0.394833	0.1	0.004592	0.394833	0.1	-0.252657
0.3965	0.1	-0.012916	0.3965	0.1	-0.06916	0.3965	0.1	-0.06486	0.3965	0.1	-0.248777	0.3965	0.1	-0.03214	0.3965	0.1	-0.266636	0.3965	0.1	-0.240411	0.3965	0.1	0.002671	0.3965	0.1	-0.25496
0.398167	0.1	-0.009492	0.398167	0.1	-0.073415	0.398167	0.1	-0.066403	0.398167	0.1	-0.254208	0.398167	0.1	-0.027407	0.398167	0.1	-0.267502	0.398167	0.1	-0.243932	0.398167	0.1	-0.000893	0.398167	0.1	-0.257624
0.399833	0.1	-0.013744	0.399833	0.1	-0.070942	0.399833	0.1	-0.065124	0.399833	0.1	-0.255411	0.399833	0.1	-0.029528	0.399833	0.1	-0.263777	0.399833	0.1	-0.240967	0.399833	0.1	0.008649	0.399833	0.1	-0.249124
0.4015	0.1	-0.008711	0.4015	0.1	-0.065814	0.4015	0.1	-0.061349	0.4015	0.1	-0.25592	0.4015	0.1	-0.028951	0.4015	0.1	-0.264729	0.4015	0.1	-0.246592	0.4015	0.1	0.008626	0.4015	0.1	-0.257732
0.403167	0.1	-0.012775	0.403167	0.1	-0.064553	0.403167	0.1	-0.060784	0.403167	0.1	-0.252459	0.403167	0.1	-0.028497	0.403167	0.1	-0.266173	0.403167	0.1	-0.243789	0.403167	0.1	-4e-06	0.403167	0.1	-0.257199
0.404833	0.1	-0.006409	0.404833	0.1	-0.067101	0.404833	0.1	-0.062487	0.404833	0.1	-0.252947	0.404833	0.1	-0.02508	0.404833	0.1	-0.261178	0.404833	0.1	-0.249256	0.404833	0.1	0.001505	0.404833	0.1	-0.252523
0.4065	0.1	-0.007675	0.4065	0.1	-0.067419	0.4065	0.1	-0.062875	0.4065	0.1	-0.254075	0.4065	0.1	-0.029449	0.4065	0.1	-0.267548	0.4065	0.1	-0.254871	0.4065	0.1	0.00042	0.4065	0.1	-0.257875
0.408167	0.1	-0.005287	0.408167	0.1	-0.064128	0.408167	0.1	-0.058412	0.408167	0.1	-0.253875	0.408167	0.1	-0.03071	0.408167	0.1	-0.262664	0.408167	0.1	-0.253827	0.408167	0.1	0.000997	0.408167	0.1	-0.254079
0.409833	0.1	-0.001265	0.409833	0.1	-0.065508	0.409833	0.1	-0.061298	0.409833	0.1	-0.26023	0.409833	0.1	-0.027356	0.409833	0.1	-0.268209	0.409833	0.1	-0.251042	0.409833	0.1	0.002637	0.409833	0.1	-0.253948
0.4115	0.1	-0.010261	0.4115	0.1	-0.070793	0.4115	0.1	-0.066347	0.4115	0.1	-0.259597	0.4115	0.1	-0.033401	0.4115	0.1	-0.271061	0.4115	0.1	-0.245507	0.4115	0.1	0.007931	0.4115	0.1	-0.255813
0.413167	0.1	-0.006091	0.413167	0.1	-0.064312	0.413167	0.1	-0.061533	0.413167	0.1	-0.261741	0.413167	0.1	-0.035783	0.413167	0.1	-0.265974	0.413167	0.1	-0.252506	0.413167	0.1	0.002074	0.413167	0.1	-0.257669
0.414833	0.1	-0.00579	0.414833	0.1	-0.073564	0.414833	0.1	-0.064367	0.414833	0.1	-0.260138	0.414833	0.1	-0.036267	0.414833	0.1	-0.268894	0.414833	0.1	-0.251931	0.414833	0.1	0.002543	0.414833	0.1	-0.255196
0.4165	0.1	-0.007145	0.4165	0.1	-0.073862	0.4165	0.1	-0.062513	0.4165	0.1	-0.262942	0.4165	0.1	-0.031512	0.4165	0.1	-0.269929	0.4165	0.1	-0.254282	0.4165	0.1	0.006797	0.4165	0.1	-0.256351
0.418167	0.1	-0.004435	0.418167	0.1	-0.066427	0.418167	0.1	-0.063264	0.418167	0.1	-0.26053	0.418167	0.1	-0.03346	0.418167	0.1	-0.271122	0.418167	0.1	-0.253943	0.418167	0.1	0.004434	0.418167	0.1	-0.249707
0.419833	0.1	-0.008092	0.419833	0.1	-0.063011	0.419833	0.1	-0.069548	0.419833	0.1	-0.257144	0.419833	0.1	-0.033898	0.419833	0.1	-0.275875	0.419833	0.1	-0.256884	0.419833	0.1	0.006987	0.419833	0.1	-0.254327
0.4215	0.1	-0.01008	0.4215	0.1	-0.069055	0.4215	0.1	-0.065231	0.4215	0.1	-0.258843	0.4215	0.1	-0.033566	0.4215	0.1	-0.269133	0.4215	0.1	-0.256719	0.4215	0.1	0.003061	0.4215	0.1	-0.255037
0.423167	0.1	-0.005567	0.423167	0.1	-0.067419	0.423167	0.1	-0.058581	0.423167	0.1	-0.259312	0.423167	0.1	-0.03264	0.423167	0.1	-0.270094	0.423167	0.1	-0.262157	0.423167	0.1	0.004123	0.423167	0.1	-0.256149
0.424833	0.1	-0.007732	0.424833	0.1	-0.070116	0.424833	0.1	-0.057193	0.424833	0.1	-0.266674	0.424833	0.1	-0.030458	0.424833	0.1	-0.272084	0.424833	0.1	-0.263161	0.424833	0.1	0.002017	0.424833	0.1	-0.256115
0.4265	0.1	-0.006719	0.4265	0.1	-0.064106	0.4265	0.1	-0.063622	0.4265	0.1	-0.265105	0.4265	0.1	-0.035537	0.4265	0.1	-0.271903	0.4265	0.1	-0.258221	0.4265	0.1	0.00272	0.4265	0.1	-0.25992
0.428167	0.1	-0.007715	0.428167	0.1	-0.063441	0.428167	0.1	-0.066248	0.428167	0.1	-0.266095	0.428167	0.1	-0.035376	0.428167	0.1	-0.268702	0.428167	0.1	-0.254499	0.428167	0.1	0.003999	0.428167	0.1	-0.252918
0.429833	0.1	-0.00951	0.429833	0.1	-0.065577	0.429833	0.1	-0.057751	0.429833	0.1	-0.264614	0.429833	0.1	-0.042092	0.429833	0.1	-0.271726	0.429833	0.1	-0.246186	0.429833	0.1	0.004672	0.429833	0.1	-0.257316
0.4315	0.1	-0.009532	0.4315	0.1	-0.067104	0.4315	0.1	-0.058117	0.4315	0.1	-0.259513	0.4315	0.1	-0.03589	0.4315	0.1	-0.272479	0.4315	0.1	-0.243085	0.4315	0.1	0.000438	0.4315	0.1	-0.25296
0.433167	0.1	-0.01308	0.433167	0.1	-0.066534	0.433167	0.1	-0.06111	0.433167	0.1	-0.26003	0.433167	0.1	-0.035931	0.433167	0.1	-0.27059	0.433167	0.1	-0.246772	0.433167	0.1	0.000553	0.433167	0.1	-0.262713
0.434833	0.1	-0.003108	0.434833	0.1	-0.068879	0.434833	0.1	-0.057112	0.434833	0.1	-0.262209	0.434833	0.1	-0.037426	0.434833	0.1	-0.268383	0.434833	0.1	-0.252424	0.434833	0.1	0.002201	0.434833	0.1	-0.261198
0.4365	0.1	-0.005336	0.4365	0.1	-0.070763	0.4365	0.1	-0.0601	0.4365	0.1	-0.26397	0.4365	0.1	-0.041487	0.4365	0.1	-0.273665	0.4365	0.1	-0.257539	0.4365	0.1	0.002767	0.4365	0.1	-0.259139
0.438167	0.1	-0.004942	0.438167	0.1	-0.071211	0.438167	0.1	-0.061562	0.438167	0.1	-0.268242	0.438167	0.1	-0.037727	0.438167	0.1	-0.27328	0.438167	0.1	-0.261065	0.438167	0.1	0.001455	0.438167	0.1	-0.257693
0.439833	0.1	-0.003495	0.439833	0.1	-0.070547	0.439833	0.1	-0.061447	0.439833	0.1	-0.267276	0.439833	0.1	-0.035679	0.439833	0.1	-0.272627	0.439833	0.1	-0.258602	0.439833	0.1	-0.000201	0.439833	0.1	-0.256255
0.4415	0.1	-0.006124	0.4415	0.1	-0.068042	0.4415	0.1	-0.072039	0.4415	0.1	-0.26516	0.4415	0.1	-0.03252	0.4415	0.1	-0.26999	0.4415	0.1	-0.25891	0.4415	0.1	-0.005427	0.4415	0.1	-0.255412
0.443167	0.1	-0.006884	0.443167	0.1	-0.071227	0.443167	0.1	-0.068482	0.443167	0.1	-0.263763	0.443167	0.1	-0.033251	0.443167	0.1	-0.270773	0.443167	0.1	-0.254757	0.443167	0.1	-0.002138	0.443167	0.1	-0.254907
0.444833	0.1	-0.008254	0.444833	0.1	-0.068132	0.444833	0.1	-0.069219	0.444833	0.1	-0.262233	0.444833	0.1	-0.036085	0.444833	0.1	-0.270365	0.444833	0.1	-0.253563	0.444833	0.1	0.002191	0.444833	0.1	-0.258603
0.4465	0.1	-0.011536	0.4465	0.1	-0.06854	0.4465	0.1	-0.071606	0.4465	0.1	-0.268923	0.4465	0.1	-0.038506	0.4465	0.1	-0.277136	0.4465	0.1	-0.24789	0.4465	0.1	0.004352	0.4465	0.1	-0.253896
0.448167	0.1	-0.01646	0.448167	0.1	-0.069543	0.448167	0.1	-0.064745	0.448167	0.1	-0.267275	0.448167	0.1	-0.040983	0.448167	0.1	-0.275978	0.448167	0.1	-0.252355	0.448167	0.1	0.00058	0.448167	0.1	-0.258729
0.449833	0.1	-0.017379	0.449833	0.1	-0.069673	0.449833	0.1	-0.066392	0.449833	0.1	-0.26366	0.449833	0.1	-0.035169	0.449833	0.1	-0.277628	0.449833	0.1	-0.252109	0.449833	0.1	0.00254	0.449833	0.1	-0.254338
0.4515	0.1	-0.00819	0.4515	0.1	-0.070368	0.4515	0.1	-0.065754	0.4515	0.1	-0.26658	0.4515	0.1	-0.034313	0.4515	0.1	-0.274966	0.4515	0.1	-0.252701	0.4515	0.1	0.007541	0.4515	0.1	-0.262897
0.453167	0.1	-0.006936	0.453167	0.1	-0.068959	0.453167	0.1	-0.067775	0.453167	0.1	-0.269503	0.453167	0.1	-0.031924	0.453167	0.1	-0.271116	0.453167	0.1	-0.25957	0.453167	0.1	0.003221	0.453167	0.1	-0.261082
0.454833	0.1	-0.010205	0.454833	0.1	-0.070804	0.454833	0.1	-0.064384	0.454833	0.1	-0.266448	0.454833	0.1	-0.030228	0.454833	0.1	-0.26915	0.454833	0.1	-0.263089	0.454833	0.1	-0.004425	0.454833	0.1	-0.262023
0.4565	0.1	-0.008704	0.4565	0.1	-0.061525	0.4565	0.1	-0.065582	0.4565	0.1	-0.2678	0.4565	0.1	-0.03286	0.4565	0.1	-0.267959	0.4565	0.1	-0.264585	0.4565	0.1	-0.000945	0.4565	0.1	-0.264383
0.458167	0.1	3.4e-05	0.458167	0.1	-0.06462	0.458167	0.1	-0.064127	0.458167	0.1	-0.26408	0.458167	0.1	-0.038741	0.458167	0.1	-0.276647	0.458167	0.1	-0.258634	0.458167	0.1	0.000782	0.458167	0.1	-0.265895
0.459833	0.1	-0.006041	0.459833	0.1	-0.067937	0.459833	0.1	-0.066172	0.459833	0.1	-0.26632	0.459833	0.1	-0.039321	0.459833	0.1	-0.276239	0.459833	0.1	-0.257801	0.459833	0.1	0.004951	0.459833	0.1	-0.260561
0.4615	0.1	-0.003459	0.4615	0.1	-0.07105	0.4615	0.1	-0.069451	0.4615	0.1	-0.266194	0.4615	0.1	-0.033578	0.4615	0.1	-0.274606	0.4615	0.1	-0.25692	0.4615	0.1	0.003218	0.4615	0.1	-0.262266
0.463167	0.1	-0.000128	0.463167	0.1	-0.065494	0.463167	0.1	-0.07197	0.463167	0.1	-0.268808	0.463167	0.1	-0.028201	0.463167	0.1	-0.27883	0.463167	0.1	-0.264057	0.463167	0.1	0.001604	0.463167	0.1	-0.263705
0.464833	0.1	-0.008895	0.464833	0.1	-0.063468	0.464833	0.1	-0.069365	0.464833	0.1	-0.272583	0.464833	0.1	-0.029666	0.464833	0.1	-0.276279	0.464833	0.1	-0.25942	0.464833	0.1	0.003062	0.464833	0.1	-0.261441
0.4665	0.1	-0.010545	0.4665	0.1	-0.062663	0.4665	0.1	-0.06987	0.4665	0.1	-0.275974	0.4665	0.1	-0.02964	0.4665	0.1	-0.276937	0.4665	0.1	-0.258143	0.4665	0.1	0.00597	0.4665	0.1	-0.259975
0.468167	0.1	-0.00942	0.468167	0.1	-0.0618	0.468167	0.1	-0.068024	0.468167	0.1	-0.272937	0.468167	0.1	-0.030387	0.468167	0.1	-0.276928	0.468167	0.1	-0.260438	0.468167	0.1	0.004567	0.468167	0.1	-0.259327
0.469833	0.1	-0.009076	0.469833	0.1	-0.059731	0.469833	0.1	-0.06694	0.469833	0.1	-0.272549	0.469833	0.1	-0.032898	0.469833	0.1	-0.274196	0.469833	0.1	-0.26238	0.469833	0.1	0.003371	0.469833	0.1	-0.261987
0.4715	0.1	-0.010652	0.4715	0.1	-0.061002	0.4715	0.1	-0.068283	0.4715	0.1	-0.273154	0.4715	0.1	-0.032352	0.4715	0.1	-0.2751	0.4715	0.1	-0.261885	0.4715	0.1	0.008768	0.4715	0.1	-0.264155
0.473167	0.1	-0.005423	0.473167	0.1	-0.059587	0.473167	0.1	-0.07105	0.473167	0.1	-0.269018	0.473167	0.1	-0.035178	0.473167	0.1	-0.279036	0.473167	0.1	-0.264321	0.473167	0.1	0.002913	0.473167	0.1	-0.265236
0.474833	0.1	-0.011406	0.474833	0.1	-0.063448	0.474833	0.1	-0.069538	0.474833	0.1	-0.271099	0.474833	0.1	-0.02938	0.474833	0.1	-0.279828	0.474833	0.1	-0.262476	0.474833	0.1	-0.002105	0.474833	0.1	-0.266195
0.4765	0.1	-0.010574	0.4765	0.1	-0.070349	0.4765	0.1	-0.065805	0.4765	0.1	-0.273434	0.4765	0.1	-0.03671	0.4765	0.1	-0.27493	0.4765	0.1	-0.264197	0.4765	0.1	0.001415	0.4765	0.1	-0.270538
0.478167	0.1	-0.011816	0.478167	0.1	-0.068686	0.478167	0.1	-0.068767	0.478167	0.1	-0.269782	0.478167	0.1	-0.039243	0.478167	0.1	-0.276137	0.478167	0.1	-0.261287	0.478167	0.1	0.005682	0.478167	0.1	-0.265944
0.479833	0.1	-0.007976	0.479833	0.1	-0.070918	0.479833	0.1	-0.061853	0.479833	0.1	-0.272783	0.479833	0.1	-0.036012	0.479833	0.1	-0.282536	0.479833	0.1	-0.262766	0.479833	0.1	0.002084	0.479833	0.1	-0.26676
0.4815	0.1	-0.011269	0.4815	0.1	-0.074382	0.4815	0.1	-0.06448	0.4815	0.1	-0.275238	0.4815	0.1	-0.041823	0.4815	0.1	-0.280147	0.4815	0.1	-0.259106	0.4815	0.1	0.004312	0.4815	0.1	-0.265612
0.483167	0.1	-0.007524	0.483167	0.1	-0.075349	0.483167	0.1	-0.066252	0.483167	0.1	-0.275664	0.483167	0.1	-0.039823	0.483167	0.1	-0.280088	0.483167	0.1	-0.262051	0.483167	0.1	0.001112	0.483167	0.1	-0.269531
0.484833	0.1	-0.010738	0.484833	0.1	-0.075216	0.484833	0.1	-0.067434	0.484833	0.1	-0.27299	0.484833	0.1	-0.035637	0.484833	0.1	-0.280312	0.484833	0.1	-0.268039	0.484833	0.1	0.00859	0.484833	0.1	-0.264268
0.4865	0.1	-0.007703	0.4865	0.1	-0.067736	0.4865	0.1	-0.072475	0.4865	0.1	-0.272619	0.4865	0.1	-0.033374	0.4865	0.1	-0.282857	0.4865	0.1	-0.265926	0.4865	0.1	0.012961	0.4865	0.1	-0.261722
0.488167	0.1	-0.005241	0.488167	0.1	-0.065879	0.488167	0.1	-0.065677	0.488167	0.1	-0.278258	0.488167	0.1	-0.031788	0.488167	0.1	-0.278668	0.488167	0.1	-0.262611	0.488167	0.1	0.006468	0.488167	0.1	-0.263263
0.489833	0.1	-0.012693	0.489833	0.1	-0.070727	0.489833	0.1	-0.067991	0.489833	0.1	-0.275086	0.489833	0.1	-0.033176	0.489833	0.1	-0.27792	0.489833	0.1	-0.256726	0.489833	0.1	0.005115	0.489833	0.1	-0.26769
0.4915	0.1	-0.008738	0.4915	0.1	-0.068795	0.4915	0.1	-0.065956	0.4915	0.1	-0.275433	0.4915	0.1	-0.037849	0.4915	0.1	-0.283889	0.4915	0.1	-0.259347	0.4915	0.1	-0.001971	0.4915	0.1	-0.271286
0.493167	0.1	-0.013726	0.493167	0.1	-0.069969	0.493167	0.1	-0.066076	0.493167	0.1	-0.275049	0.493167	0.1	-0.035531	0.493167	0.1	-0.281787	0.493167	0.1	-0.257693	0.493167	0.1	-0.008146	0.493167	0.1	-0.271023
0.494833	0.1	-0.007131	0.494833	0.1	-0.068803	0.494833	0.1	-0.065418	0.494833	0.1	-0.270343	0.494833	0.1	-0.030138	0.494833	0.1	-0.276958	0.494833	0.1	-0.263229	0.494833	0.1	-0.003148	0.494833	0.1	-0.263372
0.4965	0.1	-0.007512	0.4965	0.1	-0.069722	0.4965	0.1	-0.067483	0.4965	0.1	-0.27649	0.4965	0.1	-0.033778	0.4965	0.1	-0.283789	0.4965	0.1	-0.262814	0.4965	0.1	0.000185	0.4965	0.1	-0.268038
0.498167	0.1	-0.004395	0.498167	0.1	-0.068708	0.498167	0.1	-0.06822	0.498167	0.1	-0.279188	0.498167	0.1	-0.036398	0.498167	0.1	-0.280941	0.498167	0.1	-0.261974	0.498167	0.1	0.004446	0.498167	0.1	-0.268855
0.499833	0.1	-0.006398	0.499833	0.1	-0.06842	0.499833	0.1	-0.06922	0.499833	0.1	-0.280321	0.499833	0.1	-0.033589	0.499833	0.1	-0.283802	0.499833	0.1	-0.267131	0.499833	0.1	0.006527	0.499833	0.1	-0.271279
0.5015	0.1	-0.008603	0.5015	0.1	-0.069658	0.5015	0.1	-0.069505	0.5015	0.1	-0.279207	0.5015	0.1	-0.032477	0.5015	0.1	-0.281743	0.5015	0.1	-0.268111	0.5015	0.1	0.006896	0.5015	0.1	-0.267533
0.503167	0.1	-0.005569	0.503167	0.1	-0.06668	0.503167	0.1	-0.068556	0.503167	0.1	-0.28171	0.503167	0.1	-0.038465	0.503167	0.1	-0.282647	0.503167	0.1	-0.268725	0.503167	0.1	0.00675	0.503167	0.1	-0.268099
0.504833	0.1	-0.008766	0.504833	0.1	-0.07147	0.504833	0.1	-0.069219	0.504833	0.1	-0.282879	0.504833	0.1	-0.040118	0.504833	0.1	-0.275203	0.504833	0.1	-0.267651	0.504833	0.1	0.003325	0.504833	0.1	-0.267668
0.5065	0.1	-0.012974	0.5065	0.1	-0.073702	0.5065	0.1	-0.067949	0.5065	0.1	-0.279226	0.5065	0.1	-0.03302	0.5065	0.1	-0.279424	0.5065	0.1	-0.267823	0.5065	0.1	0.001653	0.5065	0.1	-0.271987
0.508167	0.1	-0.013795	0.508167	0.1	-0.072288	0.508167	0.1	-0.065896	0.508167	0.1	-0.281013	0.508167	0.1	-0.035975	0.508167	0.1	-0.286279	0.508167	0.1	-0.272889	0.508167	0.1	0.003828	0.508167	0.1	-0.26948
0.509833	0.1	-0.016548	0.509833	0.1	-0.071379	0.509833	0.1	-0.067091	0.509833	0.1	-0.280522	0.509833	0.1	-0.029819	0.509833	0.1	-0.281174	0.509833	0.1	-0.26998	0.509833	0.1	0.001858	0.509833	0.1	-0.266719
0.5115	0.1	-0.010067	0.5115	0.1	-0.06938	0.5115	0.1	-0.065974	0.5115	0.1	-0.278178	0.5115	0.1	-0.029883	0.5115	0.1	-0.280768	0.5115	0.1	-0.271209	0.5115	0.1	0.002805	0.5115	0.1	-0.267313
0.513167	0.1	-0.011625	0.513167	0.1	-0.074628	0.513167	0.1	-0.063108	0.513167	0.1	-0.275918	0.513167	0.1	-0.038094	0.513167	0.1	-0.281614	0.513167	0.1	-0.268507	0.513167	0.1	0.003864	0.513167	0.1	-0.271054
0.514833	0.1	-0.011127	0.514833	0.1	-0.074099	0.514833	0.1	-0.064064	0.514833	0.1	-0.28459	0.514833	0.1	-0.040639	0.514833	0.1	-0.279979	0.514833	0.1	-0.274032	0.514833	0.1	0.001052	0.514833	0.1	-0.272293
0.5165	0.1	-0.00912	0.5165	0.1	-0.07794	0.5165	0.1	-0.072458	0.5165	0.1	-0.279409	0.5165	0.1	-0.035124	0.5165	0.1	-0.279331	0.5165	0.1	-0.274314	0.5165	0.1	-0.000196	0.5165	0.1	-0.273081
0.518167	0.1	-0.007255	0.518167	0.1	-0.072479	0.518167	0.1	-0.071331	0.518167	0.1	-0.279304	0.518167	0.1	-0.031354	0.518167	0.1	-0.29186	0.518167	0.1	-0.275039	0.518167	0.1	0.000354	0.518167	0.1	-0.275909
0.519833	0.1	-0.009194	0.519833	0.1	-0.069711	0.519833	0.1	-0.069468	0.519833	0.1	-0.277404	0.519833	0.1	-0.034088	0.519833	0.1	-0.286523	0.519833	0.1	-0.274608	0.519833	0.1	-0.004221	0.519833	0.1	-0.272493
0.5215	0.1	-0.006036	0.5215	0.1	-0.07512	0.5215	0.1	-0.072396	0.5215	0.1	-0.275066	0.5215	0.1	-0.041324	0.5215	0.1	-0.289948	0.5215	0.1	-0.272552	0.5215	0.1	0.003876	0.5215	0.1	-0.277379
0.523167	0.1	-0.006293	0.523167	0.1	-0.074678	0.523167	0.1	-0.066142	0.523167	0.1	-0.275456	0.523167	0.1	-0.036514	0.523167	0.1	-0.288173	0.523167	0.1	-0.271696	0.523167	0.1	0.009642	0.523167	0.1	-0.274693
0.524833	0.1	-0.008009	0.524833	0.1	-0.072242	0.524833	0.1	-0.067546	0.524833	0.1	-0.276484	0.524833	0.1	-0.032676	0.524833	0.1	-0.290564	0.524833	0.1	-0.277084	0.524833	0.1	0.002249	0.524833	0.1	-0.270162
0.5265	0.1	-0.006631	0.5265	0.1	-0.073781	0.5265	0.1	-0.071683	0.5265	0.1	-0.275448	0.5265	0.1	-0.030767	0.5265	0.1	-0.287429	0.5265	0.1	-0.27261	0.5265	0.1	0.007944	0.5265	0.1	-0.269832
0.528167	0.1	-0.003595	0.528167	0.1	-0.070581	0.528167	0.1	-0.072283	0.528167	0.1	-0.272164	0.528167	0.1	-0.035389	0.528167	0.1	-0.285781	0.528167	0.1	-0.26904	0.528167	0.1	0.008354	0.528167	0.1	-0.269835
0.529833	0.1	-0.005465	0.529833	0.1	-0.066593	0.529833	0.1	-0.071206	0.529833	0.1	-0.275054	0.529833	0.1	-0.03472	0.529833	0.1	-0.288484	0.529833	0.1	-0.269856	0.529833	0.1	-0.001578	0.529833	0.1	-0.26765
0.5315	0.1	-0.006264	0.5315	0.1	-0.070928	0.5315	0.1	-0.074272	0.5315	0.1	-0.280555	0.5315	0.1	-0.034222	0.5315	0.1	-0.287778	0.5315	0.1	-0.270645	0.5315	0.1	0.002521	0.5315	0.1	-0.276555
0.533167	0.1	-0.009622	0.533167	0.1	-0.068153	0.533167	0.1	-0.070394	0.533167	0.1	-0.281381	0.533167	0.1	-0.03246	0.533167	0.1	-0.284106	0.533167	0.1	-0.270613	0.533167	0.1	0.001426	0.533167	0.1	-0.275879
0.534833	0.1	-0.007987	0.534833	0.1	-0.069488	0.534833	0.1	-0.066946	0.534833	0.1	-0.277518	0.534833	0.1	-0.037529	0.534833	0.1	-0.284541	0.534833	0.1	-0.271266	0.534833	0.1	0.00293	0.534833	0.1	-0.269956
0.5365	0.1	-0.009552	0.5365	0.1	-0.07169	0.5365	0.1	-0.070222	0.5365	0.1	-0.28141	0.5365	0.1	-0.035073	0.5365	0.1	-0.292067	0.5365	0.1	-0.268784	0.5365	0.1	0.00787	0.5365	0.1	-0.269684
0.538167	0.1	-0.01073	0.538167	0.1	-0.074686	0.538167	0.1	-0.065146	0.538167	0.1	-0.283311	0.538167	0.1	-0.035949	0.538167	0.1	-0.290449	0.538167	0.1	-0.268344	0.538167	0.1	0.007442	0.538167	0.1	-0.277027
0.539833	0.1	-0.009525	0.539833	0.1	-0.070274	0.539833	0.1	-0.070667	0.539833	0.1	-0.282468	0.539833	0.1	-0.03391	0.539833	0.1	-0.291406	0.539833	0.1	-0.270167	0.539833	0.1	0.007108	0.539833	0.1	-0.273219
0.5415	0.1	-0.011017	0.5415	0.1	-0.065517	0.5415	0.1	-0.071396	0.5415	0.1	-0.28765	0.5415	0.1	-0.031087	0.5415	0.1	-0.290581	0.5415	0.1	-0.274103	0.5415	0.1	0.002918	0.5415	0.1	-0.267787
0.543167	0.1	-0.008614	0.543167	0.1	-0.068165	0.543167	0.1	-0.066109	0.543167	0.1	-0.284717	0.543167	0.1	-0.032231	0.543167	0.1	-0.282774	0.543167	0.1	-0.275945	0.543167	0.1	0.000695	0.543167	0.1	-0.271081
0.544833	0.1	-0.008631	0.544833	0.1	-0.067897	0.544833	0.1	-0.061833	0.544833	0.1	-0.279902	0.544833	0.1	-0.039472	0.544833	0.1	-0.28774	0.544833	0.1	-0.273808	0.544833	0.1	0.002137	0.544833	0.1	-0.271216
0.5465	0.1	-0.01045	0.5465	0.1	-0.070855	0.5465	0.1	-0.066914	0.5465	0.1	-0.281887	0.5465	0.1	-0.03826	0.5465	0.1	-0.288373	0.5465	0.1	-0.270351	0.5465	0.1	0.002946	0.5465	0.1	-0.270566
0.548167	0.1	-0.010698	0.548167	0.1	-0.073131	0.548167	0.1	-0.066752	0.548167	0.1	-0.280291	0.548167	0.1	-0.038461	0.548167	0.1	-0.292509	0.548167	0.1	-0.265772	0.548167	0.1	0.004729	0.548167	0.1	-0.275537
0.549833	0.1	-0.009948	0.549833	0.1	-0.07092	0.549833	0.1	-0.068357	0.549833	0.1	-0.279894	0.549833	0.1	-0.040188	0.549833	0.1	-0.294702	0.549833	0.1	-0.267638	0.549833	0.1	0.003484	0.549833	0.1	-0.273522
0.5515	0.1	-0.007469	0.5515	0.1	-0.070773	0.5515	0.1	-0.064246	0.5515	0.1	-0.284734	0.5515	0.1	-0.036104	0.5515	0.1	-0.295922	0.5515	0.1	-0.269873	0.5515	0.1	0.001931	0.5515	0.1	-0.273817
0.553167	0.1	-0.007889	0.553167	0.1	-0.073251	0.553167	0.1	-0.067817	0.553167	0.1	-0.282505	0.553167	0.1	-0.037506	0.553167	0.1	-0.293719	0.553167	0.1	-0.271904	0.553167	0.1	0.006364	0.553167	0.1	-0.274134
0.554833	0.1	-0.008724	0.554833	0.1	-0.073658	0.554833	0.1	-0.071026	0.554833	0.1	-0.281301	0.554833	0.1	-0.036024	0.554833	0.1	-0.298664	0.554833	0.1	-0.274929	0.554833	0.1	0.003713	0.554833	0.1	-0.274041
0.5565	0.1	-0.00759	0.5565	0.1	-0.068083	0.5565	0.1	-0.073004	0.5565	0.1	-0.280785	0.5565	0.1	-0.03294	0.5565	0.1	-0.290425	0.5565	0.1	-0.274347	0.5565	0.1	-0.000992	0.5565	0.1	-0.276512
0.558167	0.1	-0.00799	0.558167	0.1	-0.074385	0.558167	0.1	-0.074173	0.558167	0.1	-0.279566	0.558167	0.1	-0.039237	0.558167	0.1	-0.293031	0.558167	0.1	-0.273762	0.558167	0.1	0.000295	0.558167	0.1	-0.277538
0.559833	0.1	-0.006055	0.559833	0.1	-0.068532	0.559833	0.1	-0.068508	0.559833	0.1	-0.286619	0.559833	0.1	-0.036679	0.559833	0.1	-0.300548	0.559833	0.1	-0.273381	0.559833	0.1	0.004709	0.559833	0.1	-0.2804
0.5615	0.1	-0.013312	0.5615	0.1	-0.071126	0.5615	0.1	-0.066512	0.5615	0.1	-0.282688	0.5615	0.1	-0.029355	0.5615	0.1	-0.293842	0.5615	0.1	-0.272566	0.5615	0.1	0.000835	0.5615	0.1	-0.281578
0.563167	0.1	-0.009916	0.563167	0.1	-0.074015	0.563167	0.1	-0.071502	0.563167	0.1	-0.28328	0.563167	0.1	-0.033798	0.563167	0.1	-0.297172	0.563167	0.1	-0.277553	0.563167	0.1	0.006946	0.563167	0.1	-0.281286
0.564833	0.1	-0.012905	0.564833	0.1	-0.070932	0.564833	0.1	-0.073831	0.564833	0.1	-0.280305	0.564833	0.1	-0.032961	0.564833	0.1	-0.29241	0.564833	0.1	-0.278239	0.564833	0.1	-5.6e-05	0.564833	0.1	-0.283868
0.5665	0.1	-0.006827	0.5665	0.1	-0.07272	0.5665	0.1	-0.077763	0.5665	0.1	-0.284594	0.5665	0.1	-0.032545	0.5665	0.1	-0.291964	0.5665	0.1	-0.27352	0.5665	0.1	0.006248	0.5665	0.1	-0.282636
0.568167	0.1	-0.007644	0.568167	0.1	-0.077702	0.568167	0.1	-0.069162	0.568167	0.1	-0.283901	0.568167	0.1	-0.03526	0.568167	0.1	-0.294388	0.568167	0.1	-0.274022	0.568167	0.1	0.004284	0.568167	0.1	-0.278117
0.569833	0.1	-0.008721	0.569833	0.1	-0.077136	0.569833	0.1	-0.067551	0.569833	0.1	-0.287774	0.569833	0.1	-0.034612	0.569833	0.1	-0.296228	0.569833	0.1	-0.276741	0.569833	0.1	0.005357	0.569833	0.1	-0.27586
0.5715	0.1	-0.010915	0.5715	0.1	-0.072165	0.5715	0.1	-0.069934	0.5715	0.1	-0.292056	0.5715	0.1	-0.03152	0.5715	0.1	-0.300088	0.5715	0.1	-0.27667	0.5715	0.1	0.003624	0.5715	0.1	-0.278471
0.573167	0.1	-0.013244	0.573167	0.1	-0.075589	0.573167	0.1	-0.075855	0.573167	0.1	-0.292646	0.573167	0.1	-0.028596	0.573167	0.1	-0.289328	0.573167	0.1	-0.275505	0.573167	0.1	0.001465	0.573167	0.1	-0.278893
0.574833	0.1	-0.0103	0.574833	0.1	-0.08094	0.574833	0.1	-0.074493	0.574833	0.1	-0.291344	0.574833	0.1	-0.029858	0.574833	0.1	-0.288367	0.574833	0.1	-0.276221	0.574833	0.1	0.003495	0.574833	0.1	-0.278473
0.5765	0.1	-0.009458	0.5765	0.1	-0.081388	0.5765	0.1	-0.068658	0.5765	0.1	-0.291411	0.5765	0.1	-0.028814	0.5765	0.1	-0.289105	0.5765	0.1	-0.277831	0.5765	0.1	0.002453	0.5765	0.1	-0.280155
0.578167	0.1	-0.013082	0.578167	0.1	-0.078089	0.578167	0.1	-0.067634	0.578167	0.1	-0.29103	0.578167	0.1	-0.030972	0.578167	0.1	-0.295145	0.578167	0.1	-0.275377	0.578167	0.1	-0.000169	0.578167	0.1	-0.27839
0.579833	0.1	-0.014927	0.579833	0.1	-0.077626	0.579833	0.1	-0.072821	0.579833	0.1	-0.295362	0.579833	0.1	-0.03507	0.579833	0.1	-0.29312	0.579833	0.1	-0.276657	0.579833	0.1	0.00016	0.579833	0.1	-0.276669
0.5815	0.1	-0.014266	0.5815	0.1	-0.078303	0.5815	0.1	-0.071342	0.5815	0.1	-0.295256	0.5815	0.1	-0.034169	0.5815	0.1	-0.294419	0.5815	0.1	-0.276663	0.5815	0.1	-0.00282	0.5815	0.1	-0.275852
0.583167	0.1	-0.013949	0.583167	0.1	-0.072951	0.583167	0.1	-0.07211	0.583167	0.1	-0.292988	0.583167	0.1	-0.037877	0.583167	0.1	-0.295532	0.583167	0.1	-0.278095	0.583167	0.1	0.000723	0.583167	0.1	-0.278299
0.584833	0.1	-0.012248	0.584833	0.1	-0.076355	0.584833	0.1	-0.073961	0.584833	0.1	-0.291724	0.584833	0.1	-0.041197	0.584833	0.1	-0.29596	0.584833	0.1	-0.281655	0.584833	0.1	-0.004	0.584833	0.1	-0.285693
0.5865	0.1	-0.010469	0.5865	0.1	-0.078482	0.5865	0.1	-0.07086	0.5865	0.1	-0.294242	0.5865	0.1	-0.038163	0.5865	0.1	-0.295078	0.5865	0.1	-0.276858	0.5865	0.1	-0.001878	0.5865	0.1	-0.282668
0.588167	0.1	-0.010218	0.588167	0.1	-0.074632	0.588167	0.1	-0.069987	0.588167	0.1	-0.293194	0.588167	0.1	-0.039245	0.588167	0.1	-0.289137	0.588167	0.1	-0.27962	0.588167	0.1	-0.003335	0.588167	0.1	-0.280443
0.589833	0.1	-0.007051	0.589833	0.1	-0.070621	0.589833	0.1	-0.072154	0.589833	0.1	-0.287892	0.589833	0.1	-0.040453	0.589833	0.1	-0.291883	0.589833	0.1	-0.283751	0.589833	0.1	0.00033	0.589833	0.1	-0.280128
0.5915	0.1	-0.006015	0.5915	0.1	-0.070444	0.5915	0.1	-0.069336	0.5915	0.1	-0.287261	0.5915	0.1	-0.036402	0.5915	0.1	-0.293716	0.5915	0.1	-0.28322	0.5915	0.1	-0.002271	0.5915	0.1	-0.285221
0.593167	0.1	-0.005902	0.593167	0.1	-0.076557	0.593167	0.1	-0.070694	0.593167	0.1	-0.28879	0.593167	0.1	-0.036683	0.593167	0.1	-0.29665	0.593167	0.1	-0.286853	0.593167	0.1	0.002537	0.593167	0.1	-0.288102
0.594833	0.1	-0.006648	0.594833	0.1	-0.07016	0.594833	0.1	-0.070071	0.594833	0.1	-0.292185	0.594833	0.1	-0.036368	0.594833	0.1	-0.297863	0.594833	0.1	-0.288636	0.594833	0.1	0.003172	0.594833	0.1	-0.292522
0.5965	0.1	-0.003966	0.5965	0.1	-0.072566	0.5965	0.1	-0.068287	0.5965	0.1	-0.28651	0.5965	0.1	-0.036751	0.5965	0.1	-0.298887	0.5965	0.1	-0.289179	0.5965	0.1	0.003332	0.5965	0.1	-0.286037
0.598167	0.1	-0.012008	0.598167	0.1	-0.070086	0.598167	0.1	-0.072015	0.598167	0.1	-0.291302	0.598167	0.1	-0.038159	0.598167	0.1	-0.29877	0.598167	0.1	-0.287153	0.598167	0.1	0.001946	0.598167	0.1	-0.285526
0.599833	0.1	-0.01536	0.599833	0.1	-0.076255	0.599833	0.1	-0.067293	0.599833	0.1	-0.28695	0.599833	0.1	-0.036307	0.599833	0.1	-0.298501	0.599833	0.1	-0.281532	0.599833	0.1	0.004185	0.599833	0.1	-0.284601
0.6015	0.1	-0.014461	0.6015	0.1	-0.075322	0.6015	0.1	-0.072907	0.6015	0.1	-0.294195	0.6015	0.1	-0.034542	0.6015	0.1	-0.301726	0.6015	0.1	-0.281445	0.6015	0.1	0.002041	0.6015	0.1	-0.287247
0.603167	0.1	-0.013721	0.603167	0.1	-0.077917	0.603167	0.1	-0.076414	0.603167	0.1	-0.290232	0.603167	0.1	-0.031182	0.603167	0.1	-0.302034	0.603167	0.1	-0.28015	0.603167	0.1	0.003738	0.603167	0.1	-0.284114
0.604833	0.1	-0.004411	0.604833	0.1	-0.079422	0.604833	0.1	-0.078001	0.604833	0.1	-0.292618	0.604833	0.1	-0.029256	0.604833	0.1	-0.299667	0.604833	0.1	-0.283934	0.604833	0.1	-0.000196	0.604833	0.1	-0.283473
0.6065	0.1	-0.006863	0.6065	0.1	-0.076949	0.6065	0.1	-0.079934	0.6065	0.1	-0.294186	0.6065	0.1	-0.034255	0.6065	0.1	-0.291556	0.6065	0.1	-0.281268	0.6065	0.1	5.1e-05	0.6065	0.1	-0.281852
0.608167	0.1	-0.007875	0.608167	0.1	-0.077806	0.608167	0.1	-0.073642	0.608167	0.1	-0.291113	0.608167	0.1	-0.035571	0.608167	0.1	-0.29406	0.608167	0.1	-0.282908	0.608167	0.1	0.00177	0.608167	0.1	-0.287847
0.609833	0.1	-0.009631	0.609833	0.1	-0.069149	0.609833	0.1	-0.070744	0.609833	0.1	-0.294397	0.609833	0.1	-0.035182	0.609833	0.1	-0.301145	0.609833	0.1	-0.282925	0.609833	0.1	0.003719	0.609833	0.1	-0.288572
0.6115	0.1	-0.010347	0.6115	0.1	-0.070516	0.6115	0.1	-0.072074	0.6115	0.1	-0.297706	0.6115	0.1	-0.033776	0.6115	0.1	-0.298593	0.6115	0.1	-0.285659	0.6115	0.1	0.005198	0.6115	0.1	-0.283012
0.613167	0.1	-0.010867	0.613167	0.1	-0.068905	0.613167	0.1	-0.070935	0.613167	0.1	-0.297899	0.613167	0.1	-0.039023	0.613167	0.1	-0.299378	0.613167	0.1	-0.283296	0.613167	0.1	0.004427	0.613167	0.1	-0.288676
0.614833	0.1	-0.009943	0.614833	0.1	-0.076597	0.614833	0.1	-0.072123	0.614833	0.1	-0.296106	0.614833	0.1	-0.03762	0.614833	0.1	-0.300189	0.614833	0.1	-0.285141	0.614833	0.1	-0.001368	0.614833	0.1	-0.284114
0.6165	0.1	-0.013521	0.6165	0.1	-0.074445	0.6165	0.1	-0.068522	0.6165	0.1	-0.291523	0.6165	0.1	-0.041322	0.6165	0.1	-0.301225	0.6165	0.1	-0.279146	0.6165	0.1	-0.00103	0.6165	0.1	-0.285155
0.618167	0.1	-0.012994	0.618167	0.1	-0.080783	0.618167	0.1	-0.071495	0.618167	0.1	-0.295939	0.618167	0.1	-0.041662	0.618167	0.1	-0.300063	0.618167	0.1	-0.276652	0.618167	0.1	-0.000442	0.618167	0.1	-0.286681
0.619833	0.1	-0.017188	0.619833	0.1	-0.079675	0.619833	0.1	-0.075002	0.619833	0.1	-0.294203	0.619833	0.1	-0.034242	0.619833	0.1	-0.297383	0.619833	0.1	-0.284157	0.619833	0.1	-0.002838	0.619833	0.1	-0.285595
0.6215	0.1	-0.012036	0.6215	0.1	-0.076949	0.6215	0.1	-0.07742	0.6215	0.1	-0.298651	0.6215	0.1	-0.033468	0.6215	0.1	-0.302302	0.6215	0.1	-0.28862	0.6215	0.1	-0.003438	0.6215	0.1	-0.286859
0.623167	0.1	-0.006167	0.623167	0.1	-0.074703	0.623167	0.1	-0.077288	0.623167	0.1	-0.2951	0.623167	0.1	-0.036763	0.623167	0.1	-0.30417	0.623167	0.1	-0.284771	0.623167	0.1	-0.010148	0.623167	0.1	-0.285391
0.624833	0.1	-0.007302	0.624833	0.1	-0.075597	0.624833	0.1	-0.073492	0.624833	0.1	-0.294544	0.624833	0.1	-0.037288	0.624833	0.1	-0.300819	0.624833	0.1	-0.28696	0.624833	0.1	-0.008762	0.624833	0.1	-0.283061
0.6265	0.1	-0.009512	0.6265	0.1	-0.074331	0.6265	0.1	-0.07453	0.6265	0.1	-0.292537	0.6265	0.1	-0.032223	0.6265	0.1	-0.301959	0.6265	0.1	-0.284913	0.6265	0.1	-0.002661	0.6265	0.1	-0.279967
0.628167	0.1	-0.00781	0.628167	0.1	-0.0749	0.628167	0.1	-0.078106	0.628167	0.1	-0.288989	0.628167	0.1	-0.037906	0.628167	0.1	-0.294757	0.628167	0.1	-0.281339	0.628167	0.1	-0.003192	0.628167	0.1	-0.282622
0.629833	0.1	-0.01455	0.629833	0.1	-0.073222	0.629833	0.1	-0.07956	0.629833	0.1	-0.295423	0.629833	0.1	-0.037856	0.629833	0.1	-0.296665	0.629833	0.1	-0.287172	0.629833	0.1	-0.000403	0.629833	0.1	-0.289408
0.6315	0.1	-0.009924	0.6315	0.1	-0.072639	0.6315	0.1	-0.077519	0.6315	0.1	-0.289584	0.6315	0.1	-0.03636	0.6315	0.1	-0.297576	0.6315	0.1	-0.285229	0.6315	0.1	-0.003812	0.6315	0.1	-0.287166
0.633167	0.1	-0.008645	0.633167	0.1	-0.075982	0.633167	0.1	-0.070961	0.633167	0.1	-0.292118	0.633167	0.1	-0.043161	0.633167	0.1	-0.296558	0.633167	0.1	-0.277563	0.633167	0.1	-0.001283	0.633167	0.1	-0.287096
0.634833	0.1	-0.00712	0.634833	0.1	-0.079621	0.634833	0.1	-0.074399	0.634833	0.1	-0.289323	0.634833	0.1	-0.042777	0.634833	0.1	-0.301429	0.634833	0.1	-0.27934	0.634833	0.1	0.00055	0.634833	0.1	-0.288745
0.6365	0.1	-0.00771	0.6365	0.1	-0.079767	0.6365	0.1	-0.073557	0.6365	0.1	-0.293115	0.6365	0.1	-0.042217	0.6365	0.1	-0.303314	0.6365	0.1	-0.284421	0.6365	0.1	0.00106	0.6365	0.1	-0.287425
0.638167	0.1	-0.009299	0.638167	0.1	-0.077082	0.638167	0.1	-0.070409	0.638167	0.1	-0.29238	0.638167	0.1	-0.040594	0.638167	0.1	-0.305852	0.638167	0.1	-0.284578	0.638167	0.1	-0.00354	0.638167	0.1	-0.285547
0.639833	0.1	-0.011632	0.639833	0.1	-0.076235	0.639833	0.1	-0.072441	0.639833	0.1	-0.29879	0.639833	0.1	-0.040792	0.639833	0.1	-0.304851	0.639833	0.1	-0.288533	0.639833	0.1	0.002622	0.639833	0.1	-0.283013
0.6415	0.1	-0.009463	0.6415	0.1	-0.075115	0.6415	0.1	-0.06415	0.6415	0.1	-0.297553	0.6415	0.1	-0.035778	0.6415	0.1	-0.303301	0.6415	0.1	-0.289631	0.6415	0.1	0.001299	0.6415	0.1	-0.288129
0.643167	0.1	-0.010597	0.643167	0.1	-0.077473	0.643167	0.1	-0.06894	0.643167	0.1	-0.29848	0.643167	0.1	-0.036416	0.643167	0.1	-0.303869	0.643167	0.1	-0.295206	0.643167	0.1	0.001052	0.643167	0.1	-0.290853
0.644833	0.1	-0.012217	0.644833	0.1	-0.079866	0.644833	0.1	-0.071334	0.644833	0.1	-0.291707	0.644833	0.1	-0.039876	0.644833	0.1	-0.298568	0.644833	0.1	-0.291333	0.644833	0.1	-0.001881	0.644833	0.1	-0.295155
0.6465	0.1	-0.007459	0.6465	0.1	-0.082812	0.6465	0.1	-0.067413	0.6465	0.1	-0.299674	0.6465	0.1	-0.035486	0.6465	0.1	-0.303272	0.6465	0.1	-0.288935	0.6465	0.1	0.003941	0.6465	0.1	-0.295413
0.648167	0.1	-0.008912	0.648167	0.1	-0.073517	0.648167	0.1	-0.071449	0.648167	0.1	-0.293472	0.648167	0.1	-0.030143	0.648167	0.1	-0.303983	0.648167	0.1	-0.285275	0.648167	0.1	0.002128	0.648167	0.1	-0.292264
0.649833	0.1	-0.005379	0.649833	0.1	-0.073112	0.649833	0.1	-0.06961	0.649833	0.1	-0.292387	0.649833	0.1	-0.030075	0.649833	0.1	-0.302491	0.649833	0.1	-0.289301	0.649833	0.1	-0.004901	0.649833	0.1	-0.296741
0.6515	0.1	-0.01528	0.6515	0.1	-0.080414	0.6515	0.1	-0.073718	0.6515	0.1	-0.293475	0.6515	0.1	-0.031135	0.6515	0.1	-0.306997	0.6515	0.1	-0.287589	0.6515	0.1	0.000512	0.6515	0.1	-0.298263
0.653167	0.1	-0.009436	0.653167	0.1	-0.078822	0.653167	0.1	-0.075648	0.653167	0.1	-0.291629	0.653167	0.1	-0.030988	0.653167	0.1	-0.311135	0.653167	0.1	-0.282583	0.653167	0.1	0.001208	0.653167	0.1	-0.299905
0.654833	0.1	-0.008222	0.654833	0.1	-0.078152	0.654833	0.1	-0.07183	0.654833	0.1	-0.292931	0.654833	0.1	-0.035699	0.654833	0.1	-0.308331	0.654833	0.1	-0.28507	0.654833	0.1	-0.007033	0.654833	0.1	-0.29682
0.6565	0.1	-0.011441	0.6565	0.1	-0.07124	0.6565	0.1	-0.069682	0.6565	0.1	-0.292615	0.6565	0.1	-0.03889	0.6565	0.1	-0.304283	0.6565	0.1	-0.288028	0.6565	0.1	-0.002685	0.6565	0.1	-0.292001
0.658167	0.1	-0.011545	0.658167	0.1	-0.069925	0.658167	0.1	-0.075228	0.658167	0.1	-0.297942	0.658167	0.1	-0.041773	0.658167	0.1	-0.298231	0.658167	0.1	-0.29374	0.658167	0.1	0.001531	0.658167	0.1	-0.29707
0.659833	0.1	-0.011748	0.659833	0.1	-0.071152	0.659833	0.1	-0.07749	0.659833	0.1	-0.296793	0.659833	0.1	-0.044385	0.659833	0.1	-0.307556	0.659833	0.1	-0.292942	0.659833	0.1	0.003301	0.659833	0.1	-0.30103
0.6615	0.1	-0.010303	0.6615	0.1	-0.070886	0.6615	0.1	-0.073418	0.6615	0.1	-0.297642	0.6615	0.1	-0.041805	0.6615	0.1	-0.304315	0.6615	0.1	-0.294389	0.6615	0.1	-0.001671	0.6615	0.1	-0.297212
0.663167	0.1	-0.012551	0.663167	0.1	-0.072603	0.663167	0.1	-0.071727	0.663167	0.1	-0.301085	0.663167	0.1	-0.042735	0.663167	0.1	-0.304963	0.663167	0.1	-0.294024	0.663167	0.1	0.000987	0.663167	0.1	-0.295012
0.664833	0.1	-0.012806	0.664833	0.1	-0.073707	0.664833	0.1	-0.071855	0.664833	0.1	-0.30422	0.664833	0.1	-0.039333	0.664833	0.1	-0.307053	0.664833	0.1	-0.293924	0.664833	0.1	0.002616	0.664833	0.1	-0.301136
0.6665	0.1	-0.006704	0.6665	0.1	-0.074462	0.6665	0.1	-0.080338	0.6665	0.1	-0.30206	0.6665	0.1	-0.040241	0.6665	0.1	-0.309565	0.6665	0.1	-0.298893	0.6665	0.1	-0.002861	0.6665	0.1	-0.295082
0.668167	0.1	-0.008752	0.668167	0.1	-0.079405	0.668167	0.1	-0.076439	0.668167	0.1	-0.296708	0.668167	0.1	-0.039933	0.668167	0.1	-0.305652	0.668167	0.1	-0.293382	0.668167	0.1	0.003036	0.668167	0.1	-0.292435
0.669833	0.1	-0.011231	0.669833	0.1	-0.076636	0.669833	0.1	-0.07563	0.669833	0.1	-0.297518	0.669833	0.1	-0.044676	0.669833	0.1	-0.308112	0.669833	0.1	-0.291427	0.669833	0.1	0.004003	0.669833	0.1	-0.296407
0.6715	0.1	-0.012906	0.6715	0.1	-0.072875	0.6715	0.1	-0.073916	0.6715	0.1	-0.303407	0.6715	0.1	-0.040806	0.6715	0.1	-0.307155	0.6715	0.1	-0.29255	0.6715	0.1	0.003451	0.6715	0.1	-0.293055
0.673167	0.1	-0.008638	0.673167	0.1	-0.077018	0.673167	0.1	-0.077848	0.673167	0.1	-0.298223	0.673167	0.1	-0.046508	0.673167	0.1	-0.305585	0.673167	0.1	-0.290927	0.673167	0.1	-0.000937	0.673167	0.1	-0.295287
0.674833	0.1	-0.008217	0.674833	0.1	-0.071845	0.674833	0.1	-0.07892	0.674833	0.1	-0.301414	0.674833	0.1	-0.042521	0.674833	0.1	-0.305851	0.674833	0.1	-0.291117	0.674833	0.1	-0.000866	0.674833	0.1	-0.293379
0.6765	0.1	-0.007473	0.6765	0.1	-0.0727	0.6765	0.1	-0.078036	0.6765	0.1	-0.305061	0.6765	0.1	-0.038899	0.6765	0.1	-0.312118	0.6765	0.1	-0.293514	0.6765	0.1	-0.001706	0.6765	0.1	-0.297801
0.678167	0.1	-0.011712	0.678167	0.1	-0.067349	0.678167	0.1	-0.077468	0.678167	0.1	-0.305242	0.678167	0.1	-0.034537	0.678167	0.1	-0.316425	0.678167	0.1	-0.291956	0.678167	0.1	0.001601	0.678167	0.1	-0.303033
0.679833	0.1	-0.011826	0.679833	0.1	-0.072929	0.679833	0.1	-0.07853	0.679833	0.1	-0.300848	0.679833	0.1	-0.034574	0.679833	0.1	-0.316596	0.679833	0.1	-0.291127	0.679833	0.1	0.000405	0.679833	0.1	-0.29985
0.6815	0.1	-0.012358	0.6815	0.1	-0.075837	0.6815	0.1	-0.071892	0.6815	0.1	-0.305911	0.6815	0.1	-0.029144	0.6815	0.1	-0.307906	0.6815	0.1	-0.293814	0.6815	0.1	-0.001487	0.6815	0.1	-0.300988
0.683167	0.1	-0.011081	0.683167	0.1	-0.077791	0.683167	0.1	-0.074109	0.683167	0.1	-0.29968	0.683167	0.1	-0.032969	0.683167	0.1	-0.308985	0.683167	0.1	-0.294322	0.683167	0.1	-0.002724	0.683167	0.1	-0.291645
0.684833	0.1	-0.010975	0.684833	0.1	-0.078344	0.684833	0.1	-0.076094	0.684833	0.1	-0.301305	0.684833	0.1	-0.031441	0.684833	0.1	-0.305532	0.684833	0.1	-0.291055	0.684833	0.1	-0.005354	0.684833	0.1	-0.288872
0.6865	0.1	-0.007473	0.6865	0.1	-0.076952	0.6865	0.1	-0.081617	0.6865	0.1	-0.301068	0.6865	0.1	-0.039565	0.6865	0.1	-0.304984	0.6865	0.1	-0.295831	0.6865	0.1	0.000193	0.6865	0.1	-0.298403
0.688167	0.1	-0.005381	0.688167	0.1	-0.073991	0.688167	0.1	-0.082489	0.688167	0.1	-0.302332	0.688167	0.1	-0.041358	0.688167	0.1	-0.310297	0.688167	0.1	-0.3006	0.688167	0.1	-0.000637	0.688167	0.1	-0.298755
0.689833	0.1	-0.006656	0.689833	0.1	-0.076247	0.689833	0.1	-0.086611	0.689833	0.1	-0.303043	0.689833	0.1	-0.039865	0.689833	0.1	-0.31463	0.689833	0.1	-0.302103	0.689833	0.1	-0.001552	0.689833	0.1	-0.296954
0.6915	0.1	-0.00705	0.6915	0.1	-0.073631	0.6915	0.1	-0.084265	0.6915	0.1	-0.308802	0.6915	0.1	-0.041638	0.6915	0.1	-0.315913	0.6915	0.1	-0.298289	0.6915	0.1	-0.000337	0.6915	0.1	-0.296896
0.693167	0.1	-0.009047	0.693167	0.1	-0.077236	0.693167	0.1	-0.079366	0.693167	0.1	-0.308407	0.693167	0.1	-0.037788	0.693167	0.1	-0.316593	0.693167	0.1	-0.291612	0.693167	0.1	-0.000892	0.693167	0.1	-0.294475
0.694833	0.1	-0.012187	0.694833	0.1	-0.077695	0.694833	0.1	-0.074443	0.694833	0.1	-0.3029	0.694833	0.1	-0.031544	0.694833	0.1	-0.310636	0.694833	0.1	-0.295569	0.694833	0.1	-0.003887	0.694833	0.1	-0.293347
0.6965	0.1	-0.010947	0.6965	0.1	-0.079684	0.6965	0.1	-0.073746	0.6965	0.1	-0.305174	0.6965	0.1	-0.03602	0.6965	0.1	-0.31165	0.6965	0.1	-0.295659	0.6965	0.1	-0.001739	0.6965	0.1	-0.295854
0.698167	0.1	-0.01019	0.698167	0.1	-0.075902	0.698167	0.1	-0.074863	0.698167	0.1	-0.308114	0.698167	0.1	-0.032809	0.698167	0.1	-0.311946	0.698167	0.1	-0.293108	0.698167	0.1	-0.001177	0.698167	0.1	-0.294415
0.699833	0.1	-0.006969	0.699833	0.1	-0.079036	0.699833	0.1	-0.071065	0.699833	0.1	-0.30543	0.699833	0.1	-0.032372	0.699833	0.1	-0.310833	0.699833	0.1	-0.296108	0.699833	0.1	-0.000558	0.699833	0.1	-0.298821
0.7015	0.1	-0.007673	0.7015	0.1	-0.077175	0.7015	0.1	-0.073694	0.7015	0.1	-0.310209	0.7015	0.1	-0.038563	0.7015	0.1	-0.30742	0.7015	0.1	-0.302239	0.7015	0.1	-0.000498	0.7015	0.1	-0.300181
0.703167	0.1	-0.004303	0.703167	0.1	-0.078505	0.703167	0.1	-0.080999	0.703167	0.1	-0.30945	0.703167	0.1	-0.039854	0.703167	0.1	-0.315798	0.703167	0.1	-0.300662	0.703167	0.1	0.003712	0.703167	0.1	-0.300566
0.704833	0.1	-0.005136	0.704833	0.1	-0.081177	0.704833	0.1	-0.081005	0.704833	0.1	-0.309362	0.704833	0.1	-0.033376	0.704833	0.1	-0.313094	0.704833	0.1	-0.300086	0.704833	0.1	-0.000757	0.704833	0.1	-0.303319
0.7065	0.1	-0.010009	0.7065	0.1	-0.084641	0.7065	0.1	-0.077237	0.7065	0.1	-0.309153	0.7065	0.1	-0.032817	0.7065	0.1	-0.31145	0.7065	0.1	-0.300754	0.7065	0.1	0.006398	0.7065	0.1	-0.297471
0.708167	0.1	-0.00984	0.708167	0.1	-0.080976	0.708167	0.1	-0.074132	0.708167	0.1	-0.311222	0.708167	0.1	-0.033131	0.708167	0.1	-0.307224	0.708167	0.1	-0.300677	0.708167	0.1	0.004569	0.708167	0.1	-0.299003
0.709833	0.1	-0.008103	0.709833	0.1	-0.083914	0.709833	0.1	-0.080424	0.709833	0.1	-0.31377	0.709833	0.1	-0.034834	0.709833	0.1	-0.312086	0.709833	0.1	-0.301431	0.709833	0.1	0.007426	0.709833	0.1	-0.297457
0.7115	0.1	-0.008325	0.7115	0.1	-0.083574	0.7115	0.1	-0.076271	0.7115	0.1	-0.311145	0.7115	0.1	-0.035179	0.7115	0.1	-0.317329	0.7115	0.1	-0.294599	0.7115	0.1	0.002695	0.7115	0.1	-0.30156
0.713167	0.1	-0.010373	0.713167	0.1	-0.084294	0.713167	0.1	-0.068873	0.713167	0.1	-0.3051	0.713167	0.1	-0.030908	0.713167	0.1	-0.316966	0.713167	0.1	-0.300199	0.713167	0.1	0.000577	0.713167	0.1	-0.302934
0.714833	0.1	-0.00757	0.714833	0.1	-0.077912	0.714833	0.1	-0.070464	0.714833	0.1	-0.303806	0.714833	0.1	-0.034773	0.714833	0.1	-0.316491	0.714833	0.1	-0.299892	0.714833	0.1	-0.006646	0.714833	0.1	-0.302234
0.7165	0.1	-0.014972	0.7165	0.1	-0.073335	0.7165	0.1	-0.073026	0.7165	0.1	-0.305543	0.7165	0.1	-0.031171	0.7165	0.1	-0.313522	0.7165	0.1	-0.303677	0.7165	0.1	0.000857	0.7165	0.1	-0.301844
0.718167	0.1	-0.007319	0.718167	0.1	-0.07746	0.718167	0.1	-0.074254	0.718167	0.1	-0.305528	0.718167	0.1	-0.033694	0.718167	0.1	-0.314308	0.718167	0.1	-0.305526	0.718167	0.1	-0.007878	0.718167	0.1	-0.296317
0.719833	0.1	-0.013033	0.719833	0.1	-0.080104	0.719833	0.1	-0.074539	0.719833	0.1	-0.307911	0.719833	0.1	-0.029629	0.719833	0.1	-0.318774	0.719833	0.1	-0.307743	0.719833	0.1	-0.005717	0.719833	0.1	-0.301994
0.7215	0.1	-0.008116	0.7215	0.1	-0.080678	0.7215	0.1	-0.073835	0.7215	0.1	-0.310981	0.7215	0.1	-0.035688	0.7215	0.1	-0.311892	0.7215	0.1	-0.305499	0.7215	0.1	-0.003836	0.7215	0.1	-0.305544
0.723167	0.1	-0.0157	0.723167	0.1	-0.075718	0.723167	0.1	-0.075374	0.723167	0.1	-0.308667	0.723167	0.1	-0.034854	0.723167	0.1	-0.317906	0.723167	0.1	-0.307946	0.723167	0.1	0.002307	0.723167	0.1	-0.306812
0.724833	0.1	-0.012299	0.724833	0.1	-0.075165	0.724833	0.1	-0.081972	0.724833	0.1	-0.308131	0.724833	0.1	-0.036577	0.724833	0.1	-0.318305	0.724833	0.1	-0.309537	0.724833	0.1	0.007764	0.724833	0.1	-0.307364
0.7265	0.1	-0.017717	0.7265	0.1	-0.079409	0.7265	0.1	-0.083455	0.7265	0.1	-0.309748	0.7265	0.1	-0.031358	0.7265	0.1	-0.319762	0.7265	0.1	-0.300154	0.7265	0.1	-7.5e-05	0.7265	0.1	-0.310621
0.728167	0.1	-0.011346	0.728167	0.1	-0.084012	0.728167	0.1	-0.077742	0.728167	0.1	-0.308758	0.728167	0.1	-0.041125	0.728167	0.1	-0.315156	0.728167	0.1	-0.302633	0.728167	0.1	-0.001317	0.728167	0.1	-0.306872
0.729833	0.1	-0.006358	0.729833	0.1	-0.080026	0.729833	0.1	-0.081552	0.729833	0.1	-0.30604	0.729833	0.1	-0.038706	0.729833	0.1	-0.311891	0.729833	0.1	-0.301614	0.729833	0.1	-0.004571	0.729833	0.1	-0.307182
0.7315	0.1	-0.003283	0.7315	0.1	-0.079544	0.7315	0.1	-0.075408	0.7315	0.1	-0.30791	0.7315	0.1	-0.038171	0.7315	0.1	-0.31173	0.7315	0.1	-0.298755	0.7315	0.1	-0.003678	0.7315	0.1	-0.306918
0.733167	0.1	-0.007907	0.733167	0.1	-0.078092	0.733167	0.1	-0.071799	0.733167	0.1	-0.301685	0.733167	0.1	-0.042923	0.733167	0.1	-0.316398	0.733167	0.1	-0.302684	0.733167	0.1	-0.001142	0.733167	0.1	-0.310397
0.734833	0.1	-0.008936	0.734833	0.1	-0.078542	0.734833	0.1	-0.076361	0.734833	0.1	-0.308423	0.734833	0.1	-0.038885	0.734833	0.1	-0.317343	0.734833	0.1	-0.301761	0.734833	0.1	-0.001053	0.734833	0.1	-0.30449
0.7365	0.1	-0.010235	0.7365	0.1	-0.074156	0.7365	0.1	-0.077639	0.7365	0.1	-0.3153	0.7365	0.1	-0.037202	0.7365	0.1	-0.321802	0.7365	0.1	-0.299085	0.7365	0.1	0.000796	0.7365	0.1	-0.307756
0.738167	0.1	-0.015444	0.738167	0.1	-0.078661	0.738167	0.1	-0.078743	0.738167	0.1	-0.308945	0.738167	0.1	-0.032592	0.738167	0.1	-0.316385	0.738167	0.1	-0.298002	0.738167	0.1	0.001895	0.738167	0.1	-0.312537
0.739833	0.1	-0.014537	0.739833	0.1	-0.075759	0.739833	0.1	-0.074635	0.739833	0.1	-0.316279	0.739833	0.1	-0.033978	0.739833	0.1	-0.320568	0.739833	0.1	-0.308094	0.739833	0.1	-0.005948	0.739833	0.1	-0.306651
0.7415	0.1	-0.011044	0.7415	0.1	-0.080435	0.7415	0.1	-0.073387	0.7415	0.1	-0.320606	0.7415	0.1	-0.033965	0.7415	0.1	-0.320933	0.7415	0.1	-0.313084	0.7415	0.1	-0.005079	0.7415	0.1	-0.307072
0.743167	0.1	-0.008205	0.743167	0.1	-0.079831	0.743167	0.1	-0.083151	0.743167	0.1	-0.316351	0.743167	0.1	-0.038186	0.743167	0.1	-0.320695	0.743167	0.1	-0.310597	0.743167	0.1	0.000666	0.743167	0.1	-0.306484
0.744833	0.1	-0.01438	0.744833	0.1	-0.084687	0.744833	0.1	-0.0846	0.744833	0.1	-0.312934	0.744833	0.1	-0.039329	0.744833	0.1	-0.320282	0.744833	0.1	-0.310228	0.744833	0.1	-0.005039	0.744833	0.1	-0.30594
0.7465	0.1	-0.007227	0.7465	0.1	-0.081961	0.7465	0.1	-0.086112	0.7465	0.1	-0.311683	0.7465	0.1	-0.038439	0.7465	0.1	-0.32306	0.7465	0.1	-0.305651	0.7465	0.1	-0.001351	0.7465	0.1	-0.309658
0.748167	0.1	-0.006439	0.748167	0.1	-0.082268	0.748167	0.1	-0.081664	0.748167	0.1	-0.310434	0.748167	0.1	-0.034505	0.748167	0.1	-0.322769	0.748167	0.1	-0.303498	0.748167	0.1	-0.00559	0.748167	0.1	-0.303827
0.749833	0.1	-0.010534	0.749833	0.1	-0.081657	0.749833	0.1	-0.075631	0.749833	0.1	-0.31362	0.749833	0.1	-0.0333	0.749833	0.1	-0.317499	0.749833	0.1	-0.311338	0.749833	0.1	-0.007167	0.749833	0.1	-0.305916
0.7515	0.1	-0.016543	0.7515	0.1	-0.083212	0.7515	0.1	-0.081884	0.7515	0.1	-0.315302	0.7515	0.1	-0.035497	0.7515	0.1	-0.313228	0.7515	0.1	-0.305996	0.7515	0.1	-0.004847	0.7515	0.1	-0.304729
0.753167	0.1	-0.011922	0.753167	0.1	-0.082679	0.753167	0.1	-0.07721	0.753167	0.1	-0.317811	0.753167	0.1	-0.034842	0.753167	0.1	-0.317478	0.753167	0.1	-0.306127	0.753167	0.1	-0.000675	0.753167	0.1	-0.306113
0.754833	0.1	-0.010279	0.754833	0.1	-0.078021	0.754833	0.1	-0.078189	0.754833	0.1	-0.322289	0.754833	0.1	-0.041554	0.754833	0.1	-0.313973	0.754833	0.1	-0.310728	0.754833	0.1	0.003297	0.754833	0.1	-0.305585
0.7565	0.1	-0.021585	0.7565	0.1	-0.077919	0.7565	0.1	-0.080026	0.7565	0.1	-0.315389	0.7565	0.1	-0.040092	0.7565	0.1	-0.317052	0.7565	0.1	-0.302973	0.7565	0.1	0.003173	0.7565	0.1	-0.307294
0.758167	0.1	-0.015182	0.758167	0.1	-0.081007	0.758167	0.1	-0.083496	0.758167	0.1	-0.309151	0.758167	0.1	-0.040407	0.758167	0.1	-0.317413	0.758167	0.1	-0.305549	0.758167	0.1	0.004715	0.758167	0.1	-0.307856
0.759833	0.1	-0.012953	0.759833	0.1	-0.080032	0.759833	0.1	-0.077013	0.759833	0.1	-0.315238	0.759833	0.1	-0.041696	0.759833	0.1	-0.318307	0.759833	0.1	-0.304568	0.759833	0.1	-0.003523	0.759833	0.1	-0.310236
0.7615	0.1	-0.016789	0.7615	0.1	-0.082808	0.7615	0.1	-0.076876	0.7615	0.1	-0.312973	0.7615	0.1	-0.038482	0.7615	0.1	-0.318334	0.7615	0.1	-0.303909	0.7615	0.1	-0.003321	0.7615	0.1	-0.30903
0.763167	0.1	-0.013778	0.763167	0.1	-0.080003	0.763167	0.1	-0.084307	0.763167	0.1	-0.317323	0.763167	0.1	-0.037048	0.763167	0.1	-0.319274	0.763167	0.1	-0.302667	0.763167	0.1	0.000164	0.763167	0.1	-0.313846
0.764833	0.1	-0.013504	0.764833	0.1	-0.080664	0.764833	0.1	-0.076787	0.764833	0.1	-0.31786	0.764833	0.1	-0.034109	0.764833	0.1	-0.318355	0.764833	0.1	-0.308615	0.764833	0.1	-6.5e-05	0.764833	0.1	-0.312764
0.7665	0.1	-0.013863	0.7665	0.1	-0.079906	0.7665	0.1	-0.079317	0.7665	0.1	-0.316872	0.7665	0.1	-0.041277	0.7665	0.1	-0.321131	0.7665	0.1	-0.308365	0.7665	0.1	0.003891	0.7665	0.1	-0.307897
0.768167	0.1	-0.016145	0.768167	0.1	-0.085346	0.768167	0.1	-0.076008	0.768167	0.1	-0.315201	0.768167	0.1	-0.038608	0.768167	0.1	-0.319659	0.768167	0.1	-0.310547	0.768167	0.1	0.003218	0.768167	0.1	-0.305887
0.769833	0.1	-0.007871	0.769833	0.1	-0.082117	0.769833	0.1	-0.082828	0.769833	0.1	-0.31529	0.769833	0.1	-0.043225	0.769833	0.1	-0.317752	0.769833	0.1	-0.308491	0.769833	0.1	-0.003183	0.769833	0.1	-0.307405
0.7715	0.1	-0.010998	0.7715	0.1	-0.079836	0.7715	0.1	-0.083131	0.7715	0.1	-0.314166	0.7715	0.1	-0.04864	0.7715	0.1	-0.313943	0.7715	0.1	-0.311817	0.7715	0.1	-0.005805	0.7715	0.1	-0.305225
0.773167	0.1	-0.008112	0.773167	0.1	-0.082216	0.773167	0.1	-0.083653	0.773167	0.1	-0.317952	0.773167	0.1	-0.039851	0.773167	0.1	-0.318972	0.773167	0.1	-0.310047	0.773167	0.1	-0.00216	0.773167	0.1	-0.305771
0.774833	0.1	-0.010338	0.774833	0.1	-0.080056	0.774833	0.1	-0.078089	0.774833	0.1	-0.320771	0.774833	0.1	-0.040282	0.774833	0.1	-0.326604	0.774833	0.1	-0.305145	0.774833	0.1	-0.000678	0.774833	0.1	-0.310285
0.7765	0.1	-0.009436	0.7765	0.1	-0.083448	0.7765	0.1	-0.079094	0.7765	0.1	-0.324437	0.7765	0.1	-0.038398	0.7765	0.1	-0.326722	0.7765	0.1	-0.303159	0.7765	0.1	-0.000936	0.7765	0.1	-0.308047
0.778167	0.1	-0.01416	0.778167	0.1	-0.077151	0.778167	0.1	-0.078922	0.778167	0.1	-0.320575	0.778167	0.1	-0.033901	0.778167	0.1	-0.322494	0.778167	0.1	-0.306486	0.778167	0.1	0.002787	0.778167	0.1	-0.309701
0.779833	0.1	-0.012785	0.779833	0.1	-0.07413	0.779833	0.1	-0.079252	0.779833	0.1	-0.322744	0.779833	0.1	-0.040075	0.779833	0.1	-0.324795	0.779833	0.1	-0.30654	0.779833	0.1	0.00154	0.779833	0.1	-0.309309
0.7815	0.1	-0.012424	0.7815	0.1	-0.072037	0.7815	0.1	-0.079006	0.7815	0.1	-0.320647	0.7815	0.1	-0.04174	0.7815	0.1	-0.32435	0.7815	0.1	-0.30569	0.7815	0.1	-0.003316	0.7815	0.1	-0.309447
0.783167	0.1	-0.014201	0.783167	0.1	-0.073884	0.783167	0.1	-0.07728	0.783167	0.1	-0.318176	0.783167	0.1	-0.038921	0.783167	0.1	-0.325764	0.783167	0.1	-0.29975	0.783167	0.1	-0.00084	0.783167	0.1	-0.312793
0.784833	0.1	-0.013759	0.784833	0.1	-0.085567	0.784833	0.1	-0.08065	0.784833	0.1	-0.318905	0.784833	0.1	-0.040906	0.784833	0.1	-0.319455	0.784833	0.1	-0.306783	0.784833	0.1	-0.003155	0.784833	0.1	-0.314086
0.7865	0.1	-0.011636	0.7865	0.1	-0.08294	0.7865	0.1	-0.079779	0.7865	0.1	-0.3166	0.7865	0.1	-0.036037	0.7865	0.1	-0.318447	0.7865	0.1	-0.31268	0.7865	0.1	-0.001846	0.7865	0.1	-0.315947
0.788167	0.1	-0.006468	0.788167	0.1	-0.083212	0.788167	0.1	-0.07926	0.788167	0.1	-0.315988	0.788167	0.1	-0.0401	0.788167	0.1	-0.317901	0.788167	0.1	-0.314873	0.788167	0.1	-0.001861	0.788167	0.1	-0.318726
0.789833	0.1	-0.008936	0.789833	0.1	-0.078506	0.789833	0.1	-0.075907	0.789833	0.1	-0.320749	0.789833	0.1	-0.042006	0.789833	0.1	-0.322798	0.789833	0.1	-0.30994	0.789833	0.1	0.001692	0.789833	0.1	-0.314403
0.7915	0.1	-0.012868	0.7915	0.1	-0.080885	0.7915	0.1	-0.076569	0.7915	0.1	-0.319529	0.7915	0.1	-0.042409	0.7915	0.1	-0.328515	0.7915	0.1	-0.313093	0.7915	0.1	-0.000854	0.7915	0.1	-0.31573
0.793167	0.1	-0.015365	0.793167	0.1	-0.077459	0.793167	0.1	-0.076437	0.793167	0.1	-0.319208	0.793167	0.1	-0.042653	0.793167	0.1	-0.326206	0.793167	0.1	-0.31399	0.793167	0.1	-0.004006	0.793167	0.1	-0.311562
0.794833	0.1	-0.016423	0.794833	0.1	-0.081224	0.794833	0.1	-0.075575	0.794833	0.1	-0.314902	0.794833	0.1	-0.042018	0.794833	0.1	-0.321523	0.794833	0.1	-0.315073	0.794833	0.1	-0.002019	0.794833	0.1	-0.318093
0.7965	0.1	-0.013158	0.7965	0.1	-0.080771	0.7965	0.1	-0.079677	0.7965	0.1	-0.320324	0.7965	0.1	-0.04539	0.7965	0.1	-0.31885	0.7965	0.1	-0.313812	0.7965	0.1	-0.000274	0.7965	0.1	-0.315806
0.798167	0.1	-0.014317	0.798167	0.1	-0.08482	0.798167	0.1	-0.081521	0.798167	0.1	-0.321823	0.798167	0.1	-0.042382	0.798167	0.1	-0.322347	0.798167	0.1	-0.30669	0.798167	0.1	-0.001207	0.798167	0.1	-0.309838
0.799833	0.1	-0.00997	0.799833	0.1	-0.084288	0.799833	0.1	-0.081681	0.799833	0.1	-0.316798	0.799833	0.1	-0.034589	0.799833	0.1	-0.32237	0.799833	0.1	-0.312852	0.799833	0.1	-0.004771	0.799833	0.1	-0.310049
0.8015	0.1	-0.00627	0.8015	0.1	-0.082259	0.8015	0.1	-0.079163	0.8015	0.1	-0.320774	0.8015	0.1	-0.037699	0.8015	0.1	-0.32612	0.8015	0.1	-0.311654	0.8015	0.1	-0.000303	0.8015	0.1	-0.310322
0.803167	0.1	-0.012168	0.803167	0.1	-0.084135	0.803167	0.1	-0.086541	0.803167	0.1	-0.319621	0.803167	0.1	-0.039295	0.803167	0.1	-0.328369	0.803167	0.1	-0.309046	0.803167	0.1	-0.001683	0.803167	0.1	-0.313356
0.804833	0.1	-0.017149	0.804833	0.1	-0.080973	0.804833	0.1	-0.079275	0.804833	0.1	-0.32018	0.804833	0.1	-0.042767	0.804833	0.1	-0.328695	0.804833	0.1	-0.315828	0.804833	0.1	-0.001776	0.804833	0.1	-0.31794
0.8065	0.1	-0.016153	0.8065	0.1	-0.08438	0.8065	0.1	-0.079887	0.8065	0.1	-0.322635	0.8065	0.1	-0.04107	0.8065	0.1	-0.329236	0.8065	0.1	-0.313803	0.8065	0.1	-0.000654	0.8065	0.1	-0.316572
0.808167	0.1	-0.014011	0.808167	0.1	-0.082126	0.808167	0.1	-0.07806	0.808167	0.1	-0.319876	0.808167	0.1	-0.037796	0.808167	0.1	-0.325473	0.808167	0.1	-0.311672	0.808167	0.1	0.001382	0.808167	0.1	-0.316351
0.809833	0.1	-0.008961	0.809833	0.1	-0.079297	0.809833	0.1	-0.07618	0.809833	0.1	-0.322941	0.809833	0.1	-0.037409	0.809833	0.1	-0.326114	0.809833	0.1	-0.31057	0.809833	0.1	0.00193	0.809833	0.1	-0.317373
0.8115	0.1	-0.01231	0.8115	0.1	-0.082105	0.8115	0.1	-0.076248	0.8115	0.1	-0.323846	0.8115	0.1	-0.033945	0.8115	0.1	-0.332609	0.8115	0.1	-0.309968	0.8115	0.1	-0.001482	0.8115	0.1	-0.324015
0.813167	0.1	-0.01516	0.813167	0.1	-0.078288	0.813167	0.1	-0.072174	0.813167	0.1	-0.320032	0.813167	0.1	-0.039005	0.813167	0.1	-0.331107	0.813167	0.1	-0.31093	0.813167	0.1	-0.004115	0.813167	0.1	-0.320948
0.814833	0.1	-0.01119	0.814833	0.1	-0.086757	0.814833	0.1	-0.078645	0.814833	0.1	-0.326831	0.814833	0.1	-0.042507	0.814833	0.1	-0.327205	0.814833	0.1	-0.31526	0.814833	0.1	-0.007057	0.814833	0.1	-0.321224
0.8165	0.1	-0.014494	0.8165	0.1	-0.084836	0.8165	0.1	-0.079404	0.8165	0.1	-0.325533	0.8165	0.1	-0.037718	0.8165	0.1	-0.331389	0.8165	0.1	-0.313151	0.8165	0.1	-0.003213	0.8165	0.1	-0.320646
0.818167	0.1	-0.016454	0.818167	0.1	-0.088893	0.818167	0.1	-0.079576	0.818167	0.1	-0.320109	0.818167	0.1	-0.039761	0.818167	0.1	-0.331208	0.818167	0.1	-0.312223	0.818167	0.1	-0.004587	0.818167	0.1	-0.321492
0.819833	0.1	-0.020559	0.819833	0.1	-0.08506	0.819833	0.1	-0.081086	0.819833	0.1	-0.328664	0.819833	0.1	-0.036383	0.819833	0.1	-0.331667	0.819833	0.1	-0.311633	0.819833	0.1	-0.00415	0.819833	0.1	-0.321496
0.8215	0.1	-0.012763	0.8215	0.1	-0.081222	0.8215	0.1	-0.085817	0.8215	0.1	-0.323103	0.8215	0.1	-0.039346	0.8215	0.1	-0.331181	0.8215	0.1	-0.314641	0.8215	0.1	-0.003216	0.8215	0.1	-0.318811
0.823167	0.1	-0.01004	0.823167	0.1	-0.085462	0.823167	0.1	-0.087513	0.823167	0.1	-0.322244	0.823167	0.1	-0.044646	0.823167	0.1	-0.337698	0.823167	0.1	-0.317269	0.823167	0.1	-0.008239	0.823167	0.1	-0.319273
0.824833	0.1	-0.013833	0.824833	0.1	-0.084688	0.824833	0.1	-0.087229	0.824833	0.1	-0.320694	0.824833	0.1	-0.047542	0.824833	0.1	-0.336334	0.824833	0.1	-0.318675	0.824833	0.1	-0.004389	0.824833	0.1	-0.316941
0.8265	0.1	-0.013161	0.8265	0.1	-0.084434	0.8265	0.1	-0.087253	0.8265	0.1	-0.325606	0.8265	0.1	-0.043575	0.8265	0.1	-0.329776	0.8265	0.1	-0.31866	0.8265	0.1	-0.007145	0.8265	0.1	-0.317248
0.828167	0.1	-0.014978	0.828167	0.1	-0.075426	0.828167	0.1	-0.08006	0.828167	0.1	-0.327942	0.828167	0.1	-0.042264	0.828167	0.1	-0.329774	0.828167	0.1	-0.320297	0.828167	0.1	-0.004507	0.828167	0.1	-0.316856
0.829833	0.1	-0.013392	0.829833	0.1	-0.082686	0.829833	0.1	-0.080279	0.829833	0.1	-0.330864	0.829833	0.1	-0.042789	0.829833	0.1	-0.328051	0.829833	0.1	-0.318259	0.829833	0.1	-4.9e-05	0.829833	0.1	-0.315864
0.8315	0.1	-0.017224	0.8315	0.1	-0.085063	0.8315	0.1	-0.084163	0.8315	0.1	-0.328087	0.8315	0.1	-0.04142	0.8315	0.1	-0.333999	0.8315	0.1	-0.32419	0.8315	0.1	-0.001255	0.8315	0.1	-0.314107
0.833167	0.1	-0.008835	0.833167	0.1	-0.083997	0.833167	0.1	-0.0851	0.833167	0.1	-0.320592	0.833167	0.1	-0.044172	0.833167	0.1	-0.331084	0.833167	0.1	-0.317567	0.833167	0.1	-0.003366	0.833167	0.1	-0.314572
0.834833	0.1	-0.00728	0.834833	0.1	-0.081776	0.834833	0.1	-0.085396	0.834833	0.1	-0.325183	0.834833	0.1	-0.04215	0.834833	0.1	-0.32669	0.834833	0.1	-0.32347	0.834833	0.1	-0.000531	0.834833	0.1	-0.317073
0.8365	0.1	-0.008534	0.8365	0.1	-0.080043	0.8365	0.1	-0.082778	0.8365	0.1	-0.329196	0.8365	0.1	-0.041855	0.8365	0.1	-0.321598	0.8365	0.1	-0.322104	0.8365	0.1	4.8e-05	0.8365	0.1	-0.320798
0.838167	0.1	-0.016429	0.838167	0.1	-0.08077	0.838167	0.1	-0.085028	0.838167	0.1	-0.322733	0.838167	0.1	-0.039905	0.838167	0.1	-0.327373	0.838167	0.1	-0.320665	0.838167	0.1	0.000555	0.838167	0.1	-0.317409
0.839833	0.1	-0.014986	0.839833	0.1	-0.080383	0.839833	0.1	-0.088509	0.839833	0.1	-0.325542	0.839833	0.1	-0.032557	0.839833	0.1	-0.333445	0.839833	0.1	-0.321707	0.839833	0.1	0.003771	0.839833	0.1	-0.317021
0.8415	0.1	-0.013478	0.8415	0.1	-0.078549	0.8415	0.1	-0.083532	0.8415	0.1	-0.324305	0.8415	0.1	-0.037901	0.8415	0.1	-0.338326	0.8415	0.1	-0.319928	0.8415	0.1	-0.004155	0.8415	0.1	-0.319724
0.843167	0.1	-0.012059	0.843167	0.1	-0.088984	0.843167	0.1	-0.0842	0.843167	0.1	-0.330178	0.843167	0.1	-0.034325	0.843167	0.1	-0.331608	0.843167	0.1	-0.321845	0.843167	0.1	-0.007115	0.843167	0.1	-0.318595
0.844833	0.1	-0.011969	0.844833	0.1	-0.088413	0.844833	0.1	-0.082813	0.844833	0.1	-0.331023	0.844833	0.1	-0.038614	0.844833	0.1	-0.330773	0.844833	0.1	-0.326366	0.844833	0.1	-0.005164	0.844833	0.1	-0.318242
0.8465	0.1	-0.013479	0.8465	0.1	-0.087962	0.8465	0.1	-0.092558	0.8465	0.1	-0.32574	0.8465	0.1	-0.040668	0.8465	0.1	-0.326701	0.8465	0.1	-0.324972	0.8465	0.1	-0.005278	0.8465	0.1	-0.324534
0.848167	0.1	-0.013111	0.848167	0.1	-0.084436	0.848167	0.1	-0.086435	0.848167	0.1	-0.330934	0.848167	0.1	-0.039219	0.848167	0.1	-0.330591	0.848167	0.1	-0.323153	0.848167	0.1	-0.002604	0.848167	0.1	-0.322172
0.849833	0.1	-0.018086	0.849833	0.1	-0.083761	0.849833	0.1	-0.085018	0.849833	0.1	-0.324105	0.849833	0.1	-0.03905	0.849833	0.1	-0.328795	0.849833	0.1	-0.319515	0.849833	0.1	-0.001364	0.849833	0.1	-0.322464
0.8515	0.1	-0.013448	0.8515	0.1	-0.080614	0.8515	0.1	-0.083808	0.8515	0.1	-0.321786	0.8515	0.1	-0.044449	0.8515	0.1	-0.327942	0.8515	0.1	-0.320214	0.8515	0.1	-0.002744	0.8515	0.1	-0.319545
0.853167	0.1	-0.006457	0.853167	0.1	-0.085199	0.853167	0.1	-0.086477	0.853167	0.1	-0.323262	0.853167	0.1	-0.042952	0.853167	0.1	-0.330959	0.853167	0.1	-0.317846	0.853167	0.1	-0.000338	0.853167	0.1	-0.319807
0.854833	0.1	-0.005045	0.854833	0.1	-0.086514	0.854833	0.1	-0.084823	0.854833	0.1	-0.328815	0.854833	0.1	-0.040829	0.854833	0.1	-0.330786	0.854833	0.1	-0.320167	0.854833	0.1	-0.002779	0.854833	0.1	-0.317082
0.8565	0.1	-0.012331	0.8565	0.1	-0.088345	0.8565	0.1	-0.078204	0.8565	0.1	-0.333195	0.8565	0.1	-0.035704	0.8565	0.1	-0.330826	0.8565	0.1	-0.322839	0.8565	0.1	-0.000366	0.8565	0.1	-0.317907
0.858167	0.1	-0.014154	0.858167	0.1	-0.087207	0.858167	0.1	-0.074282	0.858167	0.1	-0.332983	0.858167	0.1	-0.033228	0.858167	0.1	-0.331562	0.858167	0.1	-0.32531	0.858167	0.1	0.000168	0.858167	0.1	-0.316595
0.859833	0.1	-0.016525	0.859833	0.1	-0.08694	0.859833	0.1	-0.078401	0.859833	0.1	-0.332286	0.859833	0.1	-0.03242	0.859833	0.1	-0.333144	0.859833	0.1	-0.323895	0.859833	0.1	-0.001735	0.859833	0.1	-0.321441
0.8615	0.1	-0.009455	0.8615	0.1	-0.081668	0.8615	0.1	-0.081051	0.8615	0.1	-0.331187	0.8615	0.1	-0.030329	0.8615	0.1	-0.334984	0.8615	0.1	-0.322901	0.8615	0.1	-0.001131	0.8615	0.1	-0.325039
0.863167	0.1	-0.00897	0.863167	0.1	-0.079825	0.863167	0.1	-0.080445	0.863167	0.1	-0.32766	0.863167	0.1	-0.030037	0.863167	0.1	-0.335358	0.863167	0.1	-0.325632	0.863167	0.1	0.005368	0.863167	0.1	-0.326206
0.864833	0.1	-0.010647	0.864833	0.1	-0.086439	0.864833	0.1	-0.082744	0.864833	0.1	-0.328711	0.864833	0.1	-0.037221	0.864833	0.1	-0.33777	0.864833	0.1	-0.322014	0.864833	0.1	0.002029	0.864833	0.1	-0.328677
0.8665	0.1	-0.013229	0.8665	0.1	-0.091661	0.8665	0.1	-0.079235	0.8665	0.1	-0.326051	0.8665	0.1	-0.039349	0.8665	0.1	-0.338556	0.8665	0.1	-0.321714	0.8665	0.1	0.002717	0.8665	0.1	-0.331296
0.868167	0.1	-0.006022	0.868167	0.1	-0.089503	0.868167	0.1	-0.088088	0.868167	0.1	-0.326941	0.868167	0.1	-0.036972	0.868167	0.1	-0.33626	0.868167	0.1	-0.322312	0.868167	0.1	0.003058	0.868167	0.1	-0.327058
0.869833	0.1	-0.01021	0.869833	0.1	-0.088379	0.869833	0.1	-0.086763	0.869833	0.1	-0.332248	0.869833	0.1	-0.037674	0.869833	0.1	-0.333853	0.869833	0.1	-0.323118	0.869833	0.1	-0.003691	0.869833	0.1	-0.327802
0.8715	0.1	-0.011132	0.8715	0.1	-0.088317	0.8715	0.1	-0.09008	0.8715	0.1	-0.32832	0.8715	0.1	-0.035964	0.8715	0.1	-0.33517	0.8715	0.1	-0.329639	0.8715	0.1	-0.002786	0.8715	0.1	-0.327708
0.873167	0.1	-0.012486	0.873167	0.1	-0.087823	0.873167	0.1	-0.086452	0.873167	0.1	-0.331215	0.873167	0.1	-0.037374	0.873167	0.1	-0.332131	0.873167	0.1	-0.328868	0.873167	0.1	0.001403	0.873167	0.1	-0.325563
0.874833	0.1	-0.015025	0.874833	0.1	-0.091556	0.874833	0.1	-0.085817	0.874833	0.1	-0.327931	0.874833	0.1	-0.04227	0.874833	0.1	-0.332882	0.874833	0.1	-0.325846	0.874833	0.1	-0.002041	0.874833	0.1	-0.327684
0.8765	0.1	-0.01571	0.8765	0.1	-0.092293	0.8765	0.1	-0.083196	0.8765	0.1	-0.327041	0.8765	0.1	-0.039733	0.8765	0.1	-0.336617	0.8765	0.1	-0.324462	0.8765	0.1	-0.005405	0.8765	0.1	-0.330845
0.878167	0.1	-0.0178	0.878167	0.1	-0.088015	0.878167	0.1	-0.087421	0.878167	0.1	-0.328858	0.878167	0.1	-0.040473	0.878167	0.1	-0.336846	0.878167	0.1	-0.325318	0.878167	0.1	-0.004642	0.878167	0.1	-0.330824
0.879833	0.1	-0.015693	0.879833	0.1	-0.092287	0.879833	0.1	-0.088986	0.879833	0.1	-0.332907	0.879833	0.1	-0.043364	0.879833	0.1	-0.337001	0.879833	0.1	-0.325954	0.879833	0.1	-0.001623	0.879833	0.1	-0.335266
0.8815	0.1	-0.016919	0.8815	0.1	-0.085503	0.8815	0.1	-0.086249	0.8815	0.1	-0.326898	0.8815	0.1	-0.044803	0.8815	0.1	-0.338507	0.8815	0.1	-0.324889	0.8815	0.1	0.003282	0.8815	0.1	-0.331226
0.883167	0.1	-0.015925	0.883167	0.1	-0.088107	0.883167	0.1	-0.083792	0.883167	0.1	-0.326025	0.883167	0.1	-0.045941	0.883167	0.1	-0.337831	0.883167	0.1	-0.324284	0.883167	0.1	-0.002857	0.883167	0.1	-0.32803
0.884833	0.1	-0.013889	0.884833	0.1	-0.08847	0.884833	0.1	-0.086888	0.884833	0.1	-0.327432	0.884833	0.1	-0.042739	0.884833	0.1	-0.348623	0.884833	0.1	-0.324439	0.884833	0.1	-0.006601	0.884833	0.1	-0.332358
0.8865	0.1	-0.013873	0.8865	0.1	-0.086654	0.8865	0.1	-0.086371	0.8865	0.1	-0.328891	0.8865	0.1	-0.043564	0.8865	0.1	-0.342207	0.8865	0.1	-0.322668	0.8865	0.1	-0.00458	0.8865	0.1	-0.328218
0.888167	0.1	-0.010764	0.888167	0.1	-0.088553	0.888167	0.1	-0.084272	0.888167	0.1	-0.333891	0.888167	0.1	-0.042851	0.888167	0.1	-0.346186	0.888167	0.1	-0.324347	0.888167	0.1	-0.002303	0.888167	0.1	-0.329596
0.889833	0.1	-0.012711	0.889833	0.1	-0.083971	0.889833	0.1	-0.082926	0.889833	0.1	-0.335048	0.889833	0.1	-0.047892	0.889833	0.1	-0.342336	0.889833	0.1	-0.326067	0.889833	0.1	-0.002842	0.889833	0.1	-0.323777
0.8915	0.1	-0.01014	0.8915	0.1	-0.091058	0.8915	0.1	-0.080541	0.8915	0.1	-0.340353	0.8915	0.1	-0.042494	0.8915	0.1	-0.335459	0.8915	0.1	-0.326917	0.8915	0.1	0.00012	0.8915	0.1	-0.322046
0.893167	0.1	-0.010303	0.893167	0.1	-0.089655	0.893167	0.1	-0.081903	0.893167	0.1	-0.337479	0.893167	0.1	-0.040978	0.893167	0.1	-0.337945	0.893167	0.1	-0.326591	0.893167	0.1	-0.002389	0.893167	0.1	-0.328908
0.894833	0.1	-0.010684	0.894833	0.1	-0.084898	0.894833	0.1	-0.078354	0.894833	0.1	-0.335751	0.894833	0.1	-0.036858	0.894833	0.1	-0.338601	0.894833	0.1	-0.326761	0.894833	0.1	-0.00661	0.894833	0.1	-0.326457
0.8965	0.1	-0.013547	0.8965	0.1	-0.085037	0.8965	0.1	-0.079766	0.8965	0.1	-0.335968	0.8965	0.1	-0.040037	0.8965	0.1	-0.345018	0.8965	0.1	-0.325548	0.8965	0.1	-0.002854	0.8965	0.1	-0.328004
0.898167	0.1	-0.011751	0.898167	0.1	-0.081122	0.898167	0.1	-0.074641	0.898167	0.1	-0.336124	0.898167	0.1	-0.046501	0.898167	0.1	-0.341291	0.898167	0.1	-0.329842	0.898167	0.1	-0.003079	0.898167	0.1	-0.33348
0.899833	0.1	-0.010059	0.899833	0.1	-0.088377	0.899833	0.1	-0.079374	0.899833	0.1	-0.337364	0.899833	0.1	-0.039914	0.899833	0.1	-0.344637	0.899833	0.1	-0.32277	0.899833	0.1	-0.002013	0.899833	0.1	-0.331595
0.9015	0.1	-0.010816	0.9015	0.1	-0.089503	0.9015	0.1	-0.086487	0.9015	0.1	-0.334555	0.9015	0.1	-0.045174	0.9015	0.1	-0.347359	0.9015	0.1	-0.323012	0.9015	0.1	-0.002828	0.9015	0.1	-0.329183
0.903167	0.1	-0.009413	0.903167	0.1	-0.08759	0.903167	0.1	-0.081558	0.903167	0.1	-0.339691	0.903167	0.1	-0.040219	0.903167	0.1	-0.341537	0.903167	0.1	-0.328741	0.903167	0.1	-0.001968	0.903167	0.1	-0.33289
0.904833	0.1	-0.011567	0.904833	0.1	-0.086329	0.904833	0.1	-0.085426	0.904833	0.1	-0.33384	0.904833	0.1	-0.037654	0.904833	0.1	-0.345896	0.904833	0.1	-0.332947	0.904833	0.1	-0.007329	0.904833	0.1	-0.332015
0.9065	0.1	-0.016012	0.9065	0.1	-0.089986	0.9065	0.1	-0.084761	0.9065	0.1	-0.334509	0.9065	0.1	-0.044547	0.9065	0.1	-0.341898	0.9065	0.1	-0.330432	0.9065	0.1	-0.003718	0.9065	0.1	-0.332459
0.908167	0.1	-0.013322	0.908167	0.1	-0.087662	0.908167	0.1	-0.090631	0.908167	0.1	-0.334015	0.908167	0.1	-0.045759	0.908167	0.1	-0.347543	0.908167	0.1	-0.328136	0.908167	0.1	0.001436	0.908167	0.1	-0.329869
0.909833	0.1	-0.016889	0.909833	0.1	-0.088507	0.909833	0.1	-0.086811	0.909833	0.1	-0.334021	0.909833	0.1	-0.041468	0.909833	0.1	-0.341669	0.909833	0.1	-0.328873	0.909833	0.1	-0.003744	0.909833	0.1	-0.327986
0.9115	0.1	-0.010718	0.9115	0.1	-0.084948	0.9115	0.1	-0.082725	0.9115	0.1	-0.339173	0.9115	0.1	-0.042012	0.9115	0.1	-0.35138	0.9115	0.1	-0.335598	0.9115	0.1	-0.005775	0.9115	0.1	-0.328809
0.913167	0.1	-0.010478	0.913167	0.1	-0.084481	0.913167	0.1	-0.085762	0.913167	0.1	-0.338056	0.913167	0.1	-0.045046	0.913167	0.1	-0.33947	0.913167	0.1	-0.329376	0.913167	0.1	0.000624	0.913167	0.1	-0.330311
0.914833	0.1	-0.010277	0.914833	0.1	-0.094495	0.914833	0.1	-0.090593	0.914833	0.1	-0.341224	0.914833	0.1	-0.044264	0.914833	0.1	-0.345494	0.914833	0.1	-0.322419	0.914833	0.1	0.001175	0.914833	0.1	-0.331525
0.9165	0.1	-0.012292	0.9165	0.1	-0.089318	0.9165	0.1	-0.089154	0.9165	0.1	-0.342054	0.9165	0.1	-0.039674	0.9165	0.1	-0.345939	0.9165	0.1	-0.323257	0.9165	0.1	0.002074	0.9165	0.1	-0.334103
0.918167	0.1	-0.014127	0.918167	0.1	-0.093565	0.918167	0.1	-0.085543	0.918167	0.1	-0.346113	0.918167	0.1	-0.041866	0.918167	0.1	-0.348051	0.918167	0.1	-0.329998	0.918167	0.1	-0.003336	0.918167	0.1	-0.33539
0.919833	0.1	-0.013417	0.919833	0.1	-0.09768	0.919833	0.1	-0.082678	0.919833	0.1	-0.342858	0.919833	0.1	-0.036385	0.919833	0.1	-0.350701	0.919833	0.1	-0.329758	0.919833	0.1	-0.007131	0.919833	0.1	-0.33671
0.9215	0.1	-0.00973	0.9215	0.1	-0.096739	0.9215	0.1	-0.08662	0.9215	0.1	-0.343878	0.9215	0.1	-0.042285	0.9215	0.1	-0.347236	0.9215	0.1	-0.32968	0.9215	0.1	-0.006221	0.9215	0.1	-0.331108
0.923167	0.1	-0.013807	0.923167	0.1	-0.094766	0.923167	0.1	-0.091351	0.923167	0.1	-0.340154	0.923167	0.1	-0.039938	0.923167	0.1	-0.349077	0.923167	0.1	-0.331029	0.923167	0.1	-0.005209	0.923167	0.1	-0.330913
0.924833	0.1	-0.007969	0.924833	0.1	-0.089331	0.924833	0.1	-0.087339	0.924833	0.1	-0.342235	0.924833	0.1	-0.03915	0.924833	0.1	-0.35008	0.924833	0.1	-0.33178	0.924833	0.1	-0.007274	0.924833	0.1	-0.333419
0.9265	0.1	-0.010066	0.9265	0.1	-0.091522	0.9265	0.1	-0.084548	0.9265	0.1	-0.344066	0.9265	0.1	-0.043033	0.9265	0.1	-0.347221	0.9265	0.1	-0.33224	0.9265	0.1	-0.008721	0.9265	0.1	-0.334715
0.928167	0.1	-0.013119	0.928167	0.1	-0.095374	0.928167	0.1	-0.082727	0.928167	0.1	-0.341964	0.928167	0.1	-0.040144	0.928167	0.1	-0.348608	0.928167	0.1	-0.33293	0.928167	0.1	-0.003914	0.928167	0.1	-0.334312
0.929833	0.1	-0.011917	0.929833	0.1	-0.092701	0.929833	0.1	-0.079939	0.929833	0.1	-0.336729	0.929833	0.1	-0.040177	0.929833	0.1	-0.347536	0.929833	0.1	-0.334073	0.929833	0.1	-0.00751	0.929833	0.1	-0.340072
0.9315	0.1	-0.012898	0.9315	0.1	-0.085037	0.9315	0.1	-0.07859	0.9315	0.1	-0.336963	0.9315	0.1	-0.035578	0.9315	0.1	-0.345112	0.9315	0.1	-0.33196	0.9315	0.1	-0.007542	0.9315	0.1	-0.340638
0.933167	0.1	-0.013782	0.933167	0.1	-0.084313	0.933167	0.1	-0.085294	0.933167	0.1	-0.334776	0.933167	0.1	-0.040329	0.933167	0.1	-0.344446	0.933167	0.1	-0.33359	0.933167	0.1	-0.00609	0.933167	0.1	-0.335337
0.934833	0.1	-0.016416	0.934833	0.1	-0.080433	0.934833	0.1	-0.087754	0.934833	0.1	-0.335197	0.934833	0.1	-0.042825	0.934833	0.1	-0.343777	0.934833	0.1	-0.326862	0.934833	0.1	-0.003063	0.934833	0.1	-0.331723
0.9365	0.1	-0.014766	0.9365	0.1	-0.085562	0.9365	0.1	-0.084167	0.9365	0.1	-0.342141	0.9365	0.1	-0.042816	0.9365	0.1	-0.344032	0.9365	0.1	-0.33062	0.9365	0.1	-0.006906	0.9365	0.1	-0.333992
0.938167	0.1	-0.014559	0.938167	0.1	-0.091857	0.938167	0.1	-0.091853	0.938167	0.1	-0.340126	0.938167	0.1	-0.03942	0.938167	0.1	-0.348611	0.938167	0.1	-0.329107	0.938167	0.1	-0.001498	0.938167	0.1	-0.331893
0.939833	0.1	-0.015373	0.939833	0.1	-0.089341	0.939833	0.1	-0.089608	0.939833	0.1	-0.342808	0.939833	0.1	-0.042879	0.939833	0.1	-0.346739	0.939833	0.1	-0.334211	0.939833	0.1	0.000696	0.939833	0.1	-0.336679
0.9415	0.1	-0.016093	0.9415	0.1	-0.086041	0.9415	0.1	-0.090036	0.9415	0.1	-0.346402	0.9415	0.1	-0.043179	0.9415	0.1	-0.339045	0.9415	0.1	-0.327973	0.9415	0.1	0.000453	0.9415	0.1	-0.334828
0.943167	0.1	-0.017488	0.943167	0.1	-0.086325	0.943167	0.1	-0.091426	0.943167	0.1	-0.341911	0.943167	0.1	-0.042031	0.943167	0.1	-0.347127	0.943167	0.1	-0.334607	0.943167	0.1	0.001671	0.943167	0.1	-0.33928
0.944833	0.1	-0.016741	0.944833	0.1	-0.091483	0.944833	0.1	-0.090188	0.944833	0.1	-0.339425	0.944833	0.1	-0.037851	0.944833	0.1	-0.344653	0.944833	0.1	-0.336249	0.944833	0.1	-0.007727	0.944833	0.1	-0.338018
0.9465	0.1	-0.015616	0.9465	0.1	-0.08996	0.9465	0.1	-0.089658	0.9465	0.1	-0.341692	0.9465	0.1	-0.041503	0.9465	0.1	-0.342075	0.9465	0.1	-0.334765	0.9465	0.1	-0.000684	0.9465	0.1	-0.332979
0.948167	0.1	-0.016674	0.948167	0.1	-0.09309	0.948167	0.1	-0.0943	0.948167	0.1	-0.340027	0.948167	0.1	-0.036496	0.948167	0.1	-0.346502	0.948167	0.1	-0.336955	0.948167	0.1	-0.006969	0.948167	0.1	-0.328319
0.949833	0.1	-0.013955	0.949833	0.1	-0.091722	0.949833	0.1	-0.094936	0.949833	0.1	-0.339609	0.949833	0.1	-0.042922	0.949833	0.1	-0.341992	0.949833	0.1	-0.329046	0.949833	0.1	0.001567	0.949833	0.1	-0.324858
0.9515	0.1	-0.013919	0.9515	0.1	-0.090242	0.9515	0.1	-0.095716	0.9515	0.1	-0.338606	0.9515	0.1	-0.043697	0.9515	0.1	-0.345367	0.9515	0.1	-0.334561	0.9515	0.1	2.3e-05	0.9515	0.1	-0.330854
0.953167	0.1	-0.01229	0.953167	0.1	-0.091599	0.953167	0.1	-0.093044	0.953167	0.1	-0.342629	0.953167	0.1	-0.040566	0.953167	0.1	-0.351335	0.953167	0.1	-0.333209	0.953167	0.1	-0.004903	0.953167	0.1	-0.333137
0.954833	0.1	-0.007711	0.954833	0.1	-0.091177	0.954833	0.1	-0.090876	0.954833	0.1	-0.346982	0.954833	0.1	-0.040182	0.954833	0.1	-0.346338	0.954833	0.1	-0.335371	0.954833	0.1	-0.006908	0.954833	0.1	-0.334193
0.9565	0.1	-0.015929	0.9565	0.1	-0.088545	0.9565	0.1	-0.08661	0.9565	0.1	-0.34175	0.9565	0.1	-0.04011	0.9565	0.1	-0.349553	0.9565	0.1	-0.329887	0.9565	0.1	-0.001965	0.9565	0.1	-0.33258
0.958167	0.1	-0.011639	0.958167	0.1	-0.088778	0.958167	0.1	-0.088535	0.958167	0.1	-0.34211	0.958167	0.1	-0.043093	0.958167	0.1	-0.344062	0.958167	0.1	-0.329742	0.958167	0.1	-0.003855	0.958167	0.1	-0.336019
0.959833	0.1	-0.014318	0.959833	0.1	-0.086978	0.959833	0.1	-0.083925	0.959833	0.1	-0.337473	0.959833	0.1	-0.044746	0.959833	0.1	-0.347031	0.959833	0.1	-0.332017	0.959833	0.1	0.001571	0.959833	0.1	-0.33194
0.9615	0.1	-0.015235	0.9615	0.1	-0.091557	0.9615	0.1	-0.081752	0.9615	0.1	-0.340726	0.9615	0.1	-0.046037	0.9615	0.1	-0.350023	0.9615	0.1	-0.333455	0.9615	0.1	-0.001422	0.9615	0.1	-0.335234
0.963167	0.1	-0.014992	0.963167	0.1	-0.084962	0.963167	0.1	-0.087832	0.963167	0.1	-0.33887	0.963167	0.1	-0.043705	0.963167	0.1	-0.351518	0.963167	0.1	-0.338642	0.963167	0.1	-0.001984	0.963167	0.1	-0.336582
0.964833	0.1	-0.010726	0.964833	0.1	-0.083726	0.964833	0.1	-0.085842	0.964833	0.1	-0.33677	0.964833	0.1	-0.041745	0.964833	0.1	-0.354112	0.964833	0.1	-0.341699	0.964833	0.1	-0.003726	0.964833	0.1	-0.339274
0.9665	0.1	-0.013178	0.9665	0.1	-0.08659	0.9665	0.1	-0.08212	0.9665	0.1	-0.342379	0.9665	0.1	-0.043656	0.9665	0.1	-0.348773	0.9665	0.1	-0.336899	0.9665	0.1	-0.005902	0.9665	0.1	-0.337511
0.968167	0.1	-0.014779	0.968167	0.1	-0.089935	0.968167	0.1	-0.086294	0.968167	0.1	-0.344512	0.968167	0.1	-0.044311	0.968167	0.1	-0.351694	0.968167	0.1	-0.336176	0.968167	0.1	-0.004605	0.968167	0.1	-0.341374
0.969833	0.1	-0.012499	0.969833	0.1	-0.091234	0.969833	0.1	-0.090985	0.969833	0.1	-0.341309	0.969833	0.1	-0.047108	0.969833	0.1	-0.355712	0.969833	0.1	-0.335443	0.969833	0.1	-2.5e-05	0.969833	0.1	-0.341792
0.9715	0.1	-0.013526	0.9715	0.1	-0.094979	0.9715	0.1	-0.087158	0.9715	0.1	-0.343352	0.9715	0.1	-0.050143	0.9715	0.1	-0.356795	0.9715	0.1	-0.335365	0.9715	0.1	-0.000284	0.9715	0.1	-0.341496
0.973167	0.1	-0.01147	0.973167	0.1	-0.093543	0.973167	0.1	-0.086379	0.973167	0.1	-0.340643	0.973167	0.1	-0.048096	0.973167	0.1	-0.357339	0.973167	0.1	-0.33549	0.973167	0.1	-0.005819	0.973167	0.1	-0.344498
0.974833	0.1	-0.011075	0.974833	0.1	-0.091362	0.974833	0.1	-0.084486	0.974833	0.1	-0.34172	0.974833	0.1	-0.039909	0.974833	0.1	-0.361431	0.974833	0.1	-0.331367	0.974833	0.1	0.001101	0.974833	0.1	-0.339951
0.9765	0.1	-0.013863	0.9765	0.1	-0.09353	0.9765	0.1	-0.090123	0.9765	0.1	-0.339076	0.9765	0.1	-0.043994	0.9765	0.1	-0.351378	0.9765	0.1	-0.33362	0.9765	0.1	0.001703	0.9765	0.1	-0.341542
0.978167	0.1	-0.009581	0.978167	0.1	-0.092232	0.978167	0.1	-0.094029	0.978167	0.1	-0.341858	0.978167	0.1	-0.043228	0.978167	0.1	-0.348288	0.978167	0.1	-0.338389	0.978167	0.1	-0.001045	0.978167	0.1	-0.338813
0.979833	0.1	-0.009961	0.979833	0.1	-0.092047	0.979833	0.1	-0.087463	0.979833	0.1	-0.34597	0.979833	0.1	-0.047369	0.979833	0.1	-0.351284	0.979833	0.1	-0.336633	0.979833	0.1	0.001648	0.979833	0.1	-0.339422
0.9815	0.1	-0.014127	0.9815	0.1	-0.092755	0.9815	0.1	-0.095086	0.9815	0.1	-0.345723	0.9815	0.1	-0.046162	0.9815	0.1	-0.353198	0.9815	0.1	-0.33428	0.9815	0.1	0.000389	0.9815	0.1	-0.344934
0.983167	0.1	-0.013178	0.983167	0.1	-0.095323	0.983167	0.1	-0.095412	0.983167	0.1	-0.34836	0.983167	0.1	-0.048699	0.983167	0.1	-0.348778	0.983167	0.1	-0.336626	0.983167	0.1	-0.003722	0.983167	0.1	-0.343108
0.984833	0.1	-0.013117	0.984833	0.1	-0.093171	0.984833	0.1	-0.095577	0.984833	0.1	-0.347384	0.984833	0.1	-0.047044	0.984833	0.1	-0.349593	0.984833	0.1	-0.338391	0.984833	0.1	-0.001502	0.984833	0.1	-0.346896
0.9865	0.1	-0.01597	0.9865	0.1	-0.089001	0.9865	0.1	-0.093734	0.9865	0.1	-0.341735	0.9865	0.1	-0.045129	0.9865	0.1	-0.353991	0.9865	0.1	-0.340397	0.9865	0.1	-0.001189	0.9865	0.1	-0.339384
0.988167	0.1	-0.015141	0.988167	0.1	-0.091105	0.988167	0.1	-0.093483	0.988167	0.1	-0.341176	0.988167	0.1	-0.039815	0.988167	0.1	-0.354927	0.988167	0.1	-0.339342	0.988167	0.1	-0.000105	0.988167	0.1	-0.339452
0.989833	0.1	-0.013505	0.989833	0.1	-0.089302	0.989833	0.1	-0.086814	0.989833	0.1	-0.346552	0.989833	0.1	-0.044704	0.989833	0.1	-0.351869	0.989833	0.1	-0.341672	0.989833	0.1	0.002027	0.989833	0.1	-0.336759
0.9915	0.1	-0.012332	0.9915	0.1	-0.089448	0.9915	0.1	-0.08986	0.9915	0.1	-0.34395	0.9915	0.1	-0.046132	0.9915	0.1	-0.350763	0.9915	0.1	-0.343746	0.9915	0.1	-0.00034	0.9915	0.1	-0.343435
0.993167	0.1	-0.017362	0.993167	0.1	-0.096724	0.993167	0.1	-0.091213	0.993167	0.1	-0.342776	0.993167	0.1	-0.04031	0.993167	0.1	-0.351215	0.993167	0.1	-0.34215	0.993167	0.1	-0.001443	0.993167	0.1	-0.344373
0.994833	0.1	-0.014922	0.994833	0.1	-0.094341	0.994833	0.1	-0.091636	0.994833	0.1	-0.335121	0.994833	0.1	-0.036189	0.994833	0.1	-0.352827	0.994833	0.1	-0.345656	0.994833	0.1	-0.00123	0.994833	0.1	-0.343205
0.9965	0.1	-0.01675	0.9965	0.1	-0.095153	0.9965	0.1	-0.090337	0.9965	0.1	-0.339758	0.9965	0.1	-0.043097	0.9965	0.1	-0.354266	0.9965	0.1	-0.336866	0.9965	0.1	-0.002435	0.9965	0.1	-0.339683
0.998167	0.1	-0.016403	0.998167	0.1	-0.09429	0.998167	0.1	-0.088053	0.998167	0.1	-0.341614	0.998167	0.1	-0.041646	0.998167	0.1	-0.355991	0.998167	0.1	-0.344533	0.998167	0.1	-0.002459	0.998167	0.1	-0.342797
0.999833	0.1	-0.013145	0.999833	0.1	-0.095626	0.999833	0.1	-0.090221	0.999833	0.1	-0.344422	0.999833	0.1	-0.048173	0.999833	0.1	-0.359206	0.999833	0.1	-0.34032	0.999833	0.1	0.002196	0.999833	0.1	-0.344014
1.0015	0.1	-0.017599	1.0015	0.1	-0.090222	1.0015	0.1	-0.086656	1.0015	0.1	-0.344145	1.0015	0.1	-0.043606	1.0015	0.1	-0.35585	1.0015	0.1	-0.339392	1.0015	0.1	-0.002614	1.0015	0.1	-0.347604
1.00317	0.1	-0.019049	1.00317	0.1	-0.088483	1.00317	0.1	-0.087389	1.00317	0.1	-0.347746	1.00317	0.1	-0.046296	1.00317	0.1	-0.354178	1.00317	0.1	-0.343742	1.00317	0.1	0.002686	1.00317	0.1	-0.34461
1.00483	0.1	-0.018445	1.00483	0.1	-0.095494	1.00483	0.1	-0.091021	1.00483	0.1	-0.352681	1.00483	0.1	-0.043542	1.00483	0.1	-0.358341	1.00483	0.1	-0.344697	1.00483	0.1	0.002153	1.00483	0.1	-0.348195
1.0065	0.1	-0.016646	1.0065	0.1	-0.094847	1.0065	0.1	-0.090074	1.0065	0.1	-0.34936	1.0065	0.1	-0.043374	1.0065	0.1	-0.35874	1.0065	0.1	-0.343337	1.0065	0.1	-0.001205	1.0065	0.1	-0.3444
1.00817	0.1	-0.02013	1.00817	0.1	-0.100643	1.00817	0.1	-0.087574	1.00817	0.1	-0.344105	1.00817	0.1	-0.040444	1.00817	0.1	-0.364102	1.00817	0.1	-0.337131	1.00817	0.1	-0.00464	1.00817	0.1	-0.3415
1.00983	0.1	-0.015148	1.00983	0.1	-0.092637	1.00983	0.1	-0.092459	1.00983	0.1	-0.351109	1.00983	0.1	-0.042667	1.00983	0.1	-0.359348	1.00983	0.1	-0.342532	1.00983	0.1	-0.003426	1.00983	0.1	-0.344751
1.0115	0.1	-0.009846	1.0115	0.1	-0.095384	1.0115	0.1	-0.092131	1.0115	0.1	-0.348659	1.0115	0.1	-0.043778	1.0115	0.1	-0.351009	1.0115	0.1	-0.33786	1.0115	0.1	-0.000507	1.0115	0.1	-0.346041
1.01317	0.1	-0.01607	1.01317	0.1	-0.095799	1.01317	0.1	-0.092549	1.01317	0.1	-0.345133	1.01317	0.1	-0.04412	1.01317	0.1	-0.35155	1.01317	0.1	-0.345355	1.01317	0.1	0.000356	1.01317	0.1	-0.346262
1.01483	0.1	-0.01459	1.01483	0.1	-0.092687	1.01483	0.1	-0.095192	1.01483	0.1	-0.346014	1.01483	0.1	-0.039893	1.01483	0.1	-0.353204	1.01483	0.1	-0.348102	1.01483	0.1	-0.000176	1.01483	0.1	-0.352673
1.0165	0.1	-0.011649	1.0165	0.1	-0.088505	1.0165	0.1	-0.094881	1.0165	0.1	-0.348592	1.0165	0.1	-0.042557	1.0165	0.1	-0.353527	1.0165	0.1	-0.346087	1.0165	0.1	-0.000578	1.0165	0.1	-0.350458
1.01817	0.1	-0.010904	1.01817	0.1	-0.093321	1.01817	0.1	-0.09677	1.01817	0.1	-0.349666	1.01817	0.1	-0.046445	1.01817	0.1	-0.353478	1.01817	0.1	-0.344617	1.01817	0.1	0.00023	1.01817	0.1	-0.347126
1.01983	0.1	-0.012195	1.01983	0.1	-0.087604	1.01983	0.1	-0.090727	1.01983	0.1	-0.34735	1.01983	0.1	-0.044617	1.01983	0.1	-0.3553	1.01983	0.1	-0.348278	1.01983	0.1	4.9e-05	1.01983	0.1	-0.352138
1.0215	0.1	-0.009369	1.0215	0.1	-0.093323	1.0215	0.1	-0.089171	1.0215	0.1	-0.353863	1.0215	0.1	-0.038384	1.0215	0.1	-0.359025	1.0215	0.1	-0.348433	1.0215	0.1	-0.00632	1.0215	0.1	-0.347754
1.02317	0.1	-0.012583	1.02317	0.1	-0.093054	1.02317	0.1	-0.090193	1.02317	0.1	-0.350997	1.02317	0.1	-0.040756	1.02317	0.1	-0.355006	1.02317	0.1	-0.344243	1.02317	0.1	-0.009256	1.02317	0.1	-0.34296
1.02483	0.1	-0.01448	1.02483	0.1	-0.092995	1.02483	0.1	-0.088478	1.02483	0.1	-0.350698	1.02483	0.1	-0.039132	1.02483	0.1	-0.360983	1.02483	0.1	-0.340893	1.02483	0.1	-0.006027	1.02483	0.1	-0.349679
1.0265	0.1	-0.010053	1.0265	0.1	-0.0969	1.0265	0.1	-0.088043	1.0265	0.1	-0.354192	1.0265	0.1	-0.040918	1.0265	0.1	-0.36434	1.0265	0.1	-0.343952	1.0265	0.1	-0.008694	1.0265	0.1	-0.34367
1.02817	0.1	-0.016603	1.02817	0.1	-0.09337	1.02817	0.1	-0.084807	1.02817	0.1	-0.353381	1.02817	0.1	-0.04378	1.02817	0.1	-0.364212	1.02817	0.1	-0.345226	1.02817	0.1	-0.004022	1.02817	0.1	-0.349739
1.02983	0.1	-0.01933	1.02983	0.1	-0.097714	1.02983	0.1	-0.086381	1.02983	0.1	-0.352596	1.02983	0.1	-0.046967	1.02983	0.1	-0.372252	1.02983	0.1	-0.348957	1.02983	0.1	-0.003262	1.02983	0.1	-0.349831
1.0315	0.1	-0.017664	1.0315	0.1	-0.096924	1.0315	0.1	-0.090017	1.0315	0.1	-0.347315	1.0315	0.1	-0.041813	1.0315	0.1	-0.369967	1.0315	0.1	-0.346842	1.0315	0.1	-0.004343	1.0315	0.1	-0.350003
1.03317	0.1	-0.018819	1.03317	0.1	-0.100297	1.03317	0.1	-0.087219	1.03317	0.1	-0.344298	1.03317	0.1	-0.046371	1.03317	0.1	-0.367273	1.03317	0.1	-0.345409	1.03317	0.1	-0.002236	1.03317	0.1	-0.352062
1.03483	0.1	-0.017184	1.03483	0.1	-0.102433	1.03483	0.1	-0.081081	1.03483	0.1	-0.350245	1.03483	0.1	-0.043276	1.03483	0.1	-0.363283	1.03483	0.1	-0.34566	1.03483	0.1	-0.009931	1.03483	0.1	-0.354014
1.0365	0.1	-0.016297	1.0365	0.1	-0.096851	1.0365	0.1	-0.087747	1.0365	0.1	-0.350112	1.0365	0.1	-0.041024	1.0365	0.1	-0.36566	1.0365	0.1	-0.346204	1.0365	0.1	-0.007653	1.0365	0.1	-0.352009
1.03817	0.1	-0.015699	1.03817	0.1	-0.089866	1.03817	0.1	-0.089319	1.03817	0.1	-0.35323	1.03817	0.1	-0.043791	1.03817	0.1	-0.363569	1.03817	0.1	-0.347606	1.03817	0.1	-0.007569	1.03817	0.1	-0.347814
1.03983	0.1	-0.013318	1.03983	0.1	-0.092611	1.03983	0.1	-0.088635	1.03983	0.1	-0.353482	1.03983	0.1	-0.047852	1.03983	0.1	-0.361098	1.03983	0.1	-0.344785	1.03983	0.1	-0.006392	1.03983	0.1	-0.346685
1.0415	0.1	-0.017564	1.0415	0.1	-0.092485	1.0415	0.1	-0.087621	1.0415	0.1	-0.348631	1.0415	0.1	-0.045777	1.0415	0.1	-0.366624	1.0415	0.1	-0.34614	1.0415	0.1	-0.00745	1.0415	0.1	-0.346498
1.04317	0.1	-0.018497	1.04317	0.1	-0.089029	1.04317	0.1	-0.090552	1.04317	0.1	-0.355006	1.04317	0.1	-0.045541	1.04317	0.1	-0.367244	1.04317	0.1	-0.344687	1.04317	0.1	-0.001984	1.04317	0.1	-0.349303
1.04483	0.1	-0.013899	1.04483	0.1	-0.089302	1.04483	0.1	-0.08488	1.04483	0.1	-0.356007	1.04483	0.1	-0.043281	1.04483	0.1	-0.362136	1.04483	0.1	-0.345383	1.04483	0.1	-0.003734	1.04483	0.1	-0.350497
1.0465	0.1	-0.015228	1.0465	0.1	-0.091676	1.0465	0.1	-0.087924	1.0465	0.1	-0.351184	1.0465	0.1	-0.043497	1.0465	0.1	-0.36051	1.0465	0.1	-0.345893	1.0465	0.1	-0.006028	1.0465	0.1	-0.355414
1.04817	0.1	-0.019238	1.04817	0.1	-0.094822	1.04817	0.1	-0.087101	1.04817	0.1	-0.347273	1.04817	0.1	-0.044197	1.04817	0.1	-0.361669	1.04817	0.1	-0.350292	1.04817	0.1	0.000865	1.04817	0.1	-0.357412
1.04983	0.1	-0.015461	1.04983	0.1	-0.099366	1.04983	0.1	-0.089199	1.04983	0.1	-0.351011	1.04983	0.1	-0.045834	1.04983	0.1	-0.359896	1.04983	0.1	-0.349268	1.04983	0.1	-0.001563	1.04983	0.1	-0.351186
1.0515	0.1	-0.013751	1.0515	0.1	-0.09272	1.0515	0.1	-0.088196	1.0515	0.1	-0.350365	1.0515	0.1	-0.052345	1.0515	0.1	-0.361784	1.0515	0.1	-0.35257	1.0515	0.1	-0.000172	1.0515	0.1	-0.350466
1.05317	0.1	-0.01363	1.05317	0.1	-0.088514	1.05317	0.1	-0.090676	1.05317	0.1	-0.352136	1.05317	0.1	-0.048944	1.05317	0.1	-0.36025	1.05317	0.1	-0.354718	1.05317	0.1	-0.007182	1.05317	0.1	-0.353301
1.05483	0.1	-0.015979	1.05483	0.1	-0.086291	1.05483	0.1	-0.09082	1.05483	0.1	-0.354448	1.05483	0.1	-0.043005	1.05483	0.1	-0.357675	1.05483	0.1	-0.349589	1.05483	0.1	-0.005287	1.05483	0.1	-0.353333
1.0565	0.1	-0.017733	1.0565	0.1	-0.091092	1.0565	0.1	-0.087881	1.0565	0.1	-0.355518	1.0565	0.1	-0.041548	1.0565	0.1	-0.356518	1.0565	0.1	-0.34829	1.0565	0.1	-0.006053	1.0565	0.1	-0.356163
1.05817	0.1	-0.019924	1.05817	0.1	-0.092024	1.05817	0.1	-0.088333	1.05817	0.1	-0.355419	1.05817	0.1	-0.040615	1.05817	0.1	-0.356274	1.05817	0.1	-0.351207	1.05817	0.1	-0.006435	1.05817	0.1	-0.349303
1.05983	0.1	-0.016369	1.05983	0.1	-0.094968	1.05983	0.1	-0.089733	1.05983	0.1	-0.352029	1.05983	0.1	-0.043841	1.05983	0.1	-0.358796	1.05983	0.1	-0.349053	1.05983	0.1	-0.007378	1.05983	0.1	-0.35293
1.0615	0.1	-0.015726	1.0615	0.1	-0.094921	1.0615	0.1	-0.093278	1.0615	0.1	-0.351004	1.0615	0.1	-0.040587	1.0615	0.1	-0.360225	1.0615	0.1	-0.348311	1.0615	0.1	-0.004547	1.0615	0.1	-0.349324
1.06317	0.1	-0.010869	1.06317	0.1	-0.096103	1.06317	0.1	-0.089694	1.06317	0.1	-0.353466	1.06317	0.1	-0.045918	1.06317	0.1	-0.366946	1.06317	0.1	-0.350835	1.06317	0.1	-0.006317	1.06317	0.1	-0.359868
1.06483	0.1	-0.012752	1.06483	0.1	-0.099054	1.06483	0.1	-0.090708	1.06483	0.1	-0.352561	1.06483	0.1	-0.044814	1.06483	0.1	-0.364295	1.06483	0.1	-0.354394	1.06483	0.1	-0.003015	1.06483	0.1	-0.358205
1.0665	0.1	-0.017521	1.0665	0.1	-0.101688	1.0665	0.1	-0.090168	1.0665	0.1	-0.358018	1.0665	0.1	-0.045645	1.0665	0.1	-0.360285	1.0665	0.1	-0.352696	1.0665	0.1	-1.6e-05	1.0665	0.1	-0.352673
1.06817	0.1	-0.01853	1.06817	0.1	-0.100158	1.06817	0.1	-0.091911	1.06817	0.1	-0.355881	1.06817	0.1	-0.042329	1.06817	0.1	-0.362482	1.06817	0.1	-0.354865	1.06817	0.1	-0.00032	1.06817	0.1	-0.353185
1.06983	0.1	-0.014068	1.06983	0.1	-0.097591	1.06983	0.1	-0.0916	1.06983	0.1	-0.353895	1.06983	0.1	-0.044985	1.06983	0.1	-0.360556	1.06983	0.1	-0.355864	1.06983	0.1	-0.002654	1.06983	0.1	-0.347229
1.0715	0.1	-0.017852	1.0715	0.1	-0.099327	1.0715	0.1	-0.089141	1.0715	0.1	-0.357925	1.0715	0.1	-0.052146	1.0715	0.1	-0.367699	1.0715	0.1	-0.345434	1.0715	0.1	-0.002016	1.0715	0.1	-0.351644
1.07317	0.1	-0.020468	1.07317	0.1	-0.099523	1.07317	0.1	-0.088665	1.07317	0.1	-0.351978	1.07317	0.1	-0.046626	1.07317	0.1	-0.372315	1.07317	0.1	-0.349599	1.07317	0.1	-0.004677	1.07317	0.1	-0.35662
1.07483	0.1	-0.021772	1.07483	0.1	-0.09916	1.07483	0.1	-0.089479	1.07483	0.1	-0.354361	1.07483	0.1	-0.045333	1.07483	0.1	-0.374495	1.07483	0.1	-0.346912	1.07483	0.1	-0.002014	1.07483	0.1	-0.355451
1.0765	0.1	-0.013195	1.0765	0.1	-0.101032	1.0765	0.1	-0.085864	1.0765	0.1	-0.357561	1.0765	0.1	-0.047826	1.0765	0.1	-0.364032	1.0765	0.1	-0.35001	1.0765	0.1	-0.007023	1.0765	0.1	-0.358142
1.07817	0.1	-0.014797	1.07817	0.1	-0.09355	1.07817	0.1	-0.084936	1.07817	0.1	-0.35355	1.07817	0.1	-0.043035	1.07817	0.1	-0.361454	1.07817	0.1	-0.344901	1.07817	0.1	-0.007559	1.07817	0.1	-0.35852
1.07983	0.1	-0.011502	1.07983	0.1	-0.095292	1.07983	0.1	-0.089626	1.07983	0.1	-0.355528	1.07983	0.1	-0.048734	1.07983	0.1	-0.364995	1.07983	0.1	-0.344864	1.07983	0.1	-0.000322	1.07983	0.1	-0.362068
1.0815	0.1	-0.012952	1.0815	0.1	-0.093366	1.0815	0.1	-0.092722	1.0815	0.1	-0.351998	1.0815	0.1	-0.049116	1.0815	0.1	-0.371467	1.0815	0.1	-0.348273	1.0815	0.1	-0.006349	1.0815	0.1	-0.361488
1.08317	0.1	-0.01154	1.08317	0.1	-0.096545	1.08317	0.1	-0.092383	1.08317	0.1	-0.35082	1.08317	0.1	-0.047624	1.08317	0.1	-0.367225	1.08317	0.1	-0.344282	1.08317	0.1	-0.009143	1.08317	0.1	-0.35721
1.08483	0.1	-0.011303	1.08483	0.1	-0.09646	1.08483	0.1	-0.09037	1.08483	0.1	-0.360952	1.08483	0.1	-0.039797	1.08483	0.1	-0.369768	1.08483	0.1	-0.35104	1.08483	0.1	-0.000983	1.08483	0.1	-0.356794
1.0865	0.1	-0.012709	1.0865	0.1	-0.090432	1.0865	0.1	-0.091215	1.0865	0.1	-0.35801	1.0865	0.1	-0.040119	1.0865	0.1	-0.36772	1.0865	0.1	-0.348514	1.0865	0.1	-0.000351	1.0865	0.1	-0.357385
1.08817	0.1	-0.020262	1.08817	0.1	-0.087917	1.08817	0.1	-0.095446	1.08817	0.1	-0.360106	1.08817	0.1	-0.041202	1.08817	0.1	-0.37325	1.08817	0.1	-0.345157	1.08817	0.1	-0.002337	1.08817	0.1	-0.356126
1.08983	0.1	-0.014936	1.08983	0.1	-0.091561	1.08983	0.1	-0.098984	1.08983	0.1	-0.358006	1.08983	0.1	-0.041703	1.08983	0.1	-0.372649	1.08983	0.1	-0.351525	1.08983	0.1	-0.004164	1.08983	0.1	-0.354657
1.0915	0.1	-0.015899	1.0915	0.1	-0.08882	1.0915	0.1	-0.093673	1.0915	0.1	-0.363031	1.0915	0.1	-0.043458	1.0915	0.1	-0.374408	1.0915	0.1	-0.353948	1.0915	0.1	-0.010062	1.0915	0.1	-0.357242
1.09317	0.1	-0.017588	1.09317	0.1	-0.088795	1.09317	0.1	-0.09411	1.09317	0.1	-0.353435	1.09317	0.1	-0.043037	1.09317	0.1	-0.37037	1.09317	0.1	-0.353564	1.09317	0.1	-0.005379	1.09317	0.1	-0.353914
1.09483	0.1	-0.015025	1.09483	0.1	-0.089957	1.09483	0.1	-0.094339	1.09483	0.1	-0.351364	1.09483	0.1	-0.045638	1.09483	0.1	-0.373691	1.09483	0.1	-0.354927	1.09483	0.1	-0.005725	1.09483	0.1	-0.352921
1.0965	0.1	-0.014951	1.0965	0.1	-0.093671	1.0965	0.1	-0.097341	1.0965	0.1	-0.350966	1.0965	0.1	-0.046094	1.0965	0.1	-0.375936	1.0965	0.1	-0.357652	1.0965	0.1	-0.000161	1.0965	0.1	-0.356582
1.09817	0.1	-0.014799	1.09817	0.1	-0.093589	1.09817	0.1	-0.094357	1.09817	0.1	-0.356955	1.09817	0.1	-0.042389	1.09817	0.1	-0.373574	1.09817	0.1	-0.357841	1.09817	0.1	0.001566	1.09817	0.1	-0.358959
1.09983	0.1	-0.01563	1.09983	0.1	-0.094091	1.09983	0.1	-0.094419	1.09983	0.1	-0.35417	1.09983	0.1	-0.044299	1.09983	0.1	-0.37172	1.09983	0.1	-0.352369	1.09983	0.1	-0.001351	1.09983	0.1	-0.359641
1.1015	0.1	-0.012471	1.1015	0.1	-0.09485	1.1015	0.1	-0.095834	1.1015	0.1	-0.35789	1.1015	0.1	-0.045432	1.1015	0.1	-0.370124	1.1015	0.1	-0.356467	1.1015	0.1	0.001984	1.1015	0.1	-0.35906
1.10317	0.1	-0.017172	1.10317	0.1	-0.099206	1.10317	0.1	-0.096371	1.10317	0.1	-0.364184	1.10317	0.1	-0.041462	1.10317	0.1	-0.376423	1.10317	0.1	-0.358084	1.10317	0.1	-0.003895	1.10317	0.1	-0.359566
1.10483	0.1	-0.020244	1.10483	0.1	-0.101886	1.10483	0.1	-0.094126	1.10483	0.1	-0.363983	1.10483	0.1	-0.039769	1.10483	0.1	-0.37306	1.10483	0.1	-0.353329	1.10483	0.1	-0.003855	1.10483	0.1	-0.358138
1.1065	0.1	-0.018179	1.1065	0.1	-0.098107	1.1065	0.1	-0.098037	1.1065	0.1	-0.362995	1.1065	0.1	-0.047484	1.1065	0.1	-0.373646	1.1065	0.1	-0.357861	1.1065	0.1	-0.001651	1.1065	0.1	-0.363682
1.10817	0.1	-0.021985	1.10817	0.1	-0.104485	1.10817	0.1	-0.091223	1.10817	0.1	-0.360833	1.10817	0.1	-0.044079	1.10817	0.1	-0.371294	1.10817	0.1	-0.358446	1.10817	0.1	-0.002098	1.10817	0.1	-0.357588
1.10983	0.1	-0.016227	1.10983	0.1	-0.105368	1.10983	0.1	-0.093941	1.10983	0.1	-0.36126	1.10983	0.1	-0.039866	1.10983	0.1	-0.371631	1.10983	0.1	-0.359321	1.10983	0.1	-0.000741	1.10983	0.1	-0.35921
1.1115	0.1	-0.018616	1.1115	0.1	-0.102911	1.1115	0.1	-0.096558	1.1115	0.1	-0.36565	1.1115	0.1	-0.041748	1.1115	0.1	-0.36907	1.1115	0.1	-0.360514	1.1115	0.1	-0.004621	1.1115	0.1	-0.35985
1.11317	0.1	-0.020088	1.11317	0.1	-0.097997	1.11317	0.1	-0.091578	1.11317	0.1	-0.367185	1.11317	0.1	-0.04545	1.11317	0.1	-0.370685	1.11317	0.1	-0.361116	1.11317	0.1	-0.001408	1.11317	0.1	-0.355886
1.11483	0.1	-0.014244	1.11483	0.1	-0.099031	1.11483	0.1	-0.093828	1.11483	0.1	-0.363682	1.11483	0.1	-0.046752	1.11483	0.1	-0.370488	1.11483	0.1	-0.361924	1.11483	0.1	0.004095	1.11483	0.1	-0.35756
1.1165	0.1	-0.01257	1.1165	0.1	-0.09753	1.1165	0.1	-0.091086	1.1165	0.1	-0.364104	1.1165	0.1	-0.046193	1.1165	0.1	-0.369254	1.1165	0.1	-0.363157	1.1165	0.1	0.002803	1.1165	0.1	-0.352097
1.11817	0.1	-0.014526	1.11817	0.1	-0.098248	1.11817	0.1	-0.094962	1.11817	0.1	-0.359998	1.11817	0.1	-0.040337	1.11817	0.1	-0.37246	1.11817	0.1	-0.359749	1.11817	0.1	-0.003775	1.11817	0.1	-0.365452
1.11983	0.1	-0.010063	1.11983	0.1	-0.094084	1.11983	0.1	-0.094468	1.11983	0.1	-0.359509	1.11983	0.1	-0.043492	1.11983	0.1	-0.376246	1.11983	0.1	-0.362949	1.11983	0.1	-0.002658	1.11983	0.1	-0.362421
1.1215	0.1	-0.012194	1.1215	0.1	-0.091637	1.1215	0.1	-0.090278	1.1215	0.1	-0.355322	1.1215	0.1	-0.03995	1.1215	0.1	-0.378599	1.1215	0.1	-0.366262	1.1215	0.1	-0.006078	1.1215	0.1	-0.359523
1.12317	0.1	-0.011624	1.12317	0.1	-0.093843	1.12317	0.1	-0.09733	1.12317	0.1	-0.361474	1.12317	0.1	-0.045644	1.12317	0.1	-0.3749	1.12317	0.1	-0.365984	1.12317	0.1	-0.005362	1.12317	0.1	-0.363154
1.12483	0.1	-0.011458	1.12483	0.1	-0.098372	1.12483	0.1	-0.093892	1.12483	0.1	-0.357813	1.12483	0.1	-0.044798	1.12483	0.1	-0.3694	1.12483	0.1	-0.359996	1.12483	0.1	-0.003292	1.12483	0.1	-0.363878
1.1265	0.1	-0.010482	1.1265	0.1	-0.100377	1.1265	0.1	-0.092383	1.1265	0.1	-0.361139	1.1265	0.1	-0.044003	1.1265	0.1	-0.368291	1.1265	0.1	-0.356583	1.1265	0.1	-0.004255	1.1265	0.1	-0.360334
1.12817	0.1	-0.00909	1.12817	0.1	-0.099165	1.12817	0.1	-0.093596	1.12817	0.1	-0.36493	1.12817	0.1	-0.042505	1.12817	0.1	-0.376137	1.12817	0.1	-0.365483	1.12817	0.1	-0.003193	1.12817	0.1	-0.362802
1.12983	0.1	-0.011463	1.12983	0.1	-0.100226	1.12983	0.1	-0.092862	1.12983	0.1	-0.362421	1.12983	0.1	-0.046412	1.12983	0.1	-0.374471	1.12983	0.1	-0.365266	1.12983	0.1	-0.001866	1.12983	0.1	-0.363995
1.1315	0.1	-0.01273	1.1315	0.1	-0.099797	1.1315	0.1	-0.091575	1.1315	0.1	-0.360125	1.1315	0.1	-0.043802	1.1315	0.1	-0.374476	1.1315	0.1	-0.370015	1.1315	0.1	-0.003384	1.1315	0.1	-0.357619
1.13317	0.1	-0.020113	1.13317	0.1	-0.099464	1.13317	0.1	-0.093313	1.13317	0.1	-0.3643	1.13317	0.1	-0.046261	1.13317	0.1	-0.378088	1.13317	0.1	-0.365603	1.13317	0.1	-0.006067	1.13317	0.1	-0.360946
1.13483	0.1	-0.017578	1.13483	0.1	-0.085535	1.13483	0.1	-0.095579	1.13483	0.1	-0.360353	1.13483	0.1	-0.048539	1.13483	0.1	-0.374223	1.13483	0.1	-0.361351	1.13483	0.1	-0.002465	1.13483	0.1	-0.361138
1.1365	0.1	-0.01186	1.1365	0.1	-0.093931	1.1365	0.1	-0.094479	1.1365	0.1	-0.359129	1.1365	0.1	-0.050183	1.1365	0.1	-0.373218	1.1365	0.1	-0.363243	1.1365	0.1	-0.002682	1.1365	0.1	-0.359175
1.13817	0.1	-0.017888	1.13817	0.1	-0.092261	1.13817	0.1	-0.088604	1.13817	0.1	-0.352204	1.13817	0.1	-0.046643	1.13817	0.1	-0.377297	1.13817	0.1	-0.363397	1.13817	0.1	-0.00081	1.13817	0.1	-0.355802
1.13983	0.1	-0.017492	1.13983	0.1	-0.091597	1.13983	0.1	-0.091453	1.13983	0.1	-0.35775	1.13983	0.1	-0.045715	1.13983	0.1	-0.38038	1.13983	0.1	-0.364141	1.13983	0.1	-0.002644	1.13983	0.1	-0.356175
1.1415	0.1	-0.013451	1.1415	0.1	-0.092939	1.1415	0.1	-0.096624	1.1415	0.1	-0.358252	1.1415	0.1	-0.042239	1.1415	0.1	-0.380199	1.1415	0.1	-0.356603	1.1415	0.1	-0.005399	1.1415	0.1	-0.359719
1.14317	0.1	-0.008848	1.14317	0.1	-0.091808	1.14317	0.1	-0.09856	1.14317	0.1	-0.367671	1.14317	0.1	-0.040412	1.14317	0.1	-0.377844	1.14317	0.1	-0.356225	1.14317	0.1	-0.006149	1.14317	0.1	-0.369802
1.14483	0.1	-0.011462	1.14483	0.1	-0.091199	1.14483	0.1	-0.098148	1.14483	0.1	-0.365432	1.14483	0.1	-0.045285	1.14483	0.1	-0.372675	1.14483	0.1	-0.358081	1.14483	0.1	-0.003346	1.14483	0.1	-0.361863
1.1465	0.1	-0.015106	1.1465	0.1	-0.09466	1.1465	0.1	-0.092662	1.1465	0.1	-0.364729	1.1465	0.1	-0.044825	1.1465	0.1	-0.37207	1.1465	0.1	-0.360652	1.1465	0.1	-0.007599	1.1465	0.1	-0.361844
1.14817	0.1	-0.012716	1.14817	0.1	-0.09401	1.14817	0.1	-0.098386	1.14817	0.1	-0.364126	1.14817	0.1	-0.053818	1.14817	0.1	-0.37689	1.14817	0.1	-0.361855	1.14817	0.1	-0.009469	1.14817	0.1	-0.359064
1.14983	0.1	-0.013745	1.14983	0.1	-0.095308	1.14983	0.1	-0.094625	1.14983	0.1	-0.363492	1.14983	0.1	-0.050514	1.14983	0.1	-0.376609	1.14983	0.1	-0.361781	1.14983	0.1	-0.004038	1.14983	0.1	-0.357089
1.1515	0.1	-0.017813	1.1515	0.1	-0.098267	1.1515	0.1	-0.095554	1.1515	0.1	-0.364226	1.1515	0.1	-0.051125	1.1515	0.1	-0.382853	1.1515	0.1	-0.360035	1.1515	0.1	-0.001197	1.1515	0.1	-0.358539
1.15317	0.1	-0.008888	1.15317	0.1	-0.095305	1.15317	0.1	-0.089312	1.15317	0.1	-0.361409	1.15317	0.1	-0.046578	1.15317	0.1	-0.38555	1.15317	0.1	-0.36246	1.15317	0.1	-0.005603	1.15317	0.1	-0.36296
1.15483	0.1	-0.017074	1.15483	0.1	-0.099274	1.15483	0.1	-0.098105	1.15483	0.1	-0.359412	1.15483	0.1	-0.046775	1.15483	0.1	-0.379547	1.15483	0.1	-0.361881	1.15483	0.1	-0.004957	1.15483	0.1	-0.364197
1.1565	0.1	-0.016484	1.1565	0.1	-0.100873	1.1565	0.1	-0.098138	1.1565	0.1	-0.361547	1.1565	0.1	-0.049877	1.1565	0.1	-0.378608	1.1565	0.1	-0.357861	1.1565	0.1	-0.006103	1.1565	0.1	-0.363393
1.15817	0.1	-0.0151	1.15817	0.1	-0.100708	1.15817	0.1	-0.09697	1.15817	0.1	-0.363036	1.15817	0.1	-0.051986	1.15817	0.1	-0.382758	1.15817	0.1	-0.355984	1.15817	0.1	-0.012327	1.15817	0.1	-0.357572
1.15983	0.1	-0.017627	1.15983	0.1	-0.102558	1.15983	0.1	-0.098784	1.15983	0.1	-0.360888	1.15983	0.1	-0.049266	1.15983	0.1	-0.378994	1.15983	0.1	-0.359105	1.15983	0.1	-0.007136	1.15983	0.1	-0.361679
1.1615	0.1	-0.014424	1.1615	0.1	-0.105067	1.1615	0.1	-0.092732	1.1615	0.1	-0.364261	1.1615	0.1	-0.053055	1.1615	0.1	-0.379004	1.1615	0.1	-0.362042	1.1615	0.1	-0.006277	1.1615	0.1	-0.362887
1.16317	0.1	-0.015044	1.16317	0.1	-0.095901	1.16317	0.1	-0.096117	1.16317	0.1	-0.362593	1.16317	0.1	-0.051382	1.16317	0.1	-0.381404	1.16317	0.1	-0.359118	1.16317	0.1	-0.004547	1.16317	0.1	-0.364625
1.16483	0.1	-0.018037	1.16483	0.1	-0.096884	1.16483	0.1	-0.0957	1.16483	0.1	-0.364696	1.16483	0.1	-0.051105	1.16483	0.1	-0.381428	1.16483	0.1	-0.357022	1.16483	0.1	-0.00313	1.16483	0.1	-0.363604
1.1665	0.1	-0.018218	1.1665	0.1	-0.097008	1.1665	0.1	-0.093324	1.1665	0.1	-0.366452	1.1665	0.1	-0.050252	1.1665	0.1	-0.381141	1.1665	0.1	-0.359363	1.1665	0.1	-0.002712	1.1665	0.1	-0.36129
1.16817	0.1	-0.017148	1.16817	0.1	-0.097987	1.16817	0.1	-0.096203	1.16817	0.1	-0.3641	1.16817	0.1	-0.0489	1.16817	0.1	-0.380663	1.16817	0.1	-0.361588	1.16817	0.1	0.001305	1.16817	0.1	-0.361729
1.16983	0.1	-0.015934	1.16983	0.1	-0.095213	1.16983	0.1	-0.095296	1.16983	0.1	-0.367873	1.16983	0.1	-0.049865	1.16983	0.1	-0.381011	1.16983	0.1	-0.35901	1.16983	0.1	-0.006622	1.16983	0.1	-0.368417
1.1715	0.1	-0.013422	1.1715	0.1	-0.095835	1.1715	0.1	-0.098666	1.1715	0.1	-0.368339	1.1715	0.1	-0.048464	1.1715	0.1	-0.379843	1.1715	0.1	-0.363745	1.1715	0.1	-0.000524	1.1715	0.1	-0.364445
1.17317	0.1	-0.015681	1.17317	0.1	-0.097446	1.17317	0.1	-0.096445	1.17317	0.1	-0.362578	1.17317	0.1	-0.045532	1.17317	0.1	-0.380812	1.17317	0.1	-0.367714	1.17317	0.1	0.004863	1.17317	0.1	-0.362717
1.17483	0.1	-0.02101	1.17483	0.1	-0.095825	1.17483	0.1	-0.099575	1.17483	0.1	-0.367864	1.17483	0.1	-0.043735	1.17483	0.1	-0.380081	1.17483	0.1	-0.368314	1.17483	0.1	0.002285	1.17483	0.1	-0.361517
1.1765	0.1	-0.013819	1.1765	0.1	-0.10238	1.1765	0.1	-0.101719	1.1765	0.1	-0.369244	1.1765	0.1	-0.045095	1.1765	0.1	-0.378957	1.1765	0.1	-0.360909	1.1765	0.1	0.009994	1.1765	0.1	-0.368858
1.17817	0.1	-0.0148	1.17817	0.1	-0.098243	1.17817	0.1	-0.092851	1.17817	0.1	-0.365457	1.17817	0.1	-0.044317	1.17817	0.1	-0.377894	1.17817	0.1	-0.362185	1.17817	0.1	0.00346	1.17817	0.1	-0.366685
1.17983	0.1	-0.011788	1.17983	0.1	-0.098098	1.17983	0.1	-0.096176	1.17983	0.1	-0.367294	1.17983	0.1	-0.046064	1.17983	0.1	-0.382821	1.17983	0.1	-0.366678	1.17983	0.1	-0.00202	1.17983	0.1	-0.365975
1.1815	0.1	-0.010628	1.1815	0.1	-0.094763	1.1815	0.1	-0.097668	1.1815	0.1	-0.364064	1.1815	0.1	-0.046222	1.1815	0.1	-0.378268	1.1815	0.1	-0.366616	1.1815	0.1	-0.005765	1.1815	0.1	-0.363814
1.18317	0.1	-0.016559	1.18317	0.1	-0.10298	1.18317	0.1	-0.095269	1.18317	0.1	-0.36823	1.18317	0.1	-0.044158	1.18317	0.1	-0.376247	1.18317	0.1	-0.370239	1.18317	0.1	-0.005669	1.18317	0.1	-0.361726
1.18483	0.1	-0.017134	1.18483	0.1	-0.102485	1.18483	0.1	-0.100144	1.18483	0.1	-0.365118	1.18483	0.1	-0.047618	1.18483	0.1	-0.379731	1.18483	0.1	-0.368069	1.18483	0.1	-0.006877	1.18483	0.1	-0.363627
1.1865	0.1	-0.016461	1.1865	0.1	-0.095111	1.1865	0.1	-0.098474	1.1865	0.1	-0.369179	1.1865	0.1	-0.049515	1.1865	0.1	-0.380715	1.1865	0.1	-0.36673	1.1865	0.1	-0.005464	1.1865	0.1	-0.370538
1.18817	0.1	-0.015645	1.18817	0.1	-0.103106	1.18817	0.1	-0.098823	1.18817	0.1	-0.377613	1.18817	0.1	-0.042117	1.18817	0.1	-0.383473	1.18817	0.1	-0.365016	1.18817	0.1	-0.004268	1.18817	0.1	-0.363532
1.18983	0.1	-0.015497	1.18983	0.1	-0.099867	1.18983	0.1	-0.104614	1.18983	0.1	-0.373532	1.18983	0.1	-0.045257	1.18983	0.1	-0.385397	1.18983	0.1	-0.362477	1.18983	0.1	-0.000602	1.18983	0.1	-0.363056
1.1915	0.1	-0.014063	1.1915	0.1	-0.102678	1.1915	0.1	-0.103109	1.1915	0.1	-0.374976	1.1915	0.1	-0.047199	1.1915	0.1	-0.388331	1.1915	0.1	-0.369209	1.1915	0.1	-0.004387	1.1915	0.1	-0.364541
1.19317	0.1	-0.019473	1.19317	0.1	-0.105718	1.19317	0.1	-0.102553	1.19317	0.1	-0.370291	1.19317	0.1	-0.043845	1.19317	0.1	-0.382615	1.19317	0.1	-0.36772	1.19317	0.1	-0.008506	1.19317	0.1	-0.367717
1.19483	0.1	-0.015608	1.19483	0.1	-0.100377	1.19483	0.1	-0.102738	1.19483	0.1	-0.368865	1.19483	0.1	-0.049523	1.19483	0.1	-0.384504	1.19483	0.1	-0.365001	1.19483	0.1	-0.009177	1.19483	0.1	-0.367288
1.1965	0.1	-0.013626	1.1965	0.1	-0.099006	1.1965	0.1	-0.103629	1.1965	0.1	-0.367111	1.1965	0.1	-0.048366	1.1965	0.1	-0.387758	1.1965	0.1	-0.365107	1.1965	0.1	-0.00661	1.1965	0.1	-0.366908
1.19817	0.1	-0.021021	1.19817	0.1	-0.100161	1.19817	0.1	-0.092885	1.19817	0.1	-0.369373	1.19817	0.1	-0.043725	1.19817	0.1	-0.38842	1.19817	0.1	-0.362649	1.19817	0.1	-0.004243	1.19817	0.1	-0.369783
1.19983	0.1	-0.017635	1.19983	0.1	-0.100868	1.19983	0.1	-0.094059	1.19983	0.1	-0.368997	1.19983	0.1	-0.045101	1.19983	0.1	-0.389215	1.19983	0.1	-0.361338	1.19983	0.1	-0.004577	1.19983	0.1	-0.370798
1.2015	0.1	-0.020107	1.2015	0.1	-0.098956	1.2015	0.1	-0.094268	1.2015	0.1	-0.369637	1.2015	0.1	-0.046993	1.2015	0.1	-0.382934	1.2015	0.1	-0.363736	1.2015	0.1	-0.007968	1.2015	0.1	-0.370717
1.20317	0.1	-0.018449	1.20317	0.1	-0.101813	1.20317	0.1	-0.095421	1.20317	0.1	-0.372977	1.20317	0.1	-0.047987	1.20317	0.1	-0.383364	1.20317	0.1	-0.363562	1.20317	0.1	-0.008688	1.20317	0.1	-0.376218
1.20483	0.1	-0.017529	1.20483	0.1	-0.103494	1.20483	0.1	-0.096463	1.20483	0.1	-0.379135	1.20483	0.1	-0.052921	1.20483	0.1	-0.38274	1.20483	0.1	-0.363382	1.20483	0.1	-0.004739	1.20483	0.1	-0.374893
1.2065	0.1	-0.016981	1.2065	0.1	-0.107167	1.2065	0.1	-0.10117	1.2065	0.1	-0.370187	1.2065	0.1	-0.049772	1.2065	0.1	-0.385326	1.2065	0.1	-0.360535	1.2065	0.1	-0.001012	1.2065	0.1	-0.377841
1.20817	0.1	-0.012936	1.20817	0.1	-0.106545	1.20817	0.1	-0.09727	1.20817	0.1	-0.37267	1.20817	0.1	-0.048289	1.20817	0.1	-0.387878	1.20817	0.1	-0.363138	1.20817	0.1	-0.005178	1.20817	0.1	-0.372596
1.20983	0.1	-0.009006	1.20983	0.1	-0.102244	1.20983	0.1	-0.097007	1.20983	0.1	-0.370931	1.20983	0.1	-0.042006	1.20983	0.1	-0.387681	1.20983	0.1	-0.36758	1.20983	0.1	-0.007848	1.20983	0.1	-0.367162
1.2115	0.1	-0.014564	1.2115	0.1	-0.101813	1.2115	0.1	-0.104038	1.2115	0.1	-0.376015	1.2115	0.1	-0.051657	1.2115	0.1	-0.391029	1.2115	0.1	-0.370125	1.2115	0.1	-0.009306	1.2115	0.1	-0.374694
1.21317	0.1	-0.01604	1.21317	0.1	-0.099676	1.21317	0.1	-0.102012	1.21317	0.1	-0.377504	1.21317	0.1	-0.051785	1.21317	0.1	-0.386022	1.21317	0.1	-0.374625	1.21317	0.1	-0.01041	1.21317	0.1	-0.371697
1.21483	0.1	-0.016839	1.21483	0.1	-0.095413	1.21483	0.1	-0.100799	1.21483	0.1	-0.374192	1.21483	0.1	-0.045098	1.21483	0.1	-0.388938	1.21483	0.1	-0.368869	1.21483	0.1	-0.009611	1.21483	0.1	-0.372384
1.2165	0.1	-0.021	1.2165	0.1	-0.095687	1.2165	0.1	-0.096165	1.2165	0.1	-0.373161	1.2165	0.1	-0.042843	1.2165	0.1	-0.388462	1.2165	0.1	-0.364565	1.2165	0.1	-0.006085	1.2165	0.1	-0.375746
1.21817	0.1	-0.023183	1.21817	0.1	-0.099078	1.21817	0.1	-0.100774	1.21817	0.1	-0.379307	1.21817	0.1	-0.049856	1.21817	0.1	-0.386417	1.21817	0.1	-0.369167	1.21817	0.1	-0.005748	1.21817	0.1	-0.370917
1.21983	0.1	-0.016692	1.21983	0.1	-0.095961	1.21983	0.1	-0.093132	1.21983	0.1	-0.373205	1.21983	0.1	-0.056162	1.21983	0.1	-0.37939	1.21983	0.1	-0.362836	1.21983	0.1	-0.006153	1.21983	0.1	-0.372961
1.2215	0.1	-0.018994	1.2215	0.1	-0.09701	1.2215	0.1	-0.09501	1.2215	0.1	-0.37225	1.2215	0.1	-0.046865	1.2215	0.1	-0.3813	1.2215	0.1	-0.360093	1.2215	0.1	-0.009507	1.2215	0.1	-0.374987
1.22317	0.1	-0.017579	1.22317	0.1	-0.100339	1.22317	0.1	-0.104924	1.22317	0.1	-0.371856	1.22317	0.1	-0.049129	1.22317	0.1	-0.379861	1.22317	0.1	-0.36764	1.22317	0.1	-0.004903	1.22317	0.1	-0.37835
1.22483	0.1	-0.013603	1.22483	0.1	-0.10329	1.22483	0.1	-0.101785	1.22483	0.1	-0.372539	1.22483	0.1	-0.044614	1.22483	0.1	-0.381623	1.22483	0.1	-0.369904	1.22483	0.1	-0.004194	1.22483	0.1	-0.376041
1.2265	0.1	-0.012614	1.2265	0.1	-0.09899	1.2265	0.1	-0.099885	1.2265	0.1	-0.371252	1.2265	0.1	-0.042983	1.2265	0.1	-0.382122	1.2265	0.1	-0.365471	1.2265	0.1	-0.003334	1.2265	0.1	-0.373502
1.22817	0.1	-0.007132	1.22817	0.1	-0.095006	1.22817	0.1	-0.101148	1.22817	0.1	-0.370817	1.22817	0.1	-0.046067	1.22817	0.1	-0.384766	1.22817	0.1	-0.364886	1.22817	0.1	-0.007425	1.22817	0.1	-0.373201
1.22983	0.1	-0.0154	1.22983	0.1	-0.10185	1.22983	0.1	-0.0952	1.22983	0.1	-0.366282	1.22983	0.1	-0.048789	1.22983	0.1	-0.385622	1.22983	0.1	-0.373337	1.22983	0.1	-0.005198	1.22983	0.1	-0.370194
1.2315	0.1	-0.018443	1.2315	0.1	-0.104101	1.2315	0.1	-0.095925	1.2315	0.1	-0.366861	1.2315	0.1	-0.045991	1.2315	0.1	-0.378321	1.2315	0.1	-0.376214	1.2315	0.1	-0.002956	1.2315	0.1	-0.369405
1.23317	0.1	-0.013828	1.23317	0.1	-0.099979	1.23317	0.1	-0.099347	1.23317	0.1	-0.372555	1.23317	0.1	-0.043082	1.23317	0.1	-0.378667	1.23317	0.1	-0.368073	1.23317	0.1	-0.000536	1.23317	0.1	-0.379509
1.23483	0.1	-0.016689	1.23483	0.1	-0.091146	1.23483	0.1	-0.097541	1.23483	0.1	-0.379202	1.23483	0.1	-0.048335	1.23483	0.1	-0.378462	1.23483	0.1	-0.366355	1.23483	0.1	-0.009593	1.23483	0.1	-0.375569
1.2365	0.1	-0.023049	1.2365	0.1	-0.096019	1.2365	0.1	-0.099954	1.2365	0.1	-0.37931	1.2365	0.1	-0.044762	1.2365	0.1	-0.383023	1.2365	0.1	-0.370562	1.2365	0.1	-0.005272	1.2365	0.1	-0.374781
1.23817	0.1	-0.017297	1.23817	0.1	-0.10027	1.23817	0.1	-0.094398	1.23817	0.1	-0.373575	1.23817	0.1	-0.046626	1.23817	0.1	-0.385382	1.23817	0.1	-0.365622	1.23817	0.1	-0.008058	1.23817	0.1	-0.374048
1.23983	0.1	-0.014849	1.23983	0.1	-0.093081	1.23983	0.1	-0.098375	1.23983	0.1	-0.373132	1.23983	0.1	-0.05363	1.23983	0.1	-0.383453	1.23983	0.1	-0.368601	1.23983	0.1	-0.008279	1.23983	0.1	-0.373684
1.2415	0.1	-0.01595	1.2415	0.1	-0.095282	1.2415	0.1	-0.094619	1.2415	0.1	-0.376605	1.2415	0.1	-0.046566	1.2415	0.1	-0.382531	1.2415	0.1	-0.370472	1.2415	0.1	-0.007633	1.2415	0.1	-0.374634
1.24317	0.1	-0.017626	1.24317	0.1	-0.098667	1.24317	0.1	-0.097686	1.24317	0.1	-0.374615	1.24317	0.1	-0.050794	1.24317	0.1	-0.386399	1.24317	0.1	-0.368923	1.24317	0.1	-0.007907	1.24317	0.1	-0.375569
1.24483	0.1	-0.018217	1.24483	0.1	-0.098189	1.24483	0.1	-0.099428	1.24483	0.1	-0.376844	1.24483	0.1	-0.046743	1.24483	0.1	-0.385347	1.24483	0.1	-0.368534	1.24483	0.1	-0.003849	1.24483	0.1	-0.371378
1.2465	0.1	-0.015538	1.2465	0.1	-0.098497	1.2465	0.1	-0.097613	1.2465	0.1	-0.37481	1.2465	0.1	-0.048414	1.2465	0.1	-0.383098	1.2465	0.1	-0.365867	1.2465	0.1	-0.003163	1.2465	0.1	-0.37075
1.24817	0.1	-0.019048	1.24817	0.1	-0.099076	1.24817	0.1	-0.1012	1.24817	0.1	-0.374385	1.24817	0.1	-0.043542	1.24817	0.1	-0.384369	1.24817	0.1	-0.371286	1.24817	0.1	-0.011155	1.24817	0.1	-0.372749
1.24983	0.1	-0.017919	1.24983	0.1	-0.102534	1.24983	0.1	-0.097743	1.24983	0.1	-0.372713	1.24983	0.1	-0.044169	1.24983	0.1	-0.387482	1.24983	0.1	-0.371137	1.24983	0.1	-0.005508	1.24983	0.1	-0.371395
1.2515	0.1	-0.019358	1.2515	0.1	-0.103893	1.2515	0.1	-0.096563	1.2515	0.1	-0.374509	1.2515	0.1	-0.050725	1.2515	0.1	-0.392858	1.2515	0.1	-0.373909	1.2515	0.1	-0.011954	1.2515	0.1	-0.371559
1.25317	0.1	-0.01736	1.25317	0.1	-0.098405	1.25317	0.1	-0.100251	1.25317	0.1	-0.375819	1.25317	0.1	-0.04717	1.25317	0.1	-0.393651	1.25317	0.1	-0.370926	1.25317	0.1	-0.008714	1.25317	0.1	-0.375129
1.25483	0.1	-0.018122	1.25483	0.1	-0.102498	1.25483	0.1	-0.096438	1.25483	0.1	-0.379412	1.25483	0.1	-0.047368	1.25483	0.1	-0.397285	1.25483	0.1	-0.374641	1.25483	0.1	-0.008692	1.25483	0.1	-0.373299
1.2565	0.1	-0.012394	1.2565	0.1	-0.103202	1.2565	0.1	-0.100816	1.2565	0.1	-0.378026	1.2565	0.1	-0.045073	1.2565	0.1	-0.390825	1.2565	0.1	-0.375748	1.2565	0.1	-0.000346	1.2565	0.1	-0.37398
1.25817	0.1	-0.012729	1.25817	0.1	-0.103502	1.25817	0.1	-0.100656	1.25817	0.1	-0.38199	1.25817	0.1	-0.049377	1.25817	0.1	-0.398308	1.25817	0.1	-0.374288	1.25817	0.1	-0.002256	1.25817	0.1	-0.375537
1.25983	0.1	-0.016911	1.25983	0.1	-0.098633	1.25983	0.1	-0.100618	1.25983	0.1	-0.382959	1.25983	0.1	-0.047372	1.25983	0.1	-0.393391	1.25983	0.1	-0.381092	1.25983	0.1	-0.00119	1.25983	0.1	-0.378669
1.2615	0.1	-0.016656	1.2615	0.1	-0.101692	1.2615	0.1	-0.102412	1.2615	0.1	-0.382145	1.2615	0.1	-0.044317	1.2615	0.1	-0.397154	1.2615	0.1	-0.378703	1.2615	0.1	-0.003804	1.2615	0.1	-0.378381
1.26317	0.1	-0.014841	1.26317	0.1	-0.101537	1.26317	0.1	-0.097806	1.26317	0.1	-0.381822	1.26317	0.1	-0.045017	1.26317	0.1	-0.395085	1.26317	0.1	-0.376681	1.26317	0.1	-0.000502	1.26317	0.1	-0.374377
1.26483	0.1	-0.014918	1.26483	0.1	-0.101711	1.26483	0.1	-0.096139	1.26483	0.1	-0.376887	1.26483	0.1	-0.049139	1.26483	0.1	-0.392117	1.26483	0.1	-0.377227	1.26483	0.1	-0.004174	1.26483	0.1	-0.373469
1.2665	0.1	-0.009312	1.2665	0.1	-0.099969	1.2665	0.1	-0.097359	1.2665	0.1	-0.3753	1.2665	0.1	-0.04554	1.2665	0.1	-0.385638	1.2665	0.1	-0.374777	1.2665	0.1	-0.010113	1.2665	0.1	-0.373016
1.26817	0.1	-0.014126	1.26817	0.1	-0.100016	1.26817	0.1	-0.099852	1.26817	0.1	-0.37664	1.26817	0.1	-0.046297	1.26817	0.1	-0.390717	1.26817	0.1	-0.37904	1.26817	0.1	-0.008934	1.26817	0.1	-0.374005
1.26983	0.1	-0.016381	1.26983	0.1	-0.10121	1.26983	0.1	-0.103991	1.26983	0.1	-0.379149	1.26983	0.1	-0.046543	1.26983	0.1	-0.393046	1.26983	0.1	-0.376216	1.26983	0.1	-0.007965	1.26983	0.1	-0.375426
1.2715	0.1	-0.017582	1.2715	0.1	-0.101766	1.2715	0.1	-0.099772	1.2715	0.1	-0.379479	1.2715	0.1	-0.046796	1.2715	0.1	-0.388709	1.2715	0.1	-0.37021	1.2715	0.1	-0.008363	1.2715	0.1	-0.380039
1.27317	0.1	-0.015439	1.27317	0.1	-0.098064	1.27317	0.1	-0.095064	1.27317	0.1	-0.379147	1.27317	0.1	-0.046923	1.27317	0.1	-0.391287	1.27317	0.1	-0.373157	1.27317	0.1	-0.007642	1.27317	0.1	-0.378016
1.27483	0.1	-0.016196	1.27483	0.1	-0.104049	1.27483	0.1	-0.097541	1.27483	0.1	-0.382364	1.27483	0.1	-0.046988	1.27483	0.1	-0.395597	1.27483	0.1	-0.373201	1.27483	0.1	-0.006283	1.27483	0.1	-0.376883
1.2765	0.1	-0.014013	1.2765	0.1	-0.105705	1.2765	0.1	-0.097849	1.2765	0.1	-0.382389	1.2765	0.1	-0.050586	1.2765	0.1	-0.394094	1.2765	0.1	-0.370419	1.2765	0.1	-0.006845	1.2765	0.1	-0.375897
1.27817	0.1	-0.01218	1.27817	0.1	-0.103638	1.27817	0.1	-0.10106	1.27817	0.1	-0.37855	1.27817	0.1	-0.053218	1.27817	0.1	-0.398134	1.27817	0.1	-0.373003	1.27817	0.1	-0.008383	1.27817	0.1	-0.379895
1.27983	0.1	-0.016247	1.27983	0.1	-0.10315	1.27983	0.1	-0.101702	1.27983	0.1	-0.378298	1.27983	0.1	-0.04825	1.27983	0.1	-0.389272	1.27983	0.1	-0.375302	1.27983	0.1	-0.014136	1.27983	0.1	-0.380382
1.2815	0.1	-0.01915	1.2815	0.1	-0.102056	1.2815	0.1	-0.098247	1.2815	0.1	-0.375246	1.2815	0.1	-0.048285	1.2815	0.1	-0.391317	1.2815	0.1	-0.381558	1.2815	0.1	-0.011692	1.2815	0.1	-0.377978
1.28317	0.1	-0.015612	1.28317	0.1	-0.101348	1.28317	0.1	-0.095351	1.28317	0.1	-0.376274	1.28317	0.1	-0.046078	1.28317	0.1	-0.390321	1.28317	0.1	-0.377563	1.28317	0.1	-0.00897	1.28317	0.1	-0.376652
1.28483	0.1	-0.014745	1.28483	0.1	-0.105019	1.28483	0.1	-0.094318	1.28483	0.1	-0.377295	1.28483	0.1	-0.042378	1.28483	0.1	-0.390706	1.28483	0.1	-0.377453	1.28483	0.1	-0.010873	1.28483	0.1	-0.375026
1.2865	0.1	-0.014215	1.2865	0.1	-0.102334	1.2865	0.1	-0.103873	1.2865	0.1	-0.371398	1.2865	0.1	-0.043754	1.2865	0.1	-0.392285	1.2865	0.1	-0.377438	1.2865	0.1	-0.013123	1.2865	0.1	-0.379587
1.28817	0.1	-0.014147	1.28817	0.1	-0.104798	1.28817	0.1	-0.100753	1.28817	0.1	-0.373352	1.28817	0.1	-0.045532	1.28817	0.1	-0.39702	1.28817	0.1	-0.382338	1.28817	0.1	-0.015134	1.28817	0.1	-0.383124
1.28983	0.1	-0.01221	1.28983	0.1	-0.104602	1.28983	0.1	-0.096556	1.28983	0.1	-0.374905	1.28983	0.1	-0.045458	1.28983	0.1	-0.39632	1.28983	0.1	-0.379166	1.28983	0.1	-0.012235	1.28983	0.1	-0.385689
1.2915	0.1	-0.013416	1.2915	0.1	-0.106053	1.2915	0.1	-0.098235	1.2915	0.1	-0.374675	1.2915	0.1	-0.050358	1.2915	0.1	-0.397857	1.2915	0.1	-0.380852	1.2915	0.1	-0.011734	1.2915	0.1	-0.380627
1.29317	0.1	-0.017352	1.29317	0.1	-0.106063	1.29317	0.1	-0.104269	1.29317	0.1	-0.376445	1.29317	0.1	-0.049288	1.29317	0.1	-0.399214	1.29317	0.1	-0.374951	1.29317	0.1	-0.012379	1.29317	0.1	-0.381711
1.29483	0.1	-0.01777	1.29483	0.1	-0.098831	1.29483	0.1	-0.100158	1.29483	0.1	-0.375618	1.29483	0.1	-0.049601	1.29483	0.1	-0.400815	1.29483	0.1	-0.381632	1.29483	0.1	-0.015753	1.29483	0.1	-0.38242
1.2965	0.1	-0.013481	1.2965	0.1	-0.098439	1.2965	0.1	-0.099783	1.2965	0.1	-0.381027	1.2965	0.1	-0.051886	1.2965	0.1	-0.397835	1.2965	0.1	-0.384929	1.2965	0.1	-0.014093	1.2965	0.1	-0.386091
1.29817	0.1	-0.013126	1.29817	0.1	-0.108881	1.29817	0.1	-0.099972	1.29817	0.1	-0.379873	1.29817	0.1	-0.048719	1.29817	0.1	-0.393829	1.29817	0.1	-0.386447	1.29817	0.1	-0.009828	1.29817	0.1	-0.390698
1.29983	0.1	-0.017472	1.29983	0.1	-0.10262	1.29983	0.1	-0.095871	1.29983	0.1	-0.379676	1.29983	0.1	-0.055306	1.29983	0.1	-0.388969	1.29983	0.1	-0.381013	1.29983	0.1	-0.009921	1.29983	0.1	-0.391107
1.3015	0.1	-0.017325	1.3015	0.1	-0.104565	1.3015	0.1	-0.09559	1.3015	0.1	-0.376431	1.3015	0.1	-0.045808	1.3015	0.1	-0.396708	1.3015	0.1	-0.373481	1.3015	0.1	-0.009166	1.3015	0.1	-0.387951
1.30317	0.1	-0.018596	1.30317	0.1	-0.099258	1.30317	0.1	-0.098011	1.30317	0.1	-0.379796	1.30317	0.1	-0.046056	1.30317	0.1	-0.400238	1.30317	0.1	-0.370602	1.30317	0.1	-0.00845	1.30317	0.1	-0.391079
1.30483	0.1	-0.020099	1.30483	0.1	-0.103344	1.30483	0.1	-0.095866	1.30483	0.1	-0.377537	1.30483	0.1	-0.042565	1.30483	0.1	-0.400615	1.30483	0.1	-0.376785	1.30483	0.1	-0.012165	1.30483	0.1	-0.387856
1.3065	0.1	-0.019364	1.3065	0.1	-0.104378	1.3065	0.1	-0.102251	1.3065	0.1	-0.376872	1.3065	0.1	-0.046657	1.3065	0.1	-0.401348	1.3065	0.1	-0.378568	1.3065	0.1	-0.011007	1.3065	0.1	-0.38847
1.30817	0.1	-0.022417	1.30817	0.1	-0.102508	1.30817	0.1	-0.105273	1.30817	0.1	-0.381068	1.30817	0.1	-0.047691	1.30817	0.1	-0.401127	1.30817	0.1	-0.382015	1.30817	0.1	-0.012349	1.30817	0.1	-0.395033
1.30983	0.1	-0.021185	1.30983	0.1	-0.101991	1.30983	0.1	-0.102753	1.30983	0.1	-0.379942	1.30983	0.1	-0.047367	1.30983	0.1	-0.400093	1.30983	0.1	-0.37993	1.30983	0.1	-0.009204	1.30983	0.1	-0.391971
1.3115	0.1	-0.019619	1.3115	0.1	-0.10228	1.3115	0.1	-0.10028	1.3115	0.1	-0.377116	1.3115	0.1	-0.053291	1.3115	0.1	-0.39588	1.3115	0.1	-0.375578	1.3115	0.1	-0.015435	1.3115	0.1	-0.399718
1.31317	0.1	-0.017435	1.31317	0.1	-0.108077	1.31317	0.1	-0.098883	1.31317	0.1	-0.377093	1.31317	0.1	-0.054578	1.31317	0.1	-0.392809	1.31317	0.1	-0.376626	1.31317	0.1	-0.01192	1.31317	0.1	-0.391075
1.31483	0.1	-0.017783	1.31483	0.1	-0.102217	1.31483	0.1	-0.09823	1.31483	0.1	-0.382514	1.31483	0.1	-0.050642	1.31483	0.1	-0.390813	1.31483	0.1	-0.376907	1.31483	0.1	-0.008655	1.31483	0.1	-0.386426
1.3165	0.1	-0.019872	1.3165	0.1	-0.101768	1.3165	0.1	-0.096602	1.3165	0.1	-0.381202	1.3165	0.1	-0.046123	1.3165	0.1	-0.396161	1.3165	0.1	-0.377919	1.3165	0.1	-0.008875	1.3165	0.1	-0.38704
1.31817	0.1	-0.013948	1.31817	0.1	-0.106054	1.31817	0.1	-0.09617	1.31817	0.1	-0.380965	1.31817	0.1	-0.052323	1.31817	0.1	-0.39501	1.31817	0.1	-0.380937	1.31817	0.1	-0.007311	1.31817	0.1	-0.388776
1.31983	0.1	-0.016903	1.31983	0.1	-0.102756	1.31983	0.1	-0.10337	1.31983	0.1	-0.379889	1.31983	0.1	-0.053296	1.31983	0.1	-0.391874	1.31983	0.1	-0.375863	1.31983	0.1	-0.008336	1.31983	0.1	-0.392245
1.3215	0.1	-0.019706	1.3215	0.1	-0.108818	1.3215	0.1	-0.10499	1.3215	0.1	-0.385006	1.3215	0.1	-0.053824	1.3215	0.1	-0.391398	1.3215	0.1	-0.379873	1.3215	0.1	-0.010435	1.3215	0.1	-0.391036
1.32317	0.1	-0.019356	1.32317	0.1	-0.100926	1.32317	0.1	-0.105679	1.32317	0.1	-0.38538	1.32317	0.1	-0.051022	1.32317	0.1	-0.390113	1.32317	0.1	-0.381071	1.32317	0.1	-0.00855	1.32317	0.1	-0.388589
1.32483	0.1	-0.016328	1.32483	0.1	-0.103539	1.32483	0.1	-0.105934	1.32483	0.1	-0.383521	1.32483	0.1	-0.044844	1.32483	0.1	-0.392198	1.32483	0.1	-0.380671	1.32483	0.1	-0.012975	1.32483	0.1	-0.388287
1.3265	0.1	-0.014506	1.3265	0.1	-0.101632	1.3265	0.1	-0.104596	1.3265	0.1	-0.383628	1.3265	0.1	-0.046533	1.3265	0.1	-0.399624	1.3265	0.1	-0.384495	1.3265	0.1	-0.00931	1.3265	0.1	-0.385869
1.32817	0.1	-0.016655	1.32817	0.1	-0.102477	1.32817	0.1	-0.105481	1.32817	0.1	-0.381008	1.32817	0.1	-0.047379	1.32817	0.1	-0.39741	1.32817	0.1	-0.380592	1.32817	0.1	-0.006859	1.32817	0.1	-0.38798
1.32983	0.1	-0.017328	1.32983	0.1	-0.112064	1.32983	0.1	-0.103627	1.32983	0.1	-0.38631	1.32983	0.1	-0.052084	1.32983	0.1	-0.396515	1.32983	0.1	-0.380021	1.32983	0.1	-0.004329	1.32983	0.1	-0.384752
1.3315	0.1	-0.021791	1.3315	0.1	-0.106548	1.3315	0.1	-0.103324	1.3315	0.1	-0.377105	1.3315	0.1	-0.050486	1.3315	0.1	-0.400563	1.3315	0.1	-0.375082	1.3315	0.1	-0.000175	1.3315	0.1	-0.382888
1.33317	0.1	-0.022907	1.33317	0.1	-0.10685	1.33317	0.1	-0.108114	1.33317	0.1	-0.379258	1.33317	0.1	-0.050148	1.33317	0.1	-0.399308	1.33317	0.1	-0.376763	1.33317	0.1	-0.000154	1.33317	0.1	-0.383638
1.33483	0.1	-0.020048	1.33483	0.1	-0.10298	1.33483	0.1	-0.102539	1.33483	0.1	-0.380624	1.33483	0.1	-0.043988	1.33483	0.1	-0.401074	1.33483	0.1	-0.379025	1.33483	0.1	-0.002861	1.33483	0.1	-0.383003
1.3365	0.1	-0.018553	1.3365	0.1	-0.103903	1.3365	0.1	-0.103695	1.3365	0.1	-0.381848	1.3365	0.1	-0.048373	1.3365	0.1	-0.402798	1.3365	0.1	-0.378936	1.3365	0.1	0.001352	1.3365	0.1	-0.391586
1.33817	0.1	-0.01778	1.33817	0.1	-0.099672	1.33817	0.1	-0.10026	1.33817	0.1	-0.375637	1.33817	0.1	-0.048046	1.33817	0.1	-0.401304	1.33817	0.1	-0.383121	1.33817	0.1	-0.001693	1.33817	0.1	-0.387941
1.33983	0.1	-0.017785	1.33983	0.1	-0.092831	1.33983	0.1	-0.106207	1.33983	0.1	-0.377304	1.33983	0.1	-0.051784	1.33983	0.1	-0.397117	1.33983	0.1	-0.380063	1.33983	0.1	-0.0062	1.33983	0.1	-0.383725
1.3415	0.1	-0.015484	1.3415	0.1	-0.098701	1.3415	0.1	-0.10503	1.3415	0.1	-0.382954	1.3415	0.1	-0.049244	1.3415	0.1	-0.400274	1.3415	0.1	-0.381753	1.3415	0.1	-0.009284	1.3415	0.1	-0.381743
1.34317	0.1	-0.015756	1.34317	0.1	-0.100088	1.34317	0.1	-0.100332	1.34317	0.1	-0.387282	1.34317	0.1	-0.049073	1.34317	0.1	-0.400634	1.34317	0.1	-0.382398	1.34317	0.1	-0.009981	1.34317	0.1	-0.390585
1.34483	0.1	-0.011252	1.34483	0.1	-0.103876	1.34483	0.1	-0.095799	1.34483	0.1	-0.384466	1.34483	0.1	-0.044968	1.34483	0.1	-0.402833	1.34483	0.1	-0.384384	1.34483	0.1	-0.008117	1.34483	0.1	-0.389582
1.3465	0.1	-0.014338	1.3465	0.1	-0.10677	1.3465	0.1	-0.096396	1.3465	0.1	-0.387965	1.3465	0.1	-0.047483	1.3465	0.1	-0.405398	1.3465	0.1	-0.386679	1.3465	0.1	-0.00446	1.3465	0.1	-0.387906
1.34817	0.1	-0.018689	1.34817	0.1	-0.106881	1.34817	0.1	-0.093786	1.34817	0.1	-0.383556	1.34817	0.1	-0.049618	1.34817	0.1	-0.402436	1.34817	0.1	-0.384052	1.34817	0.1	-0.002969	1.34817	0.1	-0.383581
1.34983	0.1	-0.021368	1.34983	0.1	-0.101128	1.34983	0.1	-0.098363	1.34983	0.1	-0.377702	1.34983	0.1	-0.049589	1.34983	0.1	-0.395913	1.34983	0.1	-0.378134	1.34983	0.1	-0.002221	1.34983	0.1	-0.385241
1.3515	0.1	-0.015534	1.3515	0.1	-0.104823	1.3515	0.1	-0.103663	1.3515	0.1	-0.378086	1.3515	0.1	-0.048613	1.3515	0.1	-0.397531	1.3515	0.1	-0.377573	1.3515	0.1	-0.00653	1.3515	0.1	-0.388171
1.35317	0.1	-0.015311	1.35317	0.1	-0.104358	1.35317	0.1	-0.104633	1.35317	0.1	-0.379909	1.35317	0.1	-0.044733	1.35317	0.1	-0.397458	1.35317	0.1	-0.376369	1.35317	0.1	-0.003585	1.35317	0.1	-0.388167
1.35483	0.1	-0.016436	1.35483	0.1	-0.101281	1.35483	0.1	-0.101181	1.35483	0.1	-0.37625	1.35483	0.1	-0.043629	1.35483	0.1	-0.39465	1.35483	0.1	-0.383939	1.35483	0.1	-0.008354	1.35483	0.1	-0.385183
1.3565	0.1	-0.016975	1.3565	0.1	-0.106188	1.3565	0.1	-0.100285	1.3565	0.1	-0.382135	1.3565	0.1	-0.051087	1.3565	0.1	-0.397447	1.3565	0.1	-0.3806	1.3565	0.1	-0.009479	1.3565	0.1	-0.388185
1.35817	0.1	-0.01459	1.35817	0.1	-0.110363	1.35817	0.1	-0.106396	1.35817	0.1	-0.383055	1.35817	0.1	-0.051369	1.35817	0.1	-0.39372	1.35817	0.1	-0.382358	1.35817	0.1	-0.007108	1.35817	0.1	-0.389222
1.35983	0.1	-0.013532	1.35983	0.1	-0.11152	1.35983	0.1	-0.105625	1.35983	0.1	-0.384188	1.35983	0.1	-0.051933	1.35983	0.1	-0.397821	1.35983	0.1	-0.386169	1.35983	0.1	-0.003906	1.35983	0.1	-0.391038
1.3615	0.1	-0.012994	1.3615	0.1	-0.106776	1.3615	0.1	-0.107589	1.3615	0.1	-0.379737	1.3615	0.1	-0.054892	1.3615	0.1	-0.401002	1.3615	0.1	-0.386397	1.3615	0.1	-0.006462	1.3615	0.1	-0.392786
1.36317	0.1	-0.01371	1.36317	0.1	-0.099013	1.36317	0.1	-0.102186	1.36317	0.1	-0.380731	1.36317	0.1	-0.048495	1.36317	0.1	-0.401668	1.36317	0.1	-0.383789	1.36317	0.1	-0.00635	1.36317	0.1	-0.391436
1.36483	0.1	-0.015657	1.36483	0.1	-0.100164	1.36483	0.1	-0.102811	1.36483	0.1	-0.384161	1.36483	0.1	-0.05142	1.36483	0.1	-0.406452	1.36483	0.1	-0.381734	1.36483	0.1	-0.00915	1.36483	0.1	-0.389121
1.3665	0.1	-0.014363	1.3665	0.1	-0.099992	1.3665	0.1	-0.106051	1.3665	0.1	-0.383282	1.3665	0.1	-0.053206	1.3665	0.1	-0.405354	1.3665	0.1	-0.385357	1.3665	0.1	-0.007695	1.3665	0.1	-0.392166
1.36817	0.1	-0.016319	1.36817	0.1	-0.102952	1.36817	0.1	-0.102519	1.36817	0.1	-0.392557	1.36817	0.1	-0.049575	1.36817	0.1	-0.405648	1.36817	0.1	-0.38888	1.36817	0.1	-0.005844	1.36817	0.1	-0.393518
1.36983	0.1	-0.013814	1.36983	0.1	-0.102926	1.36983	0.1	-0.096682	1.36983	0.1	-0.384537	1.36983	0.1	-0.047475	1.36983	0.1	-0.408146	1.36983	0.1	-0.380459	1.36983	0.1	-0.009482	1.36983	0.1	-0.392764
1.3715	0.1	-0.017226	1.3715	0.1	-0.108435	1.3715	0.1	-0.092052	1.3715	0.1	-0.384132	1.3715	0.1	-0.049823	1.3715	0.1	-0.402969	1.3715	0.1	-0.379985	1.3715	0.1	-0.004758	1.3715	0.1	-0.399528
1.37317	0.1	-0.014219	1.37317	0.1	-0.10185	1.37317	0.1	-0.096155	1.37317	0.1	-0.381505	1.37317	0.1	-0.047473	1.37317	0.1	-0.399752	1.37317	0.1	-0.381089	1.37317	0.1	-0.009395	1.37317	0.1	-0.39623
1.37483	0.1	-0.013607	1.37483	0.1	-0.104631	1.37483	0.1	-0.10205	1.37483	0.1	-0.386891	1.37483	0.1	-0.047053	1.37483	0.1	-0.400244	1.37483	0.1	-0.383866	1.37483	0.1	-0.005932	1.37483	0.1	-0.397479
1.3765	0.1	-0.016209	1.3765	0.1	-0.10469	1.3765	0.1	-0.099846	1.3765	0.1	-0.391759	1.3765	0.1	-0.043195	1.3765	0.1	-0.400407	1.3765	0.1	-0.384378	1.3765	0.1	-0.009186	1.3765	0.1	-0.397262
1.37817	0.1	-0.014472	1.37817	0.1	-0.102448	1.37817	0.1	-0.109146	1.37817	0.1	-0.397586	1.37817	0.1	-0.054137	1.37817	0.1	-0.401328	1.37817	0.1	-0.388726	1.37817	0.1	-0.014037	1.37817	0.1	-0.393589
1.37983	0.1	-0.0147	1.37983	0.1	-0.106025	1.37983	0.1	-0.107751	1.37983	0.1	-0.388934	1.37983	0.1	-0.051892	1.37983	0.1	-0.402337	1.37983	0.1	-0.386839	1.37983	0.1	-0.009845	1.37983	0.1	-0.389694
1.3815	0.1	-0.012187	1.3815	0.1	-0.112333	1.3815	0.1	-0.105003	1.3815	0.1	-0.386418	1.3815	0.1	-0.053323	1.3815	0.1	-0.404729	1.3815	0.1	-0.38087	1.3815	0.1	-0.005405	1.3815	0.1	-0.387372
1.38317	0.1	-0.019141	1.38317	0.1	-0.1087	1.38317	0.1	-0.101194	1.38317	0.1	-0.385615	1.38317	0.1	-0.056177	1.38317	0.1	-0.408274	1.38317	0.1	-0.382195	1.38317	0.1	-0.007246	1.38317	0.1	-0.384742
1.38483	0.1	-0.013526	1.38483	0.1	-0.103656	1.38483	0.1	-0.100594	1.38483	0.1	-0.390245	1.38483	0.1	-0.055922	1.38483	0.1	-0.408027	1.38483	0.1	-0.384159	1.38483	0.1	-0.010769	1.38483	0.1	-0.391575
1.3865	0.1	-0.017851	1.3865	0.1	-0.098128	1.3865	0.1	-0.108555	1.3865	0.1	-0.388998	1.3865	0.1	-0.053318	1.3865	0.1	-0.405972	1.3865	0.1	-0.390838	1.3865	0.1	-0.008628	1.3865	0.1	-0.392006
1.38817	0.1	-0.01434	1.38817	0.1	-0.096663	1.38817	0.1	-0.105987	1.38817	0.1	-0.385985	1.38817	0.1	-0.051104	1.38817	0.1	-0.406794	1.38817	0.1	-0.385916	1.38817	0.1	-0.005801	1.38817	0.1	-0.392472
1.38983	0.1	-0.01648	1.38983	0.1	-0.102676	1.38983	0.1	-0.106636	1.38983	0.1	-0.385657	1.38983	0.1	-0.055319	1.38983	0.1	-0.412077	1.38983	0.1	-0.384724	1.38983	0.1	-0.003253	1.38983	0.1	-0.392581
1.3915	0.1	-0.014975	1.3915	0.1	-0.102321	1.3915	0.1	-0.104275	1.3915	0.1	-0.388342	1.3915	0.1	-0.053736	1.3915	0.1	-0.406361	1.3915	0.1	-0.380815	1.3915	0.1	-0.00689	1.3915	0.1	-0.386337
1.39317	0.1	-0.011952	1.39317	0.1	-0.106049	1.39317	0.1	-0.102672	1.39317	0.1	-0.387542	1.39317	0.1	-0.048926	1.39317	0.1	-0.40325	1.39317	0.1	-0.381927	1.39317	0.1	-0.002801	1.39317	0.1	-0.387414
1.39483	0.1	-0.017075	1.39483	0.1	-0.102669	1.39483	0.1	-0.105433	1.39483	0.1	-0.381947	1.39483	0.1	-0.04673	1.39483	0.1	-0.403801	1.39483	0.1	-0.385986	1.39483	0.1	-0.005028	1.39483	0.1	-0.387116
1.3965	0.1	-0.014094	1.3965	0.1	-0.103459	1.3965	0.1	-0.10824	1.3965	0.1	-0.37518	1.3965	0.1	-0.044077	1.3965	0.1	-0.403695	1.3965	0.1	-0.38937	1.3965	0.1	-0.008947	1.3965	0.1	-0.392592
1.39817	0.1	-0.014461	1.39817	0.1	-0.099403	1.39817	0.1	-0.101554	1.39817	0.1	-0.379998	1.39817	0.1	-0.043137	1.39817	0.1	-0.403517	1.39817	0.1	-0.390845	1.39817	0.1	-0.006165	1.39817	0.1	-0.394404
1.39983	0.1	-0.013787	1.39983	0.1	-0.100645	1.39983	0.1	-0.10513	1.39983	0.1	-0.388068	1.39983	0.1	-0.045218	1.39983	0.1	-0.403471	1.39983	0.1	-0.389443	1.39983	0.1	-0.00696	1.39983	0.1	-0.395181
1.4015	0.1	-0.017708	1.4015	0.1	-0.105412	1.4015	0.1	-0.106246	1.4015	0.1	-0.390589	1.4015	0.1	-0.047853	1.4015	0.1	-0.401935	1.4015	0.1	-0.385481	1.4015	0.1	-0.009733	1.4015	0.1	-0.396243
1.40317	0.1	-0.016825	1.40317	0.1	-0.109302	1.40317	0.1	-0.111832	1.40317	0.1	-0.395951	1.40317	0.1	-0.049759	1.40317	0.1	-0.401881	1.40317	0.1	-0.384087	1.40317	0.1	-0.013473	1.40317	0.1	-0.396228
1.40483	0.1	-0.016234	1.40483	0.1	-0.108651	1.40483	0.1	-0.109131	1.40483	0.1	-0.388618	1.40483	0.1	-0.056784	1.40483	0.1	-0.40496	1.40483	0.1	-0.384107	1.40483	0.1	-0.012482	1.40483	0.1	-0.394959
1.4065	0.1	-0.013433	1.4065	0.1	-0.109824	1.4065	0.1	-0.109593	1.4065	0.1	-0.390654	1.4065	0.1	-0.050075	1.4065	0.1	-0.402091	1.4065	0.1	-0.385204	1.4065	0.1	-0.012215	1.4065	0.1	-0.393486
1.40817	0.1	-0.016242	1.40817	0.1	-0.107491	1.40817	0.1	-0.10231	1.40817	0.1	-0.38702	1.40817	0.1	-0.050787	1.40817	0.1	-0.407001	1.40817	0.1	-0.384872	1.40817	0.1	-0.008355	1.40817	0.1	-0.39699
1.40983	0.1	-0.013211	1.40983	0.1	-0.106201	1.40983	0.1	-0.104838	1.40983	0.1	-0.387592	1.40983	0.1	-0.048169	1.40983	0.1	-0.406049	1.40983	0.1	-0.385083	1.40983	0.1	-0.010645	1.40983	0.1	-0.393574
1.4115	0.1	-0.015828	1.4115	0.1	-0.107433	1.4115	0.1	-0.096666	1.4115	0.1	-0.389386	1.4115	0.1	-0.052386	1.4115	0.1	-0.408556	1.4115	0.1	-0.390671	1.4115	0.1	-0.009531	1.4115	0.1	-0.392413
1.41317	0.1	-0.016435	1.41317	0.1	-0.101804	1.41317	0.1	-0.101184	1.41317	0.1	-0.385303	1.41317	0.1	-0.054834	1.41317	0.1	-0.407247	1.41317	0.1	-0.382867	1.41317	0.1	-0.007895	1.41317	0.1	-0.392338
1.41483	0.1	-0.015318	1.41483	0.1	-0.10427	1.41483	0.1	-0.102268	1.41483	0.1	-0.388076	1.41483	0.1	-0.053452	1.41483	0.1	-0.404242	1.41483	0.1	-0.382282	1.41483	0.1	-0.004098	1.41483	0.1	-0.391042
1.4165	0.1	-0.018389	1.4165	0.1	-0.101572	1.4165	0.1	-0.099573	1.4165	0.1	-0.386827	1.4165	0.1	-0.051753	1.4165	0.1	-0.404797	1.4165	0.1	-0.39299	1.4165	0.1	-0.006923	1.4165	0.1	-0.391189
1.41817	0.1	-0.01696	1.41817	0.1	-0.107558	1.41817	0.1	-0.104351	1.41817	0.1	-0.388632	1.41817	0.1	-0.049447	1.41817	0.1	-0.40138	1.41817	0.1	-0.390139	1.41817	0.1	-0.002106	1.41817	0.1	-0.398534
1.41983	0.1	-0.014109	1.41983	0.1	-0.10828	1.41983	0.1	-0.101626	1.41983	0.1	-0.382316	1.41983	0.1	-0.046406	1.41983	0.1	-0.405343	1.41983	0.1	-0.390727	1.41983	0.1	-0.007817	1.41983	0.1	-0.393464
1.4215	0.1	-0.016929	1.4215	0.1	-0.114042	1.4215	0.1	-0.100643	1.4215	0.1	-0.386457	1.4215	0.1	-0.052892	1.4215	0.1	-0.404968	1.4215	0.1	-0.39018	1.4215	0.1	-0.004892	1.4215	0.1	-0.398995
1.42317	0.1	-0.018859	1.42317	0.1	-0.111008	1.42317	0.1	-0.104086	1.42317	0.1	-0.390289	1.42317	0.1	-0.054785	1.42317	0.1	-0.406839	1.42317	0.1	-0.391163	1.42317	0.1	-0.005813	1.42317	0.1	-0.404862
1.42483	0.1	-0.015517	1.42483	0.1	-0.111055	1.42483	0.1	-0.103497	1.42483	0.1	-0.390604	1.42483	0.1	-0.051126	1.42483	0.1	-0.406306	1.42483	0.1	-0.386382	1.42483	0.1	-0.004814	1.42483	0.1	-0.397044
1.4265	0.1	-0.019119	1.4265	0.1	-0.107929	1.4265	0.1	-0.107237	1.4265	0.1	-0.391474	1.4265	0.1	-0.05621	1.4265	0.1	-0.412213	1.4265	0.1	-0.385126	1.4265	0.1	-0.007417	1.4265	0.1	-0.397085
1.42817	0.1	-0.020576	1.42817	0.1	-0.107041	1.42817	0.1	-0.107426	1.42817	0.1	-0.394513	1.42817	0.1	-0.051915	1.42817	0.1	-0.410541	1.42817	0.1	-0.387799	1.42817	0.1	0.001801	1.42817	0.1	-0.406051
1.42983	0.1	-0.019346	1.42983	0.1	-0.10489	1.42983	0.1	-0.106258	1.42983	0.1	-0.389323	1.42983	0.1	-0.050659	1.42983	0.1	-0.4024	1.42983	0.1	-0.389305	1.42983	0.1	-0.005329	1.42983	0.1	-0.400916
1.4315	0.1	-0.018782	1.4315	0.1	-0.102637	1.4315	0.1	-0.104209	1.4315	0.1	-0.384932	1.4315	0.1	-0.049101	1.4315	0.1	-0.406017	1.4315	0.1	-0.388175	1.4315	0.1	-0.002437	1.4315	0.1	-0.400617
1.43317	0.1	-0.014148	1.43317	0.1	-0.108842	1.43317	0.1	-0.103482	1.43317	0.1	-0.38822	1.43317	0.1	-0.050461	1.43317	0.1	-0.406191	1.43317	0.1	-0.386357	1.43317	0.1	-0.007689	1.43317	0.1	-0.397277
1.43483	0.1	-0.012467	1.43483	0.1	-0.10972	1.43483	0.1	-0.103786	1.43483	0.1	-0.385884	1.43483	0.1	-0.052316	1.43483	0.1	-0.409213	1.43483	0.1	-0.383729	1.43483	0.1	-0.009352	1.43483	0.1	-0.393381
1.4365	0.1	-0.016907	1.4365	0.1	-0.105008	1.4365	0.1	-0.105323	1.4365	0.1	-0.391374	1.4365	0.1	-0.048006	1.4365	0.1	-0.413495	1.4365	0.1	-0.389067	1.4365	0.1	-0.007304	1.4365	0.1	-0.397315
1.43817	0.1	-0.013922	1.43817	0.1	-0.110902	1.43817	0.1	-0.10492	1.43817	0.1	-0.397052	1.43817	0.1	-0.055075	1.43817	0.1	-0.413408	1.43817	0.1	-0.392742	1.43817	0.1	-0.008901	1.43817	0.1	-0.393065
1.43983	0.1	-0.010227	1.43983	0.1	-0.107198	1.43983	0.1	-0.101857	1.43983	0.1	-0.393098	1.43983	0.1	-0.055919	1.43983	0.1	-0.410174	1.43983	0.1	-0.393154	1.43983	0.1	-0.005182	1.43983	0.1	-0.400603
1.4415	0.1	-0.013486	1.4415	0.1	-0.108601	1.4415	0.1	-0.11002	1.4415	0.1	-0.392349	1.4415	0.1	-0.056125	1.4415	0.1	-0.411289	1.4415	0.1	-0.385619	1.4415	0.1	-0.0068	1.4415	0.1	-0.401512
1.44317	0.1	-0.01677	1.44317	0.1	-0.108799	1.44317	0.1	-0.104245	1.44317	0.1	-0.395279	1.44317	0.1	-0.050572	1.44317	0.1	-0.410707	1.44317	0.1	-0.391694	1.44317	0.1	-0.008159	1.44317	0.1	-0.398017
1.44483	0.1	-0.011765	1.44483	0.1	-0.103795	1.44483	0.1	-0.098803	1.44483	0.1	-0.394942	1.44483	0.1	-0.052743	1.44483	0.1	-0.408151	1.44483	0.1	-0.390495	1.44483	0.1	-0.004852	1.44483	0.1	-0.395014
1.4465	0.1	-0.019313	1.4465	0.1	-0.10071	1.4465	0.1	-0.10819	1.4465	0.1	-0.393849	1.4465	0.1	-0.050742	1.4465	0.1	-0.407042	1.4465	0.1	-0.389651	1.4465	0.1	-0.008893	1.4465	0.1	-0.398046
1.44817	0.1	-0.015763	1.44817	0.1	-0.102055	1.44817	0.1	-0.110252	1.44817	0.1	-0.392717	1.44817	0.1	-0.045704	1.44817	0.1	-0.413458	1.44817	0.1	-0.3868	1.44817	0.1	-0.013764	1.44817	0.1	-0.4012
1.44983	0.1	-0.016959	1.44983	0.1	-0.102644	1.44983	0.1	-0.105528	1.44983	0.1	-0.393275	1.44983	0.1	-0.045458	1.44983	0.1	-0.408181	1.44983	0.1	-0.391699	1.44983	0.1	-0.010543	1.44983	0.1	-0.403234
1.4515	0.1	-0.017112	1.4515	0.1	-0.1075	1.4515	0.1	-0.108997	1.4515	0.1	-0.39167	1.4515	0.1	-0.05342	1.4515	0.1	-0.41386	1.4515	0.1	-0.390327	1.4515	0.1	-0.012113	1.4515	0.1	-0.401272
1.45317	0.1	-0.015445	1.45317	0.1	-0.105875	1.45317	0.1	-0.114093	1.45317	0.1	-0.395605	1.45317	0.1	-0.050446	1.45317	0.1	-0.409472	1.45317	0.1	-0.383957	1.45317	0.1	-0.015672	1.45317	0.1	-0.403693
1.45483	0.1	-0.019844	1.45483	0.1	-0.10564	1.45483	0.1	-0.104598	1.45483	0.1	-0.394131	1.45483	0.1	-0.055414	1.45483	0.1	-0.412447	1.45483	0.1	-0.391152	1.45483	0.1	-0.014049	1.45483	0.1	-0.401667
1.4565	0.1	-0.020475	1.4565	0.1	-0.103642	1.4565	0.1	-0.11	1.4565	0.1	-0.390468	1.4565	0.1	-0.055967	1.4565	0.1	-0.415987	1.4565	0.1	-0.389767	1.4565	0.1	-0.010812	1.4565	0.1	-0.404643
1.45817	0.1	-0.019876	1.45817	0.1	-0.106505	1.45817	0.1	-0.109686	1.45817	0.1	-0.397392	1.45817	0.1	-0.057836	1.45817	0.1	-0.415909	1.45817	0.1	-0.388402	1.45817	0.1	-0.009875	1.45817	0.1	-0.404704
1.45983	0.1	-0.020795	1.45983	0.1	-0.111057	1.45983	0.1	-0.110409	1.45983	0.1	-0.393788	1.45983	0.1	-0.060113	1.45983	0.1	-0.419776	1.45983	0.1	-0.389479	1.45983	0.1	-0.010647	1.45983	0.1	-0.404186
1.4615	0.1	-0.013158	1.4615	0.1	-0.109366	1.4615	0.1	-0.112571	1.4615	0.1	-0.390969	1.4615	0.1	-0.063341	1.4615	0.1	-0.413563	1.4615	0.1	-0.389101	1.4615	0.1	-0.007728	1.4615	0.1	-0.405779
1.46317	0.1	-0.017192	1.46317	0.1	-0.107885	1.46317	0.1	-0.109204	1.46317	0.1	-0.391651	1.46317	0.1	-0.059283	1.46317	0.1	-0.408023	1.46317	0.1	-0.395989	1.46317	0.1	-0.01168	1.46317	0.1	-0.400611
1.46483	0.1	-0.012873	1.46483	0.1	-0.106521	1.46483	0.1	-0.10966	1.46483	0.1	-0.389104	1.46483	0.1	-0.051944	1.46483	0.1	-0.412226	1.46483	0.1	-0.394197	1.46483	0.1	-0.011382	1.46483	0.1	-0.402984
1.4665	0.1	-0.01471	1.4665	0.1	-0.102992	1.4665	0.1	-0.107337	1.4665	0.1	-0.393868	1.4665	0.1	-0.048994	1.4665	0.1	-0.412646	1.4665	0.1	-0.399871	1.4665	0.1	-0.010989	1.4665	0.1	-0.405891
1.46817	0.1	-0.014408	1.46817	0.1	-0.101271	1.46817	0.1	-0.110959	1.46817	0.1	-0.393438	1.46817	0.1	-0.051413	1.46817	0.1	-0.41126	1.46817	0.1	-0.397926	1.46817	0.1	-0.011544	1.46817	0.1	-0.405199
1.46983	0.1	-0.013549	1.46983	0.1	-0.104974	1.46983	0.1	-0.108858	1.46983	0.1	-0.391126	1.46983	0.1	-0.053627	1.46983	0.1	-0.411661	1.46983	0.1	-0.397036	1.46983	0.1	-0.013086	1.46983	0.1	-0.402043
1.4715	0.1	-0.013617	1.4715	0.1	-0.105739	1.4715	0.1	-0.111081	1.4715	0.1	-0.390441	1.4715	0.1	-0.056626	1.4715	0.1	-0.410771	1.4715	0.1	-0.390607	1.4715	0.1	-0.01079	1.4715	0.1	-0.403993
1.47317	0.1	-0.009823	1.47317	0.1	-0.110508	1.47317	0.1	-0.113206	1.47317	0.1	-0.393228	1.47317	0.1	-0.054895	1.47317	0.1	-0.410912	1.47317	0.1	-0.39731	1.47317	0.1	-0.00592	1.47317	0.1	-0.403454
1.47483	0.1	-0.01406	1.47483	0.1	-0.107078	1.47483	0.1	-0.113751	1.47483	0.1	-0.391574	1.47483	0.1	-0.054867	1.47483	0.1	-0.408297	1.47483	0.1	-0.39853	1.47483	0.1	-0.008009	1.47483	0.1	-0.402598
1.4765	0.1	-0.016093	1.4765	0.1	-0.105656	1.4765	0.1	-0.11319	1.4765	0.1	-0.392543	1.4765	0.1	-0.054774	1.4765	0.1	-0.41018	1.4765	0.1	-0.399722	1.4765	0.1	-0.00424	1.4765	0.1	-0.401583
1.47817	0.1	-0.014319	1.47817	0.1	-0.113607	1.47817	0.1	-0.109935	1.47817	0.1	-0.390802	1.47817	0.1	-0.057944	1.47817	0.1	-0.415362	1.47817	0.1	-0.39509	1.47817	0.1	-0.001392	1.47817	0.1	-0.402042
1.47983	0.1	-0.013849	1.47983	0.1	-0.112975	1.47983	0.1	-0.107681	1.47983	0.1	-0.392824	1.47983	0.1	-0.058903	1.47983	0.1	-0.421056	1.47983	0.1	-0.390977	1.47983	0.1	-0.010023	1.47983	0.1	-0.405798
1.4815	0.1	-0.013025	1.4815	0.1	-0.113753	1.4815	0.1	-0.112847	1.4815	0.1	-0.396477	1.4815	0.1	-0.060138	1.4815	0.1	-0.419746	1.4815	0.1	-0.391101	1.4815	0.1	-0.011519	1.4815	0.1	-0.405826
1.48317	0.1	-0.008153	1.48317	0.1	-0.107783	1.48317	0.1	-0.110523	1.48317	0.1	-0.396159	1.48317	0.1	-0.055889	1.48317	0.1	-0.41997	1.48317	0.1	-0.391203	1.48317	0.1	-0.011947	1.48317	0.1	-0.404917
1.48483	0.1	-0.012137	1.48483	0.1	-0.10508	1.48483	0.1	-0.108099	1.48483	0.1	-0.391735	1.48483	0.1	-0.054859	1.48483	0.1	-0.416932	1.48483	0.1	-0.392259	1.48483	0.1	-0.009724	1.48483	0.1	-0.408199
1.4865	0.1	-0.009084	1.4865	0.1	-0.104956	1.4865	0.1	-0.106213	1.4865	0.1	-0.395962	1.4865	0.1	-0.055187	1.4865	0.1	-0.413231	1.4865	0.1	-0.392826	1.4865	0.1	-0.008619	1.4865	0.1	-0.404422
1.48817	0.1	-0.0129	1.48817	0.1	-0.105683	1.48817	0.1	-0.103137	1.48817	0.1	-0.394386	1.48817	0.1	-0.056853	1.48817	0.1	-0.409074	1.48817	0.1	-0.397428	1.48817	0.1	-0.00828	1.48817	0.1	-0.401233
1.48983	0.1	-0.013511	1.48983	0.1	-0.104833	1.48983	0.1	-0.101727	1.48983	0.1	-0.392189	1.48983	0.1	-0.055758	1.48983	0.1	-0.414852	1.48983	0.1	-0.393943	1.48983	0.1	-0.006633	1.48983	0.1	-0.399726
1.4915	0.1	-0.010902	1.4915	0.1	-0.111148	1.4915	0.1	-0.109159	1.4915	0.1	-0.396854	1.4915	0.1	-0.051738	1.4915	0.1	-0.41715	1.4915	0.1	-0.396643	1.4915	0.1	-0.007124	1.4915	0.1	-0.400233
1.49317	0.1	-0.012041	1.49317	0.1	-0.113591	1.49317	0.1	-0.107625	1.49317	0.1	-0.396143	1.49317	0.1	-0.050477	1.49317	0.1	-0.418422	1.49317	0.1	-0.395055	1.49317	0.1	-0.011551	1.49317	0.1	-0.400233
1.49483	0.1	-0.01446	1.49483	0.1	-0.109239	1.49483	0.1	-0.105014	1.49483	0.1	-0.397749	1.49483	0.1	-0.043235	1.49483	0.1	-0.411876	1.49483	0.1	-0.389237	1.49483	0.1	-0.014723	1.49483	0.1	-0.40078
1.4965	0.1	-0.019302	1.4965	0.1	-0.107445	1.4965	0.1	-0.110755	1.4965	0.1	-0.395801	1.4965	0.1	-0.051479	1.4965	0.1	-0.413105	1.4965	0.1	-0.389008	1.4965	0.1	-0.011615	1.4965	0.1	-0.406176
1.49817	0.1	-0.015088	1.49817	0.1	-0.110447	1.49817	0.1	-0.10884	1.49817	0.1	-0.397205	1.49817	0.1	-0.054964	1.49817	0.1	-0.410022	1.49817	0.1	-0.39523	1.49817	0.1	-0.010826	1.49817	0.1	-0.40215
1.49983	0.1	-0.019395	1.49983	0.1	-0.109886	1.49983	0.1	-0.106587	1.49983	0.1	-0.3915	1.49983	0.1	-0.049957	1.49983	0.1	-0.41394	1.49983	0.1	-0.396901	1.49983	0.1	-0.009594	1.49983	0.1	-0.4124
1.5015	0.1	-0.016296	1.5015	0.1	-0.10949	1.5015	0.1	-0.105841	1.5015	0.1	-0.391165	1.5015	0.1	-0.051149	1.5015	0.1	-0.412495	1.5015	0.1	-0.396694	1.5015	0.1	-0.009048	1.5015	0.1	-0.410004
1.50317	0.1	-0.025595	1.50317	0.1	-0.110547	1.50317	0.1	-0.105255	1.50317	0.1	-0.392045	1.50317	0.1	-0.054335	1.50317	0.1	-0.41316	1.50317	0.1	-0.39433	1.50317	0.1	-0.007688	1.50317	0.1	-0.410319
1.50483	0.1	-0.02469	1.50483	0.1	-0.108732	1.50483	0.1	-0.102405	1.50483	0.1	-0.397884	1.50483	0.1	-0.049516	1.50483	0.1	-0.421385	1.50483	0.1	-0.394112	1.50483	0.1	-0.006806	1.50483	0.1	-0.409429
1.5065	0.1	-0.023362	1.5065	0.1	-0.112262	1.5065	0.1	-0.106765	1.5065	0.1	-0.399959	1.5065	0.1	-0.05092	1.5065	0.1	-0.417217	1.5065	0.1	-0.394917	1.5065	0.1	-0.005719	1.5065	0.1	-0.408559
1.50817	0.1	-0.01978	1.50817	0.1	-0.113566	1.50817	0.1	-0.105551	1.50817	0.1	-0.398742	1.50817	0.1	-0.055613	1.50817	0.1	-0.419044	1.50817	0.1	-0.394826	1.50817	0.1	-0.009842	1.50817	0.1	-0.41031
1.50983	0.1	-0.016992	1.50983	0.1	-0.11648	1.50983	0.1	-0.106875	1.50983	0.1	-0.396079	1.50983	0.1	-0.057699	1.50983	0.1	-0.413404	1.50983	0.1	-0.390917	1.50983	0.1	-0.010852	1.50983	0.1	-0.410767
1.5115	0.1	-0.011097	1.5115	0.1	-0.113287	1.5115	0.1	-0.105772	1.5115	0.1	-0.397516	1.5115	0.1	-0.056308	1.5115	0.1	-0.413989	1.5115	0.1	-0.392992	1.5115	0.1	-0.015669	1.5115	0.1	-0.411625
1.51317	0.1	-0.013645	1.51317	0.1	-0.110299	1.51317	0.1	-0.113737	1.51317	0.1	-0.396646	1.51317	0.1	-0.058764	1.51317	0.1	-0.416215	1.51317	0.1	-0.393362	1.51317	0.1	-0.012461	1.51317	0.1	-0.409071
1.51483	0.1	-0.016971	1.51483	0.1	-0.109579	1.51483	0.1	-0.116159	1.51483	0.1	-0.396533	1.51483	0.1	-0.053279	1.51483	0.1	-0.418547	1.51483	0.1	-0.400199	1.51483	0.1	-0.01329	1.51483	0.1	-0.410021
1.5165	0.1	-0.018594	1.5165	0.1	-0.114313	1.5165	0.1	-0.114978	1.5165	0.1	-0.398327	1.5165	0.1	-0.04543	1.5165	0.1	-0.415046	1.5165	0.1	-0.4001	1.5165	0.1	-0.0153	1.5165	0.1	-0.408186
1.51817	0.1	-0.019644	1.51817	0.1	-0.114464	1.51817	0.1	-0.111655	1.51817	0.1	-0.403945	1.51817	0.1	-0.046836	1.51817	0.1	-0.418509	1.51817	0.1	-0.397957	1.51817	0.1	-0.018688	1.51817	0.1	-0.410881
1.51983	0.1	-0.016494	1.51983	0.1	-0.118844	1.51983	0.1	-0.111848	1.51983	0.1	-0.403198	1.51983	0.1	-0.049716	1.51983	0.1	-0.421202	1.51983	0.1	-0.393538	1.51983	0.1	-0.013843	1.51983	0.1	-0.40937
1.5215	0.1	-0.014229	1.5215	0.1	-0.111867	1.5215	0.1	-0.108843	1.5215	0.1	-0.404426	1.5215	0.1	-0.050394	1.5215	0.1	-0.414904	1.5215	0.1	-0.391329	1.5215	0.1	-0.010884	1.5215	0.1	-0.41437
1.52317	0.1	-0.013165	1.52317	0.1	-0.116711	1.52317	0.1	-0.109692	1.52317	0.1	-0.406321	1.52317	0.1	-0.049316	1.52317	0.1	-0.418648	1.52317	0.1	-0.398388	1.52317	0.1	-0.014764	1.52317	0.1	-0.41338
1.52483	0.1	-0.015881	1.52483	0.1	-0.108086	1.52483	0.1	-0.110204	1.52483	0.1	-0.403253	1.52483	0.1	-0.054432	1.52483	0.1	-0.418501	1.52483	0.1	-0.400455	1.52483	0.1	-0.008363	1.52483	0.1	-0.411334
1.5265	0.1	-0.019072	1.5265	0.1	-0.116247	1.5265	0.1	-0.111968	1.5265	0.1	-0.395189	1.5265	0.1	-0.053547	1.5265	0.1	-0.418974	1.5265	0.1	-0.397669	1.5265	0.1	-0.005008	1.5265	0.1	-0.410185
1.52817	0.1	-0.015757	1.52817	0.1	-0.117021	1.52817	0.1	-0.109618	1.52817	0.1	-0.399494	1.52817	0.1	-0.054948	1.52817	0.1	-0.415722	1.52817	0.1	-0.401052	1.52817	0.1	-0.011122	1.52817	0.1	-0.406588
1.52983	0.1	-0.01213	1.52983	0.1	-0.114803	1.52983	0.1	-0.105302	1.52983	0.1	-0.400301	1.52983	0.1	-0.058165	1.52983	0.1	-0.420813	1.52983	0.1	-0.398979	1.52983	0.1	-0.008317	1.52983	0.1	-0.403826
1.5315	0.1	-0.013283	1.5315	0.1	-0.11115	1.5315	0.1	-0.10663	1.5315	0.1	-0.397643	1.5315	0.1	-0.056293	1.5315	0.1	-0.412988	1.5315	0.1	-0.398617	1.5315	0.1	-0.009133	1.5315	0.1	-0.402197
1.53317	0.1	-0.019246	1.53317	0.1	-0.114392	1.53317	0.1	-0.112069	1.53317	0.1	-0.396864	1.53317	0.1	-0.053348	1.53317	0.1	-0.418025	1.53317	0.1	-0.398097	1.53317	0.1	-0.001872	1.53317	0.1	-0.402051
1.53483	0.1	-0.025771	1.53483	0.1	-0.111267	1.53483	0.1	-0.108412	1.53483	0.1	-0.400879	1.53483	0.1	-0.051761	1.53483	0.1	-0.421086	1.53483	0.1	-0.40009	1.53483	0.1	-0.008172	1.53483	0.1	-0.40387
1.5365	0.1	-0.016495	1.5365	0.1	-0.114356	1.5365	0.1	-0.111529	1.5365	0.1	-0.402714	1.5365	0.1	-0.051583	1.5365	0.1	-0.420514	1.5365	0.1	-0.401555	1.5365	0.1	-0.01082	1.5365	0.1	-0.411287
1.53817	0.1	-0.018141	1.53817	0.1	-0.113858	1.53817	0.1	-0.104076	1.53817	0.1	-0.397056	1.53817	0.1	-0.059752	1.53817	0.1	-0.419598	1.53817	0.1	-0.399769	1.53817	0.1	-0.014912	1.53817	0.1	-0.413771
1.53983	0.1	-0.018084	1.53983	0.1	-0.117328	1.53983	0.1	-0.106805	1.53983	0.1	-0.400471	1.53983	0.1	-0.055203	1.53983	0.1	-0.421663	1.53983	0.1	-0.400597	1.53983	0.1	-0.008278	1.53983	0.1	-0.419042
1.5415	0.1	-0.018858	1.5415	0.1	-0.114749	1.5415	0.1	-0.111064	1.5415	0.1	-0.404652	1.5415	0.1	-0.05402	1.5415	0.1	-0.421014	1.5415	0.1	-0.40251	1.5415	0.1	-0.012968	1.5415	0.1	-0.417435
1.54317	0.1	-0.018436	1.54317	0.1	-0.108438	1.54317	0.1	-0.112302	1.54317	0.1	-0.39673	1.54317	0.1	-0.054356	1.54317	0.1	-0.425854	1.54317	0.1	-0.397026	1.54317	0.1	-0.010198	1.54317	0.1	-0.420748
1.54483	0.1	-0.021	1.54483	0.1	-0.11438	1.54483	0.1	-0.110628	1.54483	0.1	-0.399714	1.54483	0.1	-0.056273	1.54483	0.1	-0.427055	1.54483	0.1	-0.394616	1.54483	0.1	-0.006926	1.54483	0.1	-0.41711
1.5465	0.1	-0.023107	1.5465	0.1	-0.114995	1.5465	0.1	-0.115068	1.5465	0.1	-0.398443	1.5465	0.1	-0.0608	1.5465	0.1	-0.42089	1.5465	0.1	-0.396137	1.5465	0.1	-0.010936	1.5465	0.1	-0.418528
1.54817	0.1	-0.020606	1.54817	0.1	-0.110068	1.54817	0.1	-0.117292	1.54817	0.1	-0.403672	1.54817	0.1	-0.053874	1.54817	0.1	-0.41861	1.54817	0.1	-0.396437	1.54817	0.1	-0.011156	1.54817	0.1	-0.413776
1.54983	0.1	-0.021525	1.54983	0.1	-0.114562	1.54983	0.1	-0.114118	1.54983	0.1	-0.403144	1.54983	0.1	-0.056245	1.54983	0.1	-0.414868	1.54983	0.1	-0.400351	1.54983	0.1	-0.013409	1.54983	0.1	-0.412034
1.5515	0.1	-0.023155	1.5515	0.1	-0.112616	1.5515	0.1	-0.108893	1.5515	0.1	-0.401162	1.5515	0.1	-0.053787	1.5515	0.1	-0.418499	1.5515	0.1	-0.399667	1.5515	0.1	-0.011135	1.5515	0.1	-0.413012
1.55317	0.1	-0.024413	1.55317	0.1	-0.112274	1.55317	0.1	-0.109507	1.55317	0.1	-0.401724	1.55317	0.1	-0.052219	1.55317	0.1	-0.414014	1.55317	0.1	-0.402927	1.55317	0.1	-0.00534	1.55317	0.1	-0.419128
1.55483	0.1	-0.019223	1.55483	0.1	-0.115187	1.55483	0.1	-0.112244	1.55483	0.1	-0.400209	1.55483	0.1	-0.055084	1.55483	0.1	-0.418747	1.55483	0.1	-0.401878	1.55483	0.1	-0.005971	1.55483	0.1	-0.417014
1.5565	0.1	-0.012383	1.5565	0.1	-0.115145	1.5565	0.1	-0.112393	1.5565	0.1	-0.400865	1.5565	0.1	-0.053199	1.5565	0.1	-0.416407	1.5565	0.1	-0.401813	1.5565	0.1	-0.010097	1.5565	0.1	-0.410502
1.55817	0.1	-0.017834	1.55817	0.1	-0.111025	1.55817	0.1	-0.111962	1.55817	0.1	-0.400021	1.55817	0.1	-0.045348	1.55817	0.1	-0.423641	1.55817	0.1	-0.401234	1.55817	0.1	-0.009993	1.55817	0.1	-0.414348
1.55983	0.1	-0.012618	1.55983	0.1	-0.109807	1.55983	0.1	-0.116066	1.55983	0.1	-0.402328	1.55983	0.1	-0.054211	1.55983	0.1	-0.424015	1.55983	0.1	-0.40099	1.55983	0.1	-0.008841	1.55983	0.1	-0.41803
1.5615	0.1	-0.015426	1.5615	0.1	-0.105967	1.5615	0.1	-0.108145	1.5615	0.1	-0.410564	1.5615	0.1	-0.054656	1.5615	0.1	-0.425588	1.5615	0.1	-0.40179	1.5615	0.1	-0.008311	1.5615	0.1	-0.41525
1.56317	0.1	-0.020901	1.56317	0.1	-0.107307	1.56317	0.1	-0.109132	1.56317	0.1	-0.406752	1.56317	0.1	-0.053415	1.56317	0.1	-0.4244	1.56317	0.1	-0.403494	1.56317	0.1	-0.012898	1.56317	0.1	-0.414242
1.56483	0.1	-0.014983	1.56483	0.1	-0.109488	1.56483	0.1	-0.107439	1.56483	0.1	-0.401535	1.56483	0.1	-0.05585	1.56483	0.1	-0.421579	1.56483	0.1	-0.405089	1.56483	0.1	-0.014056	1.56483	0.1	-0.413947
1.5665	0.1	-0.016816	1.5665	0.1	-0.113978	1.5665	0.1	-0.110746	1.5665	0.1	-0.407773	1.5665	0.1	-0.057522	1.5665	0.1	-0.428024	1.5665	0.1	-0.397808	1.5665	0.1	-0.005708	1.5665	0.1	-0.411994
1.56817	0.1	-0.011771	1.56817	0.1	-0.113829	1.56817	0.1	-0.113617	1.56817	0.1	-0.402429	1.56817	0.1	-0.051949	1.56817	0.1	-0.429313	1.56817	0.1	-0.39844	1.56817	0.1	-0.009466	1.56817	0.1	-0.418618
1.56983	0.1	-0.015605	1.56983	0.1	-0.113628	1.56983	0.1	-0.112077	1.56983	0.1	-0.402485	1.56983	0.1	-0.056163	1.56983	0.1	-0.42853	1.56983	0.1	-0.400681	1.56983	0.1	-0.013068	1.56983	0.1	-0.416595
1.5715	0.1	-0.024025	1.5715	0.1	-0.115161	1.5715	0.1	-0.112771	1.5715	0.1	-0.40368	1.5715	0.1	-0.056801	1.5715	0.1	-0.426244	1.5715	0.1	-0.405534	1.5715	0.1	-0.013016	1.5715	0.1	-0.419317
1.57317	0.1	-0.022922	1.57317	0.1	-0.116397	1.57317	0.1	-0.114966	1.57317	0.1	-0.41396	1.57317	0.1	-0.055274	1.57317	0.1	-0.419269	1.57317	0.1	-0.399072	1.57317	0.1	-0.01131	1.57317	0.1	-0.413501
1.57483	0.1	-0.021503	1.57483	0.1	-0.11658	1.57483	0.1	-0.113379	1.57483	0.1	-0.412429	1.57483	0.1	-0.057455	1.57483	0.1	-0.421368	1.57483	0.1	-0.396684	1.57483	0.1	-0.009956	1.57483	0.1	-0.413827
1.5765	0.1	-0.017378	1.5765	0.1	-0.107507	1.5765	0.1	-0.110947	1.5765	0.1	-0.406095	1.5765	0.1	-0.05506	1.5765	0.1	-0.423931	1.5765	0.1	-0.397162	1.5765	0.1	-0.009315	1.5765	0.1	-0.410802
1.57817	0.1	-0.021818	1.57817	0.1	-0.110019	1.57817	0.1	-0.10856	1.57817	0.1	-0.405156	1.57817	0.1	-0.060229	1.57817	0.1	-0.426514	1.57817	0.1	-0.39912	1.57817	0.1	-0.007875	1.57817	0.1	-0.41135
1.57983	0.1	-0.016202	1.57983	0.1	-0.111003	1.57983	0.1	-0.103722	1.57983	0.1	-0.402213	1.57983	0.1	-0.052167	1.57983	0.1	-0.429272	1.57983	0.1	-0.400767	1.57983	0.1	-0.00581	1.57983	0.1	-0.4141
1.5815	0.1	-0.017201	1.5815	0.1	-0.111959	1.5815	0.1	-0.108357	1.5815	0.1	-0.406184	1.5815	0.1	-0.053424	1.5815	0.1	-0.427792	1.5815	0.1	-0.404521	1.5815	0.1	-0.00784	1.5815	0.1	-0.414797
1.58317	0.1	-0.015847	1.58317	0.1	-0.11378	1.58317	0.1	-0.111291	1.58317	0.1	-0.406699	1.58317	0.1	-0.049572	1.58317	0.1	-0.424618	1.58317	0.1	-0.406614	1.58317	0.1	-0.004538	1.58317	0.1	-0.416827
1.58483	0.1	-0.012224	1.58483	0.1	-0.110588	1.58483	0.1	-0.104884	1.58483	0.1	-0.405036	1.58483	0.1	-0.04735	1.58483	0.1	-0.426477	1.58483	0.1	-0.402262	1.58483	0.1	-0.007384	1.58483	0.1	-0.417754
1.5865	0.1	-0.020758	1.5865	0.1	-0.115232	1.5865	0.1	-0.106421	1.5865	0.1	-0.400561	1.5865	0.1	-0.056512	1.5865	0.1	-0.426861	1.5865	0.1	-0.403691	1.5865	0.1	-0.011596	1.5865	0.1	-0.417884
1.58817	0.1	-0.01526	1.58817	0.1	-0.119947	1.58817	0.1	-0.108151	1.58817	0.1	-0.400463	1.58817	0.1	-0.05187	1.58817	0.1	-0.427261	1.58817	0.1	-0.404352	1.58817	0.1	-0.015513	1.58817	0.1	-0.422062
1.58983	0.1	-0.012645	1.58983	0.1	-0.115844	1.58983	0.1	-0.11023	1.58983	0.1	-0.405728	1.58983	0.1	-0.055037	1.58983	0.1	-0.423178	1.58983	0.1	-0.400327	1.58983	0.1	-0.015447	1.58983	0.1	-0.415081
1.5915	0.1	-0.01567	1.5915	0.1	-0.109311	1.5915	0.1	-0.108035	1.5915	0.1	-0.405883	1.5915	0.1	-0.05058	1.5915	0.1	-0.428737	1.5915	0.1	-0.402804	1.5915	0.1	-0.014446	1.5915	0.1	-0.415458
1.59317	0.1	-0.020941	1.59317	0.1	-0.113178	1.59317	0.1	-0.10761	1.59317	0.1	-0.407096	1.59317	0.1	-0.044751	1.59317	0.1	-0.429752	1.59317	0.1	-0.403075	1.59317	0.1	-0.010353	1.59317	0.1	-0.418962
1.59483	0.1	-0.01947	1.59483	0.1	-0.115144	1.59483	0.1	-0.112684	1.59483	0.1	-0.406952	1.59483	0.1	-0.048925	1.59483	0.1	-0.423036	1.59483	0.1	-0.404854	1.59483	0.1	-0.010276	1.59483	0.1	-0.423397
1.5965	0.1	-0.0193	1.5965	0.1	-0.116379	1.5965	0.1	-0.106453	1.5965	0.1	-0.404403	1.5965	0.1	-0.049965	1.5965	0.1	-0.423083	1.5965	0.1	-0.402256	1.5965	0.1	-0.016189	1.5965	0.1	-0.42305
1.59817	0.1	-0.021129	1.59817	0.1	-0.116191	1.59817	0.1	-0.109975	1.59817	0.1	-0.400913	1.59817	0.1	-0.055976	1.59817	0.1	-0.423573	1.59817	0.1	-0.405146	1.59817	0.1	-0.009754	1.59817	0.1	-0.41952
1.59983	0.1	-0.019959	1.59983	0.1	-0.114977	1.59983	0.1	-0.113657	1.59983	0.1	-0.404737	1.59983	0.1	-0.061239	1.59983	0.1	-0.424274	1.59983	0.1	-0.402859	1.59983	0.1	-0.0109	1.59983	0.1	-0.418179
1.6015	0.1	-0.02119	1.6015	0.1	-0.114496	1.6015	0.1	-0.107694	1.6015	0.1	-0.398231	1.6015	0.1	-0.058838	1.6015	0.1	-0.426303	1.6015	0.1	-0.40573	1.6015	0.1	-0.007707	1.6015	0.1	-0.425066
1.60317	0.1	-0.020139	1.60317	0.1	-0.115308	1.60317	0.1	-0.111012	1.60317	0.1	-0.409139	1.60317	0.1	-0.056294	1.60317	0.1	-0.423162	1.60317	0.1	-0.397917	1.60317	0.1	-0.007073	1.60317	0.1	-0.42712
1.60483	0.1	-0.021619	1.60483	0.1	-0.117674	1.60483	0.1	-0.111243	1.60483	0.1	-0.404533	1.60483	0.1	-0.056038	1.60483	0.1	-0.418947	1.60483	0.1	-0.402222	1.60483	0.1	-0.005003	1.60483	0.1	-0.425208
1.6065	0.1	-0.021822	1.6065	0.1	-0.118057	1.6065	0.1	-0.117889	1.6065	0.1	-0.405462	1.6065	0.1	-0.056569	1.6065	0.1	-0.425787	1.6065	0.1	-0.403872	1.6065	0.1	-0.008559	1.6065	0.1	-0.425467
1.60817	0.1	-0.015883	1.60817	0.1	-0.116911	1.60817	0.1	-0.119073	1.60817	0.1	-0.408186	1.60817	0.1	-0.059022	1.60817	0.1	-0.420929	1.60817	0.1	-0.407875	1.60817	0.1	-0.009927	1.60817	0.1	-0.423499
1.60983	0.1	-0.016662	1.60983	0.1	-0.115283	1.60983	0.1	-0.114006	1.60983	0.1	-0.407743	1.60983	0.1	-0.052113	1.60983	0.1	-0.426399	1.60983	0.1	-0.41029	1.60983	0.1	-0.015471	1.60983	0.1	-0.419072
1.6115	0.1	-0.01688	1.6115	0.1	-0.112467	1.6115	0.1	-0.112148	1.6115	0.1	-0.407147	1.6115	0.1	-0.049334	1.6115	0.1	-0.424975	1.6115	0.1	-0.407857	1.6115	0.1	-0.012668	1.6115	0.1	-0.422741
1.61317	0.1	-0.017119	1.61317	0.1	-0.112024	1.61317	0.1	-0.115376	1.61317	0.1	-0.406176	1.61317	0.1	-0.051045	1.61317	0.1	-0.422497	1.61317	0.1	-0.40288	1.61317	0.1	-0.013229	1.61317	0.1	-0.422178
1.61483	0.1	-0.015927	1.61483	0.1	-0.112272	1.61483	0.1	-0.113829	1.61483	0.1	-0.401042	1.61483	0.1	-0.051651	1.61483	0.1	-0.428905	1.61483	0.1	-0.404324	1.61483	0.1	-0.009414	1.61483	0.1	-0.42152
1.6165	0.1	-0.017727	1.6165	0.1	-0.117499	1.6165	0.1	-0.115369	1.6165	0.1	-0.40137	1.6165	0.1	-0.050439	1.6165	0.1	-0.423664	1.6165	0.1	-0.407638	1.6165	0.1	-0.012364	1.6165	0.1	-0.421109
1.61817	0.1	-0.020321	1.61817	0.1	-0.110143	1.61817	0.1	-0.109937	1.61817	0.1	-0.402417	1.61817	0.1	-0.053732	1.61817	0.1	-0.425875	1.61817	0.1	-0.405661	1.61817	0.1	-0.012712	1.61817	0.1	-0.425519
1.61983	0.1	-0.013574	1.61983	0.1	-0.112122	1.61983	0.1	-0.107971	1.61983	0.1	-0.406195	1.61983	0.1	-0.054507	1.61983	0.1	-0.430087	1.61983	0.1	-0.416804	1.61983	0.1	-0.007488	1.61983	0.1	-0.427638
1.6215	0.1	-0.014721	1.6215	0.1	-0.112991	1.6215	0.1	-0.110141	1.6215	0.1	-0.407163	1.6215	0.1	-0.05778	1.6215	0.1	-0.428244	1.6215	0.1	-0.407261	1.6215	0.1	-0.008346	1.6215	0.1	-0.420301
1.62317	0.1	-0.012952	1.62317	0.1	-0.113833	1.62317	0.1	-0.108748	1.62317	0.1	-0.403718	1.62317	0.1	-0.057907	1.62317	0.1	-0.431814	1.62317	0.1	-0.408391	1.62317	0.1	-0.007145	1.62317	0.1	-0.420035
1.62483	0.1	-0.014744	1.62483	0.1	-0.116689	1.62483	0.1	-0.112964	1.62483	0.1	-0.402788	1.62483	0.1	-0.058347	1.62483	0.1	-0.428094	1.62483	0.1	-0.40239	1.62483	0.1	-0.013792	1.62483	0.1	-0.422085
1.6265	0.1	-0.013423	1.6265	0.1	-0.115361	1.6265	0.1	-0.112343	1.6265	0.1	-0.402579	1.6265	0.1	-0.054876	1.6265	0.1	-0.431572	1.6265	0.1	-0.405795	1.6265	0.1	-0.0115	1.6265	0.1	-0.425462
1.62817	0.1	-0.011059	1.62817	0.1	-0.110197	1.62817	0.1	-0.123304	1.62817	0.1	-0.398495	1.62817	0.1	-0.05247	1.62817	0.1	-0.432302	1.62817	0.1	-0.406904	1.62817	0.1	-0.010315	1.62817	0.1	-0.421858
1.62983	0.1	-0.011277	1.62983	0.1	-0.120983	1.62983	0.1	-0.115022	1.62983	0.1	-0.403325	1.62983	0.1	-0.060491	1.62983	0.1	-0.433463	1.62983	0.1	-0.40495	1.62983	0.1	-0.00888	1.62983	0.1	-0.423162
1.6315	0.1	-0.014132	1.6315	0.1	-0.120337	1.6315	0.1	-0.117768	1.6315	0.1	-0.402471	1.6315	0.1	-0.060387	1.6315	0.1	-0.435388	1.6315	0.1	-0.408884	1.6315	0.1	-0.014531	1.6315	0.1	-0.419996
1.63317	0.1	-0.014988	1.63317	0.1	-0.121365	1.63317	0.1	-0.115107	1.63317	0.1	-0.40745	1.63317	0.1	-0.053253	1.63317	0.1	-0.434753	1.63317	0.1	-0.408786	1.63317	0.1	-0.010646	1.63317	0.1	-0.417157
1.63483	0.1	-0.016666	1.63483	0.1	-0.120117	1.63483	0.1	-0.118184	1.63483	0.1	-0.401008	1.63483	0.1	-0.051449	1.63483	0.1	-0.430826	1.63483	0.1	-0.412393	1.63483	0.1	-0.013703	1.63483	0.1	-0.416116
1.6365	0.1	-0.019621	1.6365	0.1	-0.114549	1.6365	0.1	-0.120228	1.6365	0.1	-0.400933	1.6365	0.1	-0.049887	1.6365	0.1	-0.425082	1.6365	0.1	-0.409785	1.6365	0.1	-0.012718	1.6365	0.1	-0.419798
1.63817	0.1	-0.021812	1.63817	0.1	-0.112146	1.63817	0.1	-0.116468	1.63817	0.1	-0.400983	1.63817	0.1	-0.050775	1.63817	0.1	-0.426499	1.63817	0.1	-0.411203	1.63817	0.1	-0.014022	1.63817	0.1	-0.422892
1.63983	0.1	-0.020831	1.63983	0.1	-0.114385	1.63983	0.1	-0.121759	1.63983	0.1	-0.40268	1.63983	0.1	-0.048621	1.63983	0.1	-0.426827	1.63983	0.1	-0.413879	1.63983	0.1	-0.011445	1.63983	0.1	-0.422296
1.6415	0.1	-0.016131	1.6415	0.1	-0.113695	1.6415	0.1	-0.121376	1.6415	0.1	-0.414789	1.6415	0.1	-0.055719	1.6415	0.1	-0.429176	1.6415	0.1	-0.410862	1.6415	0.1	-0.007607	1.6415	0.1	-0.427711
1.64317	0.1	-0.013574	1.64317	0.1	-0.111419	1.64317	0.1	-0.119892	1.64317	0.1	-0.415148	1.64317	0.1	-0.057422	1.64317	0.1	-0.429716	1.64317	0.1	-0.408977	1.64317	0.1	-0.005306	1.64317	0.1	-0.430456
1.64483	0.1	-0.012835	1.64483	0.1	-0.115231	1.64483	0.1	-0.118267	1.64483	0.1	-0.411721	1.64483	0.1	-0.056594	1.64483	0.1	-0.424443	1.64483	0.1	-0.406571	1.64483	0.1	-0.006893	1.64483	0.1	-0.425445
1.6465	0.1	-0.013351	1.6465	0.1	-0.113323	1.6465	0.1	-0.120387	1.6465	0.1	-0.40721	1.6465	0.1	-0.055719	1.6465	0.1	-0.422779	1.6465	0.1	-0.402572	1.6465	0.1	-0.00952	1.6465	0.1	-0.421012
1.64817	0.1	-0.017954	1.64817	0.1	-0.11367	1.64817	0.1	-0.110724	1.64817	0.1	-0.40892	1.64817	0.1	-0.054951	1.64817	0.1	-0.424592	1.64817	0.1	-0.406793	1.64817	0.1	-0.007942	1.64817	0.1	-0.426732
1.64983	0.1	-0.015421	1.64983	0.1	-0.113096	1.64983	0.1	-0.120651	1.64983	0.1	-0.409237	1.64983	0.1	-0.054769	1.64983	0.1	-0.421343	1.64983	0.1	-0.408794	1.64983	0.1	-0.010217	1.64983	0.1	-0.419092
1.6515	0.1	-0.018176	1.6515	0.1	-0.115691	1.6515	0.1	-0.113491	1.6515	0.1	-0.409817	1.6515	0.1	-0.055397	1.6515	0.1	-0.430344	1.6515	0.1	-0.407825	1.6515	0.1	-0.010263	1.6515	0.1	-0.412467
1.65317	0.1	-0.014573	1.65317	0.1	-0.123437	1.65317	0.1	-0.110887	1.65317	0.1	-0.411017	1.65317	0.1	-0.053611	1.65317	0.1	-0.429925	1.65317	0.1	-0.407795	1.65317	0.1	-0.009624	1.65317	0.1	-0.421919
1.65483	0.1	-0.015951	1.65483	0.1	-0.119051	1.65483	0.1	-0.119308	1.65483	0.1	-0.409952	1.65483	0.1	-0.056527	1.65483	0.1	-0.430724	1.65483	0.1	-0.406854	1.65483	0.1	-0.011428	1.65483	0.1	-0.426851
1.6565	0.1	-0.017773	1.6565	0.1	-0.114063	1.6565	0.1	-0.115005	1.6565	0.1	-0.408833	1.6565	0.1	-0.057032	1.6565	0.1	-0.433559	1.6565	0.1	-0.403331	1.6565	0.1	-0.00789	1.6565	0.1	-0.423855
1.65817	0.1	-0.019192	1.65817	0.1	-0.114496	1.65817	0.1	-0.119228	1.65817	0.1	-0.410865	1.65817	0.1	-0.056905	1.65817	0.1	-0.43128	1.65817	0.1	-0.405935	1.65817	0.1	-0.008177	1.65817	0.1	-0.424789
1.65983	0.1	-0.021906	1.65983	0.1	-0.115059	1.65983	0.1	-0.119444	1.65983	0.1	-0.405054	1.65983	0.1	-0.053199	1.65983	0.1	-0.43102	1.65983	0.1	-0.402414	1.65983	0.1	-0.011204	1.65983	0.1	-0.42803
1.6615	0.1	-0.017795	1.6615	0.1	-0.126635	1.6615	0.1	-0.117461	1.6615	0.1	-0.409572	1.6615	0.1	-0.05219	1.6615	0.1	-0.426819	1.6615	0.1	-0.403636	1.6615	0.1	-0.010376	1.6615	0.1	-0.425452
1.66317	0.1	-0.018777	1.66317	0.1	-0.125884	1.66317	0.1	-0.11932	1.66317	0.1	-0.405371	1.66317	0.1	-0.052467	1.66317	0.1	-0.430095	1.66317	0.1	-0.40471	1.66317	0.1	-0.007909	1.66317	0.1	-0.427607
1.66483	0.1	-0.015896	1.66483	0.1	-0.124007	1.66483	0.1	-0.121591	1.66483	0.1	-0.411022	1.66483	0.1	-0.05127	1.66483	0.1	-0.432907	1.66483	0.1	-0.406409	1.66483	0.1	-0.009114	1.66483	0.1	-0.422887
1.6665	0.1	-0.018342	1.6665	0.1	-0.120418	1.6665	0.1	-0.119247	1.6665	0.1	-0.410206	1.6665	0.1	-0.054532	1.6665	0.1	-0.430616	1.6665	0.1	-0.401859	1.6665	0.1	-0.01159	1.6665	0.1	-0.426533
1.66817	0.1	-0.013843	1.66817	0.1	-0.121187	1.66817	0.1	-0.125247	1.66817	0.1	-0.404432	1.66817	0.1	-0.056996	1.66817	0.1	-0.43468	1.66817	0.1	-0.404615	1.66817	0.1	-0.01564	1.66817	0.1	-0.425461
1.66983	0.1	-0.016297	1.66983	0.1	-0.120146	1.66983	0.1	-0.119976	1.66983	0.1	-0.40724	1.66983	0.1	-0.053407	1.66983	0.1	-0.437213	1.66983	0.1	-0.410671	1.66983	0.1	-0.013553	1.66983	0.1	-0.422824
1.6715	0.1	-0.013005	1.6715	0.1	-0.115909	1.6715	0.1	-0.122472	1.6715	0.1	-0.409578	1.6715	0.1	-0.051663	1.6715	0.1	-0.435074	1.6715	0.1	-0.410055	1.6715	0.1	-0.017252	1.6715	0.1	-0.42306
1.67317	0.1	-0.012837	1.67317	0.1	-0.118767	1.67317	0.1	-0.116702	1.67317	0.1	-0.410278	1.67317	0.1	-0.046845	1.67317	0.1	-0.431948	1.67317	0.1	-0.410963	1.67317	0.1	-0.01101	1.67317	0.1	-0.422295
1.67483	0.1	-0.016015	1.67483	0.1	-0.118987	1.67483	0.1	-0.113409	1.67483	0.1	-0.41352	1.67483	0.1	-0.056854	1.67483	0.1	-0.43337	1.67483	0.1	-0.412504	1.67483	0.1	-0.010572	1.67483	0.1	-0.424852
1.6765	0.1	-0.020726	1.6765	0.1	-0.112984	1.6765	0.1	-0.11689	1.6765	0.1	-0.411406	1.6765	0.1	-0.054722	1.6765	0.1	-0.433658	1.6765	0.1	-0.408965	1.6765	0.1	-0.008556	1.6765	0.1	-0.418949
1.67817	0.1	-0.021025	1.67817	0.1	-0.116184	1.67817	0.1	-0.118202	1.67817	0.1	-0.413742	1.67817	0.1	-0.053778	1.67817	0.1	-0.438845	1.67817	0.1	-0.41318	1.67817	0.1	-0.005152	1.67817	0.1	-0.425112
1.67983	0.1	-0.019281	1.67983	0.1	-0.115636	1.67983	0.1	-0.11705	1.67983	0.1	-0.413283	1.67983	0.1	-0.052551	1.67983	0.1	-0.432403	1.67983	0.1	-0.411859	1.67983	0.1	-0.008152	1.67983	0.1	-0.430373
1.6815	0.1	-0.014519	1.6815	0.1	-0.11654	1.6815	0.1	-0.11727	1.6815	0.1	-0.41213	1.6815	0.1	-0.052866	1.6815	0.1	-0.432589	1.6815	0.1	-0.409307	1.6815	0.1	-0.01015	1.6815	0.1	-0.427754
1.68317	0.1	-0.016086	1.68317	0.1	-0.119131	1.68317	0.1	-0.120059	1.68317	0.1	-0.412598	1.68317	0.1	-0.054576	1.68317	0.1	-0.4276	1.68317	0.1	-0.404192	1.68317	0.1	-0.011693	1.68317	0.1	-0.430059
1.68483	0.1	-0.014997	1.68483	0.1	-0.117998	1.68483	0.1	-0.115213	1.68483	0.1	-0.417729	1.68483	0.1	-0.05438	1.68483	0.1	-0.427505	1.68483	0.1	-0.411048	1.68483	0.1	-0.009462	1.68483	0.1	-0.427138
1.6865	0.1	-0.014918	1.6865	0.1	-0.119023	1.6865	0.1	-0.115303	1.6865	0.1	-0.414089	1.6865	0.1	-0.053657	1.6865	0.1	-0.430649	1.6865	0.1	-0.413171	1.6865	0.1	-0.009336	1.6865	0.1	-0.430545
1.68817	0.1	-0.018048	1.68817	0.1	-0.114083	1.68817	0.1	-0.123188	1.68817	0.1	-0.412148	1.68817	0.1	-0.057326	1.68817	0.1	-0.438178	1.68817	0.1	-0.407489	1.68817	0.1	-0.004503	1.68817	0.1	-0.428973
1.68983	0.1	-0.017849	1.68983	0.1	-0.114638	1.68983	0.1	-0.123187	1.68983	0.1	-0.411056	1.68983	0.1	-0.058935	1.68983	0.1	-0.4356	1.68983	0.1	-0.407461	1.68983	0.1	-0.015877	1.68983	0.1	-0.426637
1.6915	0.1	-0.018738	1.6915	0.1	-0.115046	1.6915	0.1	-0.117947	1.6915	0.1	-0.414779	1.6915	0.1	-0.052782	1.6915	0.1	-0.435865	1.6915	0.1	-0.405821	1.6915	0.1	-0.01163	1.6915	0.1	-0.431893
1.69317	0.1	-0.02047	1.69317	0.1	-0.118184	1.69317	0.1	-0.118771	1.69317	0.1	-0.406847	1.69317	0.1	-0.053149	1.69317	0.1	-0.432513	1.69317	0.1	-0.415925	1.69317	0.1	-0.013685	1.69317	0.1	-0.436448
1.69483	0.1	-0.020947	1.69483	0.1	-0.118612	1.69483	0.1	-0.119429	1.69483	0.1	-0.405814	1.69483	0.1	-0.055008	1.69483	0.1	-0.432561	1.69483	0.1	-0.410671	1.69483	0.1	-0.013924	1.69483	0.1	-0.438807
1.6965	0.1	-0.015829	1.6965	0.1	-0.114918	1.6965	0.1	-0.1141	1.6965	0.1	-0.411368	1.6965	0.1	-0.053632	1.6965	0.1	-0.43498	1.6965	0.1	-0.40876	1.6965	0.1	-0.013201	1.6965	0.1	-0.431209
1.69817	0.1	-0.017454	1.69817	0.1	-0.119151	1.69817	0.1	-0.11395	1.69817	0.1	-0.409621	1.69817	0.1	-0.053904	1.69817	0.1	-0.439249	1.69817	0.1	-0.408857	1.69817	0.1	-0.014688	1.69817	0.1	-0.434846
1.69983	0.1	-0.018891	1.69983	0.1	-0.121644	1.69983	0.1	-0.114343	1.69983	0.1	-0.414902	1.69983	0.1	-0.054049	1.69983	0.1	-0.438359	1.69983	0.1	-0.405419	1.69983	0.1	-0.014889	1.69983	0.1	-0.438091
1.7015	0.1	-0.017403	1.7015	0.1	-0.121765	1.7015	0.1	-0.117553	1.7015	0.1	-0.415067	1.7015	0.1	-0.0563	1.7015	0.1	-0.436612	1.7015	0.1	-0.410238	1.7015	0.1	-0.010755	1.7015	0.1	-0.433706
1.70317	0.1	-0.017437	1.70317	0.1	-0.119646	1.70317	0.1	-0.121161	1.70317	0.1	-0.414198	1.70317	0.1	-0.055659	1.70317	0.1	-0.439728	1.70317	0.1	-0.411603	1.70317	0.1	-0.012333	1.70317	0.1	-0.430802
1.70483	0.1	-0.013626	1.70483	0.1	-0.117753	1.70483	0.1	-0.116304	1.70483	0.1	-0.41358	1.70483	0.1	-0.051869	1.70483	0.1	-0.444562	1.70483	0.1	-0.40759	1.70483	0.1	-0.009734	1.70483	0.1	-0.425704
1.7065	0.1	-0.00764	1.7065	0.1	-0.120117	1.7065	0.1	-0.11472	1.7065	0.1	-0.414281	1.7065	0.1	-0.052354	1.7065	0.1	-0.442103	1.7065	0.1	-0.409267	1.7065	0.1	-0.008988	1.7065	0.1	-0.424162
1.70817	0.1	-0.017549	1.70817	0.1	-0.114045	1.70817	0.1	-0.113174	1.70817	0.1	-0.415181	1.70817	0.1	-0.059643	1.70817	0.1	-0.440625	1.70817	0.1	-0.406211	1.70817	0.1	-0.009102	1.70817	0.1	-0.427548
1.70983	0.1	-0.013589	1.70983	0.1	-0.116791	1.70983	0.1	-0.115882	1.70983	0.1	-0.409013	1.70983	0.1	-0.061685	1.70983	0.1	-0.434428	1.70983	0.1	-0.410628	1.70983	0.1	-0.006909	1.70983	0.1	-0.424159
1.7115	0.1	-0.013381	1.7115	0.1	-0.116161	1.7115	0.1	-0.113453	1.7115	0.1	-0.40908	1.7115	0.1	-0.058978	1.7115	0.1	-0.438849	1.7115	0.1	-0.412048	1.7115	0.1	-0.007948	1.7115	0.1	-0.432796
1.71317	0.1	-0.015742	1.71317	0.1	-0.117429	1.71317	0.1	-0.120465	1.71317	0.1	-0.406264	1.71317	0.1	-0.060348	1.71317	0.1	-0.437235	1.71317	0.1	-0.408771	1.71317	0.1	-0.008044	1.71317	0.1	-0.428499
1.71483	0.1	-0.019074	1.71483	0.1	-0.119824	1.71483	0.1	-0.120104	1.71483	0.1	-0.404892	1.71483	0.1	-0.059559	1.71483	0.1	-0.436473	1.71483	0.1	-0.412621	1.71483	0.1	-0.007178	1.71483	0.1	-0.427991
1.7165	0.1	-0.018361	1.7165	0.1	-0.121604	1.7165	0.1	-0.118213	1.7165	0.1	-0.404717	1.7165	0.1	-0.056699	1.7165	0.1	-0.437354	1.7165	0.1	-0.410317	1.7165	0.1	-0.005824	1.7165	0.1	-0.428243
1.71817	0.1	-0.018727	1.71817	0.1	-0.121951	1.71817	0.1	-0.116296	1.71817	0.1	-0.406425	1.71817	0.1	-0.060431	1.71817	0.1	-0.438087	1.71817	0.1	-0.411345	1.71817	0.1	-0.00699	1.71817	0.1	-0.436471
1.71983	0.1	-0.018398	1.71983	0.1	-0.121826	1.71983	0.1	-0.115382	1.71983	0.1	-0.410997	1.71983	0.1	-0.058604	1.71983	0.1	-0.436561	1.71983	0.1	-0.413489	1.71983	0.1	-0.003833	1.71983	0.1	-0.432392
1.7215	0.1	-0.021435	1.7215	0.1	-0.126208	1.7215	0.1	-0.115051	1.7215	0.1	-0.408638	1.7215	0.1	-0.054925	1.7215	0.1	-0.438572	1.7215	0.1	-0.41665	1.7215	0.1	-0.009553	1.7215	0.1	-0.435898
1.72317	0.1	-0.01592	1.72317	0.1	-0.12395	1.72317	0.1	-0.117949	1.72317	0.1	-0.410261	1.72317	0.1	-0.054389	1.72317	0.1	-0.438988	1.72317	0.1	-0.413412	1.72317	0.1	-0.010056	1.72317	0.1	-0.438785
1.72483	0.1	-0.01963	1.72483	0.1	-0.122492	1.72483	0.1	-0.119767	1.72483	0.1	-0.413215	1.72483	0.1	-0.052866	1.72483	0.1	-0.441502	1.72483	0.1	-0.415824	1.72483	0.1	-0.007253	1.72483	0.1	-0.440689
1.7265	0.1	-0.021276	1.7265	0.1	-0.12155	1.7265	0.1	-0.117621	1.7265	0.1	-0.412928	1.7265	0.1	-0.050967	1.7265	0.1	-0.438816	1.7265	0.1	-0.412333	1.7265	0.1	-0.008913	1.7265	0.1	-0.434541
1.72817	0.1	-0.020171	1.72817	0.1	-0.120292	1.72817	0.1	-0.11693	1.72817	0.1	-0.411441	1.72817	0.1	-0.053045	1.72817	0.1	-0.438064	1.72817	0.1	-0.410879	1.72817	0.1	-0.007307	1.72817	0.1	-0.434745
1.72983	0.1	-0.019519	1.72983	0.1	-0.120788	1.72983	0.1	-0.121441	1.72983	0.1	-0.416016	1.72983	0.1	-0.057392	1.72983	0.1	-0.439069	1.72983	0.1	-0.412634	1.72983	0.1	-0.006846	1.72983	0.1	-0.434261
1.7315	0.1	-0.015742	1.7315	0.1	-0.11597	1.7315	0.1	-0.125034	1.7315	0.1	-0.409844	1.7315	0.1	-0.054488	1.7315	0.1	-0.440202	1.7315	0.1	-0.416606	1.7315	0.1	-0.011969	1.7315	0.1	-0.42642
1.73317	0.1	-0.015438	1.73317	0.1	-0.120603	1.73317	0.1	-0.118615	1.73317	0.1	-0.413968	1.73317	0.1	-0.055762	1.73317	0.1	-0.439296	1.73317	0.1	-0.418466	1.73317	0.1	-0.010686	1.73317	0.1	-0.429981
1.73483	0.1	-0.017012	1.73483	0.1	-0.112195	1.73483	0.1	-0.114907	1.73483	0.1	-0.416617	1.73483	0.1	-0.054641	1.73483	0.1	-0.440439	1.73483	0.1	-0.41516	1.73483	0.1	-0.015691	1.73483	0.1	-0.434317
1.7365	0.1	-0.013369	1.7365	0.1	-0.117885	1.7365	0.1	-0.114393	1.7365	0.1	-0.41517	1.7365	0.1	-0.052404	1.7365	0.1	-0.443823	1.7365	0.1	-0.409319	1.7365	0.1	-0.012292	1.7365	0.1	-0.435601
1.73817	0.1	-0.013362	1.73817	0.1	-0.120549	1.73817	0.1	-0.11418	1.73817	0.1	-0.417554	1.73817	0.1	-0.054683	1.73817	0.1	-0.437957	1.73817	0.1	-0.409629	1.73817	0.1	-0.013392	1.73817	0.1	-0.430656
1.73983	0.1	-0.009177	1.73983	0.1	-0.122426	1.73983	0.1	-0.118688	1.73983	0.1	-0.415521	1.73983	0.1	-0.049244	1.73983	0.1	-0.436077	1.73983	0.1	-0.413305	1.73983	0.1	-0.01545	1.73983	0.1	-0.429866
1.7415	0.1	-0.01246	1.7415	0.1	-0.118598	1.7415	0.1	-0.115574	1.7415	0.1	-0.418562	1.7415	0.1	-0.05553	1.7415	0.1	-0.436185	1.7415	0.1	-0.407184	1.7415	0.1	-0.012753	1.7415	0.1	-0.432409
1.74317	0.1	-0.015389	1.74317	0.1	-0.114756	1.74317	0.1	-0.113098	1.74317	0.1	-0.412407	1.74317	0.1	-0.058839	1.74317	0.1	-0.43263	1.74317	0.1	-0.411289	1.74317	0.1	-0.013801	1.74317	0.1	-0.426923
1.74483	0.1	-0.01414	1.74483	0.1	-0.118273	1.74483	0.1	-0.11794	1.74483	0.1	-0.413112	1.74483	0.1	-0.055247	1.74483	0.1	-0.444757	1.74483	0.1	-0.417475	1.74483	0.1	-0.016584	1.74483	0.1	-0.425275
1.7465	0.1	-0.014601	1.7465	0.1	-0.122329	1.7465	0.1	-0.117295	1.7465	0.1	-0.411166	1.7465	0.1	-0.056895	1.7465	0.1	-0.445016	1.7465	0.1	-0.416842	1.7465	0.1	-0.016849	1.7465	0.1	-0.434486
1.74817	0.1	-0.008935	1.74817	0.1	-0.120095	1.74817	0.1	-0.11374	1.74817	0.1	-0.415349	1.74817	0.1	-0.052852	1.74817	0.1	-0.441279	1.74817	0.1	-0.412472	1.74817	0.1	-0.013953	1.74817	0.1	-0.434762
1.74983	0.1	-0.015294	1.74983	0.1	-0.118019	1.74983	0.1	-0.107784	1.74983	0.1	-0.424211	1.74983	0.1	-0.052088	1.74983	0.1	-0.442144	1.74983	0.1	-0.41007	1.74983	0.1	-0.018782	1.74983	0.1	-0.443379
1.7515	0.1	-0.014983	1.7515	0.1	-0.119735	1.7515	0.1	-0.115154	1.7515	0.1	-0.425658	1.7515	0.1	-0.053177	1.7515	0.1	-0.442914	1.7515	0.1	-0.40942	1.7515	0.1	-0.013586	1.7515	0.1	-0.446507
1.75317	0.1	-0.016629	1.75317	0.1	-0.11821	1.75317	0.1	-0.122951	1.75317	0.1	-0.416045	1.75317	0.1	-0.056078	1.75317	0.1	-0.442629	1.75317	0.1	-0.411065	1.75317	0.1	-0.010683	1.75317	0.1	-0.442526
1.75483	0.1	-0.021395	1.75483	0.1	-0.120627	1.75483	0.1	-0.120502	1.75483	0.1	-0.41393	1.75483	0.1	-0.062843	1.75483	0.1	-0.446725	1.75483	0.1	-0.413609	1.75483	0.1	-0.012299	1.75483	0.1	-0.43781
1.7565	0.1	-0.018816	1.7565	0.1	-0.121327	1.7565	0.1	-0.117109	1.7565	0.1	-0.417686	1.7565	0.1	-0.062315	1.7565	0.1	-0.44537	1.7565	0.1	-0.412361	1.7565	0.1	-0.008453	1.7565	0.1	-0.432728
1.75817	0.1	-0.022118	1.75817	0.1	-0.123654	1.75817	0.1	-0.115956	1.75817	0.1	-0.422912	1.75817	0.1	-0.057148	1.75817	0.1	-0.448051	1.75817	0.1	-0.41588	1.75817	0.1	-0.012445	1.75817	0.1	-0.434348
1.75983	0.1	-0.017365	1.75983	0.1	-0.122422	1.75983	0.1	-0.12214	1.75983	0.1	-0.414173	1.75983	0.1	-0.062289	1.75983	0.1	-0.440529	1.75983	0.1	-0.414498	1.75983	0.1	-0.013758	1.75983	0.1	-0.432805
1.7615	0.1	-0.018835	1.7615	0.1	-0.120257	1.7615	0.1	-0.124847	1.7615	0.1	-0.42036	1.7615	0.1	-0.056221	1.7615	0.1	-0.440299	1.7615	0.1	-0.417161	1.7615	0.1	-0.013886	1.7615	0.1	-0.429514
1.76317	0.1	-0.018826	1.76317	0.1	-0.125549	1.76317	0.1	-0.123727	1.76317	0.1	-0.422156	1.76317	0.1	-0.05843	1.76317	0.1	-0.436532	1.76317	0.1	-0.415006	1.76317	0.1	-0.015744	1.76317	0.1	-0.435091
1.76483	0.1	-0.023116	1.76483	0.1	-0.123707	1.76483	0.1	-0.116872	1.76483	0.1	-0.419206	1.76483	0.1	-0.052243	1.76483	0.1	-0.436499	1.76483	0.1	-0.416994	1.76483	0.1	-0.013355	1.76483	0.1	-0.435357
1.7665	0.1	-0.024189	1.7665	0.1	-0.124965	1.7665	0.1	-0.118568	1.7665	0.1	-0.415087	1.7665	0.1	-0.050661	1.7665	0.1	-0.441777	1.7665	0.1	-0.421175	1.7665	0.1	-0.01217	1.7665	0.1	-0.438476
1.76817	0.1	-0.021129	1.76817	0.1	-0.121775	1.76817	0.1	-0.12109	1.76817	0.1	-0.418145	1.76817	0.1	-0.05142	1.76817	0.1	-0.438612	1.76817	0.1	-0.414549	1.76817	0.1	-0.018531	1.76817	0.1	-0.435198
1.76983	0.1	-0.019889	1.76983	0.1	-0.120358	1.76983	0.1	-0.12352	1.76983	0.1	-0.417618	1.76983	0.1	-0.054984	1.76983	0.1	-0.436406	1.76983	0.1	-0.409932	1.76983	0.1	-0.015637	1.76983	0.1	-0.438808
1.7715	0.1	-0.020892	1.7715	0.1	-0.12058	1.7715	0.1	-0.122602	1.7715	0.1	-0.412026	1.7715	0.1	-0.059538	1.7715	0.1	-0.438243	1.7715	0.1	-0.414541	1.7715	0.1	-0.015693	1.7715	0.1	-0.435912
1.77317	0.1	-0.015103	1.77317	0.1	-0.125873	1.77317	0.1	-0.124354	1.77317	0.1	-0.413348	1.77317	0.1	-0.062694	1.77317	0.1	-0.440165	1.77317	0.1	-0.415632	1.77317	0.1	-0.012832	1.77317	0.1	-0.440763
1.77483	0.1	-0.01877	1.77483	0.1	-0.124252	1.77483	0.1	-0.118703	1.77483	0.1	-0.420286	1.77483	0.1	-0.056428	1.77483	0.1	-0.443395	1.77483	0.1	-0.409515	1.77483	0.1	-0.015801	1.77483	0.1	-0.438019
1.7765	0.1	-0.020889	1.7765	0.1	-0.121969	1.7765	0.1	-0.118809	1.7765	0.1	-0.417552	1.7765	0.1	-0.055482	1.7765	0.1	-0.439761	1.7765	0.1	-0.415551	1.7765	0.1	-0.01733	1.7765	0.1	-0.441056
1.77817	0.1	-0.019521	1.77817	0.1	-0.119529	1.77817	0.1	-0.117727	1.77817	0.1	-0.418195	1.77817	0.1	-0.057355	1.77817	0.1	-0.436892	1.77817	0.1	-0.417478	1.77817	0.1	-0.013149	1.77817	0.1	-0.444549
1.77983	0.1	-0.016288	1.77983	0.1	-0.115976	1.77983	0.1	-0.114971	1.77983	0.1	-0.418589	1.77983	0.1	-0.054181	1.77983	0.1	-0.434283	1.77983	0.1	-0.429118	1.77983	0.1	-0.013987	1.77983	0.1	-0.442682
1.7815	0.1	-0.015257	1.7815	0.1	-0.119094	1.7815	0.1	-0.119253	1.7815	0.1	-0.418883	1.7815	0.1	-0.060433	1.7815	0.1	-0.43735	1.7815	0.1	-0.422831	1.7815	0.1	-0.014993	1.7815	0.1	-0.43369
1.78317	0.1	-0.018915	1.78317	0.1	-0.118147	1.78317	0.1	-0.119968	1.78317	0.1	-0.420784	1.78317	0.1	-0.059825	1.78317	0.1	-0.440392	1.78317	0.1	-0.420826	1.78317	0.1	-0.013237	1.78317	0.1	-0.431888
1.78483	0.1	-0.023127	1.78483	0.1	-0.119216	1.78483	0.1	-0.122753	1.78483	0.1	-0.424498	1.78483	0.1	-0.056711	1.78483	0.1	-0.441156	1.78483	0.1	-0.423625	1.78483	0.1	-0.01185	1.78483	0.1	-0.431906
1.7865	0.1	-0.018137	1.7865	0.1	-0.118319	1.7865	0.1	-0.117641	1.7865	0.1	-0.422749	1.7865	0.1	-0.061191	1.7865	0.1	-0.445737	1.7865	0.1	-0.415819	1.7865	0.1	-0.010665	1.7865	0.1	-0.433555
1.78817	0.1	-0.022116	1.78817	0.1	-0.125003	1.78817	0.1	-0.118453	1.78817	0.1	-0.425774	1.78817	0.1	-0.060488	1.78817	0.1	-0.450291	1.78817	0.1	-0.418363	1.78817	0.1	-0.015595	1.78817	0.1	-0.437611
1.78983	0.1	-0.021631	1.78983	0.1	-0.123062	1.78983	0.1	-0.119269	1.78983	0.1	-0.425601	1.78983	0.1	-0.054363	1.78983	0.1	-0.449668	1.78983	0.1	-0.421395	1.78983	0.1	-0.015249	1.78983	0.1	-0.440186
1.7915	0.1	-0.022753	1.7915	0.1	-0.126239	1.7915	0.1	-0.12307	1.7915	0.1	-0.421287	1.7915	0.1	-0.055526	1.7915	0.1	-0.449482	1.7915	0.1	-0.422658	1.7915	0.1	-0.012697	1.7915	0.1	-0.436303
1.79317	0.1	-0.017934	1.79317	0.1	-0.123388	1.79317	0.1	-0.119692	1.79317	0.1	-0.41549	1.79317	0.1	-0.061647	1.79317	0.1	-0.446661	1.79317	0.1	-0.421861	1.79317	0.1	-0.013429	1.79317	0.1	-0.438272
1.79483	0.1	-0.017253	1.79483	0.1	-0.123677	1.79483	0.1	-0.123129	1.79483	0.1	-0.418752	1.79483	0.1	-0.061642	1.79483	0.1	-0.448655	1.79483	0.1	-0.420546	1.79483	0.1	-0.012668	1.79483	0.1	-0.438077
1.7965	0.1	-0.021967	1.7965	0.1	-0.122902	1.7965	0.1	-0.129947	1.7965	0.1	-0.415107	1.7965	0.1	-0.058496	1.7965	0.1	-0.445199	1.7965	0.1	-0.416913	1.7965	0.1	-0.012121	1.7965	0.1	-0.434834
1.79817	0.1	-0.023855	1.79817	0.1	-0.132011	1.79817	0.1	-0.126144	1.79817	0.1	-0.419059	1.79817	0.1	-0.057094	1.79817	0.1	-0.450024	1.79817	0.1	-0.419285	1.79817	0.1	-0.016914	1.79817	0.1	-0.436028
1.79983	0.1	-0.020374	1.79983	0.1	-0.129614	1.79983	0.1	-0.125876	1.79983	0.1	-0.420332	1.79983	0.1	-0.054426	1.79983	0.1	-0.444326	1.79983	0.1	-0.422109	1.79983	0.1	-0.01662	1.79983	0.1	-0.44187
1.8015	0.1	-0.020994	1.8015	0.1	-0.129806	1.8015	0.1	-0.124277	1.8015	0.1	-0.422429	1.8015	0.1	-0.05376	1.8015	0.1	-0.447109	1.8015	0.1	-0.418784	1.8015	0.1	-0.010025	1.8015	0.1	-0.436056
1.80317	0.1	-0.019216	1.80317	0.1	-0.129489	1.80317	0.1	-0.123681	1.80317	0.1	-0.423851	1.80317	0.1	-0.057875	1.80317	0.1	-0.450722	1.80317	0.1	-0.42282	1.80317	0.1	-0.011924	1.80317	0.1	-0.439072
1.80483	0.1	-0.021527	1.80483	0.1	-0.124815	1.80483	0.1	-0.119242	1.80483	0.1	-0.418449	1.80483	0.1	-0.058171	1.80483	0.1	-0.44753	1.80483	0.1	-0.417547	1.80483	0.1	-0.009942	1.80483	0.1	-0.437934
1.8065	0.1	-0.020851	1.8065	0.1	-0.123222	1.8065	0.1	-0.124652	1.8065	0.1	-0.415125	1.8065	0.1	-0.060026	1.8065	0.1	-0.443543	1.8065	0.1	-0.425046	1.8065	0.1	-0.013945	1.8065	0.1	-0.440592
1.80817	0.1	-0.023165	1.80817	0.1	-0.128411	1.80817	0.1	-0.126513	1.80817	0.1	-0.415936	1.80817	0.1	-0.056515	1.80817	0.1	-0.446762	1.80817	0.1	-0.424897	1.80817	0.1	-0.010121	1.80817	0.1	-0.442301
1.80983	0.1	-0.019192	1.80983	0.1	-0.124348	1.80983	0.1	-0.12007	1.80983	0.1	-0.414036	1.80983	0.1	-0.059576	1.80983	0.1	-0.453659	1.80983	0.1	-0.424026	1.80983	0.1	-0.007658	1.80983	0.1	-0.442736
1.8115	0.1	-0.020435	1.8115	0.1	-0.119249	1.8115	0.1	-0.126242	1.8115	0.1	-0.415684	1.8115	0.1	-0.062075	1.8115	0.1	-0.45076	1.8115	0.1	-0.418358	1.8115	0.1	-0.004417	1.8115	0.1	-0.441823
1.81317	0.1	-0.018048	1.81317	0.1	-0.119647	1.81317	0.1	-0.123749	1.81317	0.1	-0.417507	1.81317	0.1	-0.062695	1.81317	0.1	-0.450115	1.81317	0.1	-0.411597	1.81317	0.1	-0.010212	1.81317	0.1	-0.445898
1.81483	0.1	-0.019807	1.81483	0.1	-0.121977	1.81483	0.1	-0.123757	1.81483	0.1	-0.421892	1.81483	0.1	-0.058018	1.81483	0.1	-0.444037	1.81483	0.1	-0.417472	1.81483	0.1	-0.010639	1.81483	0.1	-0.441636
1.8165	0.1	-0.02524	1.8165	0.1	-0.125823	1.8165	0.1	-0.127787	1.8165	0.1	-0.423289	1.8165	0.1	-0.055225	1.8165	0.1	-0.444197	1.8165	0.1	-0.420738	1.8165	0.1	-0.013696	1.8165	0.1	-0.444839
1.81817	0.1	-0.022324	1.81817	0.1	-0.124603	1.81817	0.1	-0.129173	1.81817	0.1	-0.419506	1.81817	0.1	-0.058978	1.81817	0.1	-0.441293	1.81817	0.1	-0.419521	1.81817	0.1	-0.013082	1.81817	0.1	-0.445348
1.81983	0.1	-0.019625	1.81983	0.1	-0.126464	1.81983	0.1	-0.129409	1.81983	0.1	-0.416197	1.81983	0.1	-0.06036	1.81983	0.1	-0.444294	1.81983	0.1	-0.420376	1.81983	0.1	-0.014381	1.81983	0.1	-0.44451
1.8215	0.1	-0.015753	1.8215	0.1	-0.126676	1.8215	0.1	-0.126585	1.8215	0.1	-0.418936	1.8215	0.1	-0.060422	1.8215	0.1	-0.448772	1.8215	0.1	-0.421723	1.8215	0.1	-0.013734	1.8215	0.1	-0.440101
1.82317	0.1	-0.017824	1.82317	0.1	-0.130306	1.82317	0.1	-0.122196	1.82317	0.1	-0.422573	1.82317	0.1	-0.064688	1.82317	0.1	-0.444077	1.82317	0.1	-0.422819	1.82317	0.1	-0.011943	1.82317	0.1	-0.443695
1.82483	0.1	-0.017462	1.82483	0.1	-0.122993	1.82483	0.1	-0.126253	1.82483	0.1	-0.416722	1.82483	0.1	-0.062998	1.82483	0.1	-0.447698	1.82483	0.1	-0.422735	1.82483	0.1	-0.011962	1.82483	0.1	-0.44171
1.8265	0.1	-0.013849	1.8265	0.1	-0.120304	1.8265	0.1	-0.121824	1.8265	0.1	-0.414169	1.8265	0.1	-0.061362	1.8265	0.1	-0.447955	1.8265	0.1	-0.416955	1.8265	0.1	-0.010551	1.8265	0.1	-0.445337
1.82817	0.1	-0.013212	1.82817	0.1	-0.12465	1.82817	0.1	-0.117302	1.82817	0.1	-0.418933	1.82817	0.1	-0.065274	1.82817	0.1	-0.446823	1.82817	0.1	-0.417632	1.82817	0.1	-0.010273	1.82817	0.1	-0.443535
1.82983	0.1	-0.01137	1.82983	0.1	-0.129502	1.82983	0.1	-0.124856	1.82983	0.1	-0.421442	1.82983	0.1	-0.061649	1.82983	0.1	-0.446718	1.82983	0.1	-0.418178	1.82983	0.1	-0.013101	1.82983	0.1	-0.439952
1.8315	0.1	-0.011178	1.8315	0.1	-0.125349	1.8315	0.1	-0.12498	1.8315	0.1	-0.417957	1.8315	0.1	-0.058545	1.8315	0.1	-0.448852	1.8315	0.1	-0.419874	1.8315	0.1	-0.017666	1.8315	0.1	-0.442108
1.83317	0.1	-0.016602	1.83317	0.1	-0.127389	1.83317	0.1	-0.122153	1.83317	0.1	-0.421411	1.83317	0.1	-0.06068	1.83317	0.1	-0.446847	1.83317	0.1	-0.425532	1.83317	0.1	-0.015703	1.83317	0.1	-0.440749
1.83483	0.1	-0.021132	1.83483	0.1	-0.12927	1.83483	0.1	-0.118349	1.83483	0.1	-0.420584	1.83483	0.1	-0.05764	1.83483	0.1	-0.446353	1.83483	0.1	-0.423379	1.83483	0.1	-0.011201	1.83483	0.1	-0.439359
1.8365	0.1	-0.021345	1.8365	0.1	-0.126702	1.8365	0.1	-0.122659	1.8365	0.1	-0.423563	1.8365	0.1	-0.060313	1.8365	0.1	-0.448121	1.8365	0.1	-0.41803	1.8365	0.1	-0.010798	1.8365	0.1	-0.442527
1.83817	0.1	-0.02174	1.83817	0.1	-0.122991	1.83817	0.1	-0.125137	1.83817	0.1	-0.422997	1.83817	0.1	-0.060307	1.83817	0.1	-0.448581	1.83817	0.1	-0.416536	1.83817	0.1	-0.012322	1.83817	0.1	-0.444066
1.83983	0.1	-0.024258	1.83983	0.1	-0.127707	1.83983	0.1	-0.120763	1.83983	0.1	-0.417564	1.83983	0.1	-0.062864	1.83983	0.1	-0.449528	1.83983	0.1	-0.425421	1.83983	0.1	-0.00407	1.83983	0.1	-0.446892
1.8415	0.1	-0.022706	1.8415	0.1	-0.128772	1.8415	0.1	-0.120624	1.8415	0.1	-0.4221	1.8415	0.1	-0.057776	1.8415	0.1	-0.449834	1.8415	0.1	-0.4193	1.8415	0.1	-0.004808	1.8415	0.1	-0.441209
1.84317	0.1	-0.022084	1.84317	0.1	-0.123601	1.84317	0.1	-0.127267	1.84317	0.1	-0.420968	1.84317	0.1	-0.061009	1.84317	0.1	-0.446835	1.84317	0.1	-0.419645	1.84317	0.1	-0.005051	1.84317	0.1	-0.441813
1.84483	0.1	-0.022362	1.84483	0.1	-0.122114	1.84483	0.1	-0.127446	1.84483	0.1	-0.420982	1.84483	0.1	-0.060448	1.84483	0.1	-0.445127	1.84483	0.1	-0.417383	1.84483	0.1	-0.009399	1.84483	0.1	-0.441568
1.8465	0.1	-0.021541	1.8465	0.1	-0.123501	1.8465	0.1	-0.133523	1.8465	0.1	-0.4202	1.8465	0.1	-0.061677	1.8465	0.1	-0.451245	1.8465	0.1	-0.419652	1.8465	0.1	-0.010524	1.8465	0.1	-0.445224
1.84817	0.1	-0.021946	1.84817	0.1	-0.123013	1.84817	0.1	-0.13187	1.84817	0.1	-0.419311	1.84817	0.1	-0.058348	1.84817	0.1	-0.459131	1.84817	0.1	-0.422315	1.84817	0.1	-0.002292	1.84817	0.1	-0.446211
1.84983	0.1	-0.023376	1.84983	0.1	-0.127299	1.84983	0.1	-0.129148	1.84983	0.1	-0.417143	1.84983	0.1	-0.062342	1.84983	0.1	-0.454921	1.84983	0.1	-0.423197	1.84983	0.1	-0.00852	1.84983	0.1	-0.447205
1.8515	0.1	-0.016353	1.8515	0.1	-0.123748	1.8515	0.1	-0.124067	1.8515	0.1	-0.4187	1.8515	0.1	-0.063552	1.8515	0.1	-0.454077	1.8515	0.1	-0.424228	1.8515	0.1	-0.01576	1.8515	0.1	-0.443208
1.85317	0.1	-0.018212	1.85317	0.1	-0.125195	1.85317	0.1	-0.124711	1.85317	0.1	-0.424291	1.85317	0.1	-0.06047	1.85317	0.1	-0.451306	1.85317	0.1	-0.430313	1.85317	0.1	-0.013151	1.85317	0.1	-0.44004
1.85483	0.1	-0.020368	1.85483	0.1	-0.124622	1.85483	0.1	-0.124325	1.85483	0.1	-0.427337	1.85483	0.1	-0.067471	1.85483	0.1	-0.452482	1.85483	0.1	-0.433297	1.85483	0.1	-0.009966	1.85483	0.1	-0.444843
1.8565	0.1	-0.020574	1.8565	0.1	-0.123708	1.8565	0.1	-0.123205	1.8565	0.1	-0.423538	1.8565	0.1	-0.063637	1.8565	0.1	-0.450717	1.8565	0.1	-0.428007	1.8565	0.1	-0.018439	1.8565	0.1	-0.4406
1.85817	0.1	-0.016523	1.85817	0.1	-0.122625	1.85817	0.1	-0.124902	1.85817	0.1	-0.423107	1.85817	0.1	-0.061966	1.85817	0.1	-0.452483	1.85817	0.1	-0.421598	1.85817	0.1	-0.013071	1.85817	0.1	-0.440627
1.85983	0.1	-0.014093	1.85983	0.1	-0.125506	1.85983	0.1	-0.123206	1.85983	0.1	-0.420086	1.85983	0.1	-0.06126	1.85983	0.1	-0.45076	1.85983	0.1	-0.422549	1.85983	0.1	-0.015586	1.85983	0.1	-0.44299
1.8615	0.1	-0.016995	1.8615	0.1	-0.127913	1.8615	0.1	-0.123901	1.8615	0.1	-0.423895	1.8615	0.1	-0.067612	1.8615	0.1	-0.45133	1.8615	0.1	-0.425236	1.8615	0.1	-0.011486	1.8615	0.1	-0.445095
1.86317	0.1	-0.014685	1.86317	0.1	-0.12703	1.86317	0.1	-0.121521	1.86317	0.1	-0.420769	1.86317	0.1	-0.065002	1.86317	0.1	-0.456738	1.86317	0.1	-0.421603	1.86317	0.1	-0.011183	1.86317	0.1	-0.448245
1.86483	0.1	-0.016089	1.86483	0.1	-0.124572	1.86483	0.1	-0.124443	1.86483	0.1	-0.428675	1.86483	0.1	-0.065841	1.86483	0.1	-0.457212	1.86483	0.1	-0.421797	1.86483	0.1	-0.010991	1.86483	0.1	-0.446752
1.8665	0.1	-0.014085	1.8665	0.1	-0.123477	1.8665	0.1	-0.12038	1.8665	0.1	-0.4312	1.8665	0.1	-0.059428	1.8665	0.1	-0.450479	1.8665	0.1	-0.42273	1.8665	0.1	-0.013751	1.8665	0.1	-0.448693
1.86817	0.1	-0.016831	1.86817	0.1	-0.123927	1.86817	0.1	-0.12078	1.86817	0.1	-0.426764	1.86817	0.1	-0.059453	1.86817	0.1	-0.454296	1.86817	0.1	-0.417674	1.86817	0.1	-0.018099	1.86817	0.1	-0.453064
1.86983	0.1	-0.016948	1.86983	0.1	-0.121844	1.86983	0.1	-0.123328	1.86983	0.1	-0.423382	1.86983	0.1	-0.056694	1.86983	0.1	-0.451501	1.86983	0.1	-0.420556	1.86983	0.1	-0.014153	1.86983	0.1	-0.445463
1.8715	0.1	-0.017855	1.8715	0.1	-0.125547	1.8715	0.1	-0.124428	1.8715	0.1	-0.42654	1.8715	0.1	-0.059548	1.8715	0.1	-0.452749	1.8715	0.1	-0.417172	1.8715	0.1	-0.015244	1.8715	0.1	-0.447168
1.87317	0.1	-0.02238	1.87317	0.1	-0.127022	1.87317	0.1	-0.1288	1.87317	0.1	-0.428671	1.87317	0.1	-0.061315	1.87317	0.1	-0.447745	1.87317	0.1	-0.417783	1.87317	0.1	-0.013651	1.87317	0.1	-0.442649
1.87483	0.1	-0.018212	1.87483	0.1	-0.126881	1.87483	0.1	-0.127824	1.87483	0.1	-0.422232	1.87483	0.1	-0.061439	1.87483	0.1	-0.446381	1.87483	0.1	-0.421063	1.87483	0.1	-0.012485	1.87483	0.1	-0.444839
1.8765	0.1	-0.027148	1.8765	0.1	-0.131154	1.8765	0.1	-0.131073	1.8765	0.1	-0.425212	1.8765	0.1	-0.064355	1.8765	0.1	-0.449183	1.8765	0.1	-0.422322	1.8765	0.1	-0.01181	1.8765	0.1	-0.44606
1.87817	0.1	-0.023433	1.87817	0.1	-0.129526	1.87817	0.1	-0.125191	1.87817	0.1	-0.422974	1.87817	0.1	-0.056673	1.87817	0.1	-0.451005	1.87817	0.1	-0.422705	1.87817	0.1	-0.016257	1.87817	0.1	-0.443521
1.87983	0.1	-0.020163	1.87983	0.1	-0.126201	1.87983	0.1	-0.125652	1.87983	0.1	-0.423622	1.87983	0.1	-0.059579	1.87983	0.1	-0.453884	1.87983	0.1	-0.431179	1.87983	0.1	-0.010885	1.87983	0.1	-0.448801
1.8815	0.1	-0.019994	1.8815	0.1	-0.12587	1.8815	0.1	-0.12588	1.8815	0.1	-0.424819	1.8815	0.1	-0.06372	1.8815	0.1	-0.455536	1.8815	0.1	-0.430806	1.8815	0.1	-0.01345	1.8815	0.1	-0.444385
1.88317	0.1	-0.01843	1.88317	0.1	-0.12727	1.88317	0.1	-0.118778	1.88317	0.1	-0.422997	1.88317	0.1	-0.05837	1.88317	0.1	-0.452705	1.88317	0.1	-0.430283	1.88317	0.1	-0.019033	1.88317	0.1	-0.446756
1.88483	0.1	-0.021122	1.88483	0.1	-0.12215	1.88483	0.1	-0.124753	1.88483	0.1	-0.416974	1.88483	0.1	-0.058417	1.88483	0.1	-0.455367	1.88483	0.1	-0.424787	1.88483	0.1	-0.015176	1.88483	0.1	-0.446849
1.8865	0.1	-0.016286	1.8865	0.1	-0.120797	1.8865	0.1	-0.124224	1.8865	0.1	-0.41992	1.8865	0.1	-0.060075	1.8865	0.1	-0.459214	1.8865	0.1	-0.423349	1.8865	0.1	-0.013115	1.8865	0.1	-0.443534
1.88817	0.1	-0.011737	1.88817	0.1	-0.124785	1.88817	0.1	-0.126717	1.88817	0.1	-0.423648	1.88817	0.1	-0.063291	1.88817	0.1	-0.452148	1.88817	0.1	-0.42665	1.88817	0.1	-0.011625	1.88817	0.1	-0.440328
1.88983	0.1	-0.016498	1.88983	0.1	-0.128528	1.88983	0.1	-0.122681	1.88983	0.1	-0.41876	1.88983	0.1	-0.063348	1.88983	0.1	-0.45068	1.88983	0.1	-0.425112	1.88983	0.1	-0.015356	1.88983	0.1	-0.445738
1.8915	0.1	-0.016826	1.8915	0.1	-0.12633	1.8915	0.1	-0.1236	1.8915	0.1	-0.420175	1.8915	0.1	-0.060566	1.8915	0.1	-0.459018	1.8915	0.1	-0.428072	1.8915	0.1	-0.016089	1.8915	0.1	-0.443444
1.89317	0.1	-0.020837	1.89317	0.1	-0.128663	1.89317	0.1	-0.12276	1.89317	0.1	-0.424572	1.89317	0.1	-0.068865	1.89317	0.1	-0.452597	1.89317	0.1	-0.429416	1.89317	0.1	-0.019263	1.89317	0.1	-0.443808
1.89483	0.1	-0.017995	1.89483	0.1	-0.126442	1.89483	0.1	-0.126491	1.89483	0.1	-0.421949	1.89483	0.1	-0.063489	1.89483	0.1	-0.45086	1.89483	0.1	-0.427496	1.89483	0.1	-0.017964	1.89483	0.1	-0.446004
1.8965	0.1	-0.021327	1.8965	0.1	-0.127004	1.8965	0.1	-0.12865	1.8965	0.1	-0.422232	1.8965	0.1	-0.055445	1.8965	0.1	-0.456755	1.8965	0.1	-0.429092	1.8965	0.1	-0.018571	1.8965	0.1	-0.449159
1.89817	0.1	-0.022096	1.89817	0.1	-0.133807	1.89817	0.1	-0.123816	1.89817	0.1	-0.424763	1.89817	0.1	-0.052351	1.89817	0.1	-0.456969	1.89817	0.1	-0.426704	1.89817	0.1	-0.0141	1.89817	0.1	-0.451914
1.89983	0.1	-0.021616	1.89983	0.1	-0.13412	1.89983	0.1	-0.126263	1.89983	0.1	-0.422841	1.89983	0.1	-0.057844	1.89983	0.1	-0.452457	1.89983	0.1	-0.423213	1.89983	0.1	-0.013997	1.89983	0.1	-0.452991
1.9015	0.1	-0.018044	1.9015	0.1	-0.122883	1.9015	0.1	-0.129169	1.9015	0.1	-0.418743	1.9015	0.1	-0.058569	1.9015	0.1	-0.458016	1.9015	0.1	-0.425738	1.9015	0.1	-0.01533	1.9015	0.1	-0.451934
1.90317	0.1	-0.015968	1.90317	0.1	-0.122294	1.90317	0.1	-0.125246	1.90317	0.1	-0.423389	1.90317	0.1	-0.061419	1.90317	0.1	-0.455327	1.90317	0.1	-0.427834	1.90317	0.1	-0.013706	1.90317	0.1	-0.449268
1.90483	0.1	-0.013707	1.90483	0.1	-0.124471	1.90483	0.1	-0.125514	1.90483	0.1	-0.424792	1.90483	0.1	-0.059063	1.90483	0.1	-0.453649	1.90483	0.1	-0.426092	1.90483	0.1	-0.011672	1.90483	0.1	-0.448902
1.9065	0.1	-0.013391	1.9065	0.1	-0.124848	1.9065	0.1	-0.125847	1.9065	0.1	-0.424825	1.9065	0.1	-0.057048	1.9065	0.1	-0.45218	1.9065	0.1	-0.420859	1.9065	0.1	-0.013747	1.9065	0.1	-0.446663
1.90817	0.1	-0.015424	1.90817	0.1	-0.13269	1.90817	0.1	-0.124841	1.90817	0.1	-0.423878	1.90817	0.1	-0.057089	1.90817	0.1	-0.455188	1.90817	0.1	-0.421176	1.90817	0.1	-0.013941	1.90817	0.1	-0.443274
1.90983	0.1	-0.017525	1.90983	0.1	-0.13196	1.90983	0.1	-0.12946	1.90983	0.1	-0.428383	1.90983	0.1	-0.062181	1.90983	0.1	-0.457279	1.90983	0.1	-0.42012	1.90983	0.1	-0.016901	1.90983	0.1	-0.443935
1.9115	0.1	-0.021632	1.9115	0.1	-0.130161	1.9115	0.1	-0.128529	1.9115	0.1	-0.426782	1.9115	0.1	-0.059951	1.9115	0.1	-0.454796	1.9115	0.1	-0.425153	1.9115	0.1	-0.018505	1.9115	0.1	-0.445943
1.91317	0.1	-0.018175	1.91317	0.1	-0.134639	1.91317	0.1	-0.124215	1.91317	0.1	-0.426325	1.91317	0.1	-0.064492	1.91317	0.1	-0.456327	1.91317	0.1	-0.425625	1.91317	0.1	-0.021191	1.91317	0.1	-0.452533
1.91483	0.1	-0.012458	1.91483	0.1	-0.129333	1.91483	0.1	-0.127427	1.91483	0.1	-0.430656	1.91483	0.1	-0.063321	1.91483	0.1	-0.450456	1.91483	0.1	-0.42782	1.91483	0.1	-0.017709	1.91483	0.1	-0.44902
1.9165	0.1	-0.012122	1.9165	0.1	-0.128453	1.9165	0.1	-0.132841	1.9165	0.1	-0.424811	1.9165	0.1	-0.059086	1.9165	0.1	-0.453025	1.9165	0.1	-0.42728	1.9165	0.1	-0.015175	1.9165	0.1	-0.452138
1.91817	0.1	-0.013756	1.91817	0.1	-0.129469	1.91817	0.1	-0.131318	1.91817	0.1	-0.427345	1.91817	0.1	-0.064396	1.91817	0.1	-0.456827	1.91817	0.1	-0.425258	1.91817	0.1	-0.020022	1.91817	0.1	-0.451132
1.91983	0.1	-0.016391	1.91983	0.1	-0.130991	1.91983	0.1	-0.132898	1.91983	0.1	-0.429661	1.91983	0.1	-0.066581	1.91983	0.1	-0.455911	1.91983	0.1	-0.429987	1.91983	0.1	-0.01474	1.91983	0.1	-0.455793
1.9215	0.1	-0.011158	1.9215	0.1	-0.127892	1.9215	0.1	-0.127695	1.9215	0.1	-0.432909	1.9215	0.1	-0.068053	1.9215	0.1	-0.457807	1.9215	0.1	-0.426355	1.9215	0.1	-0.01641	1.9215	0.1	-0.452326
1.92317	0.1	-0.013738	1.92317	0.1	-0.125549	1.92317	0.1	-0.130802	1.92317	0.1	-0.426571	1.92317	0.1	-0.063714	1.92317	0.1	-0.457704	1.92317	0.1	-0.428776	1.92317	0.1	-0.013435	1.92317	0.1	-0.455259
1.92483	0.1	-0.016192	1.92483	0.1	-0.13032	1.92483	0.1	-0.130464	1.92483	0.1	-0.428768	1.92483	0.1	-0.063265	1.92483	0.1	-0.456562	1.92483	0.1	-0.430948	1.92483	0.1	-0.01506	1.92483	0.1	-0.450169
1.9265	0.1	-0.01732	1.9265	0.1	-0.132879	1.9265	0.1	-0.125052	1.9265	0.1	-0.431037	1.9265	0.1	-0.060152	1.9265	0.1	-0.457207	1.9265	0.1	-0.432074	1.9265	0.1	-0.021518	1.9265	0.1	-0.451324
1.92817	0.1	-0.012891	1.92817	0.1	-0.125994	1.92817	0.1	-0.121058	1.92817	0.1	-0.432216	1.92817	0.1	-0.05826	1.92817	0.1	-0.453332	1.92817	0.1	-0.433723	1.92817	0.1	-0.01612	1.92817	0.1	-0.453621
1.92983	0.1	-0.020313	1.92983	0.1	-0.129677	1.92983	0.1	-0.128748	1.92983	0.1	-0.426141	1.92983	0.1	-0.061974	1.92983	0.1	-0.458494	1.92983	0.1	-0.429611	1.92983	0.1	-0.008437	1.92983	0.1	-0.452416
1.9315	0.1	-0.011768	1.9315	0.1	-0.129298	1.9315	0.1	-0.131411	1.9315	0.1	-0.427748	1.9315	0.1	-0.059587	1.9315	0.1	-0.46111	1.9315	0.1	-0.423118	1.9315	0.1	-0.01159	1.9315	0.1	-0.451398
1.93317	0.1	-0.016122	1.93317	0.1	-0.127052	1.93317	0.1	-0.131438	1.93317	0.1	-0.424158	1.93317	0.1	-0.063727	1.93317	0.1	-0.457755	1.93317	0.1	-0.425311	1.93317	0.1	-0.015468	1.93317	0.1	-0.448998
1.93483	0.1	-0.015083	1.93483	0.1	-0.122907	1.93483	0.1	-0.131825	1.93483	0.1	-0.429269	1.93483	0.1	-0.059837	1.93483	0.1	-0.460702	1.93483	0.1	-0.427165	1.93483	0.1	-0.010406	1.93483	0.1	-0.453973
1.9365	0.1	-0.012025	1.9365	0.1	-0.123392	1.9365	0.1	-0.126614	1.9365	0.1	-0.428269	1.9365	0.1	-0.060199	1.9365	0.1	-0.454948	1.9365	0.1	-0.428423	1.9365	0.1	-0.013927	1.9365	0.1	-0.452467
1.93817	0.1	-0.01449	1.93817	0.1	-0.125823	1.93817	0.1	-0.128374	1.93817	0.1	-0.435974	1.93817	0.1	-0.058661	1.93817	0.1	-0.457748	1.93817	0.1	-0.424018	1.93817	0.1	-0.013449	1.93817	0.1	-0.452722
1.93983	0.1	-0.012024	1.93983	0.1	-0.129114	1.93983	0.1	-0.126529	1.93983	0.1	-0.435251	1.93983	0.1	-0.057393	1.93983	0.1	-0.460235	1.93983	0.1	-0.428948	1.93983	0.1	-0.007311	1.93983	0.1	-0.454402
1.9415	0.1	-0.014031	1.9415	0.1	-0.127002	1.9415	0.1	-0.128041	1.9415	0.1	-0.433482	1.9415	0.1	-0.057803	1.9415	0.1	-0.458706	1.9415	0.1	-0.429564	1.9415	0.1	-0.011539	1.9415	0.1	-0.450204
1.94317	0.1	-0.01283	1.94317	0.1	-0.121459	1.94317	0.1	-0.127743	1.94317	0.1	-0.437619	1.94317	0.1	-0.061783	1.94317	0.1	-0.458154	1.94317	0.1	-0.427913	1.94317	0.1	-0.00959	1.94317	0.1	-0.456295
1.94483	0.1	-0.018318	1.94483	0.1	-0.124599	1.94483	0.1	-0.126128	1.94483	0.1	-0.435124	1.94483	0.1	-0.062602	1.94483	0.1	-0.457963	1.94483	0.1	-0.424197	1.94483	0.1	-0.009074	1.94483	0.1	-0.454508
1.9465	0.1	-0.020898	1.9465	0.1	-0.124738	1.9465	0.1	-0.128673	1.9465	0.1	-0.434804	1.9465	0.1	-0.058863	1.9465	0.1	-0.456521	1.9465	0.1	-0.422329	1.9465	0.1	-0.008807	1.9465	0.1	-0.458866
1.94817	0.1	-0.019222	1.94817	0.1	-0.130509	1.94817	0.1	-0.125922	1.94817	0.1	-0.435893	1.94817	0.1	-0.064572	1.94817	0.1	-0.459374	1.94817	0.1	-0.423288	1.94817	0.1	-0.01023	1.94817	0.1	-0.455667
1.94983	0.1	-0.019944	1.94983	0.1	-0.130956	1.94983	0.1	-0.125766	1.94983	0.1	-0.437442	1.94983	0.1	-0.060891	1.94983	0.1	-0.462856	1.94983	0.1	-0.423679	1.94983	0.1	-0.010386	1.94983	0.1	-0.459947
1.9515	0.1	-0.016738	1.9515	0.1	-0.132771	1.9515	0.1	-0.127699	1.9515	0.1	-0.436291	1.9515	0.1	-0.067141	1.9515	0.1	-0.467572	1.9515	0.1	-0.425267	1.9515	0.1	-0.011964	1.9515	0.1	-0.454107
1.95317	0.1	-0.016269	1.95317	0.1	-0.130372	1.95317	0.1	-0.130295	1.95317	0.1	-0.433654	1.95317	0.1	-0.065653	1.95317	0.1	-0.464723	1.95317	0.1	-0.426185	1.95317	0.1	-0.011853	1.95317	0.1	-0.451695
1.95483	0.1	-0.013875	1.95483	0.1	-0.122516	1.95483	0.1	-0.128996	1.95483	0.1	-0.435153	1.95483	0.1	-0.062271	1.95483	0.1	-0.464557	1.95483	0.1	-0.426894	1.95483	0.1	-0.011909	1.95483	0.1	-0.450824
1.9565	0.1	-0.014147	1.9565	0.1	-0.129274	1.9565	0.1	-0.131319	1.9565	0.1	-0.43318	1.9565	0.1	-0.059488	1.9565	0.1	-0.461409	1.9565	0.1	-0.423388	1.9565	0.1	-0.009596	1.9565	0.1	-0.451649
1.95817	0.1	-0.013208	1.95817	0.1	-0.127078	1.95817	0.1	-0.132733	1.95817	0.1	-0.436839	1.95817	0.1	-0.064512	1.95817	0.1	-0.46408	1.95817	0.1	-0.430725	1.95817	0.1	-0.008613	1.95817	0.1	-0.452149
1.95983	0.1	-0.01605	1.95983	0.1	-0.131848	1.95983	0.1	-0.132772	1.95983	0.1	-0.439539	1.95983	0.1	-0.06643	1.95983	0.1	-0.459616	1.95983	0.1	-0.430668	1.95983	0.1	-0.007824	1.95983	0.1	-0.453737
1.9615	0.1	-0.020592	1.9615	0.1	-0.129919	1.9615	0.1	-0.132704	1.9615	0.1	-0.435121	1.9615	0.1	-0.06693	1.9615	0.1	-0.462177	1.9615	0.1	-0.428203	1.9615	0.1	-0.009353	1.9615	0.1	-0.453523
1.96317	0.1	-0.017444	1.96317	0.1	-0.12577	1.96317	0.1	-0.133808	1.96317	0.1	-0.434881	1.96317	0.1	-0.065838	1.96317	0.1	-0.461271	1.96317	0.1	-0.423753	1.96317	0.1	-0.009209	1.96317	0.1	-0.45535
1.96483	0.1	-0.018125	1.96483	0.1	-0.122939	1.96483	0.1	-0.129366	1.96483	0.1	-0.433381	1.96483	0.1	-0.064255	1.96483	0.1	-0.462161	1.96483	0.1	-0.424247	1.96483	0.1	-0.011615	1.96483	0.1	-0.45542
1.9665	0.1	-0.017589	1.9665	0.1	-0.122413	1.9665	0.1	-0.131837	1.9665	0.1	-0.43656	1.9665	0.1	-0.067568	1.9665	0.1	-0.459542	1.9665	0.1	-0.429936	1.9665	0.1	-0.015689	1.9665	0.1	-0.455121
1.96817	0.1	-0.017485	1.96817	0.1	-0.124581	1.96817	0.1	-0.130055	1.96817	0.1	-0.43211	1.96817	0.1	-0.068591	1.96817	0.1	-0.463482	1.96817	0.1	-0.430303	1.96817	0.1	-0.018138	1.96817	0.1	-0.452203
1.96983	0.1	-0.014921	1.96983	0.1	-0.130301	1.96983	0.1	-0.133445	1.96983	0.1	-0.430739	1.96983	0.1	-0.065542	1.96983	0.1	-0.464273	1.96983	0.1	-0.43652	1.96983	0.1	-0.015065	1.96983	0.1	-0.452884
1.9715	0.1	-0.021519	1.9715	0.1	-0.126829	1.9715	0.1	-0.129687	1.9715	0.1	-0.43164	1.9715	0.1	-0.061547	1.9715	0.1	-0.461519	1.9715	0.1	-0.431211	1.9715	0.1	-0.01482	1.9715	0.1	-0.45058
1.97317	0.1	-0.021493	1.97317	0.1	-0.12996	1.97317	0.1	-0.132256	1.97317	0.1	-0.433014	1.97317	0.1	-0.061142	1.97317	0.1	-0.4575	1.97317	0.1	-0.43266	1.97317	0.1	-0.020933	1.97317	0.1	-0.452535
1.97483	0.1	-0.017027	1.97483	0.1	-0.125995	1.97483	0.1	-0.134202	1.97483	0.1	-0.436044	1.97483	0.1	-0.057544	1.97483	0.1	-0.46263	1.97483	0.1	-0.42953	1.97483	0.1	-0.019094	1.97483	0.1	-0.452756
1.9765	0.1	-0.019289	1.9765	0.1	-0.126327	1.9765	0.1	-0.128519	1.9765	0.1	-0.429688	1.9765	0.1	-0.055832	1.9765	0.1	-0.460194	1.9765	0.1	-0.4283	1.9765	0.1	-0.016372	1.9765	0.1	-0.458241
1.97817	0.1	-0.022181	1.97817	0.1	-0.134906	1.97817	0.1	-0.134686	1.97817	0.1	-0.428772	1.97817	0.1	-0.059668	1.97817	0.1	-0.460532	1.97817	0.1	-0.424048	1.97817	0.1	-0.01506	1.97817	0.1	-0.454976
1.97983	0.1	-0.018701	1.97983	0.1	-0.130273	1.97983	0.1	-0.131649	1.97983	0.1	-0.433554	1.97983	0.1	-0.062762	1.97983	0.1	-0.459193	1.97983	0.1	-0.429831	1.97983	0.1	-0.017129	1.97983	0.1	-0.45935
1.9815	0.1	-0.02253	1.9815	0.1	-0.122588	1.9815	0.1	-0.126649	1.9815	0.1	-0.434306	1.9815	0.1	-0.06582	1.9815	0.1	-0.455792	1.9815	0.1	-0.430507	1.9815	0.1	-0.022349	1.9815	0.1	-0.457759
1.98317	0.1	-0.023145	1.98317	0.1	-0.127386	1.98317	0.1	-0.12885	1.98317	0.1	-0.433	1.98317	0.1	-0.066882	1.98317	0.1	-0.463456	1.98317	0.1	-0.428042	1.98317	0.1	-0.014604	1.98317	0.1	-0.459437
1.98483	0.1	-0.020408	1.98483	0.1	-0.133333	1.98483	0.1	-0.127561	1.98483	0.1	-0.434317	1.98483	0.1	-0.066861	1.98483	0.1	-0.464347	1.98483	0.1	-0.428068	1.98483	0.1	-0.009054	1.98483	0.1	-0.45595
1.9865	0.1	-0.021557	1.9865	0.1	-0.133005	1.9865	0.1	-0.130139	1.9865	0.1	-0.43175	1.9865	0.1	-0.066179	1.9865	0.1	-0.46307	1.9865	0.1	-0.433436	1.9865	0.1	-0.011913	1.9865	0.1	-0.450092
1.98817	0.1	-0.021839	1.98817	0.1	-0.131789	1.98817	0.1	-0.125984	1.98817	0.1	-0.436924	1.98817	0.1	-0.065587	1.98817	0.1	-0.465079	1.98817	0.1	-0.429846	1.98817	0.1	-0.014548	1.98817	0.1	-0.455861
1.98983	0.1	-0.017136	1.98983	0.1	-0.131806	1.98983	0.1	-0.125959	1.98983	0.1	-0.426979	1.98983	0.1	-0.065257	1.98983	0.1	-0.460663	1.98983	0.1	-0.428923	1.98983	0.1	-0.020175	1.98983	0.1	-0.455128
1.9915	0.1	-0.015209	1.9915	0.1	-0.131152	1.9915	0.1	-0.126785	1.9915	0.1	-0.430645	1.9915	0.1	-0.057209	1.9915	0.1	-0.468115	1.9915	0.1	-0.428119	1.9915	0.1	-0.01574	1.9915	0.1	-0.460557
1.99317	0.1	-0.017332	1.99317	0.1	-0.125313	1.99317	0.1	-0.127156	1.99317	0.1	-0.436211	1.99317	0.1	-0.055116	1.99317	0.1	-0.463856	1.99317	0.1	-0.42832	1.99317	0.1	-0.016969	1.99317	0.1	-0.452607
1.99483	0.1	-0.022069	1.99483	0.1	-0.126112	1.99483	0.1	-0.13145	1.99483	0.1	-0.429757	1.99483	0.1	-0.061238	1.99483	0.1	-0.469165	1.99483	0.1	-0.428537	1.99483	0.1	-0.018079	1.99483	0.1	-0.451699
1.9965	0.1	-0.025781	1.9965	0.1	-0.131027	1.9965	0.1	-0.129733	1.9965	0.1	-0.429568	1.9965	0.1	-0.061833	1.9965	0.1	-0.466733	1.9965	0.1	-0.431584	1.9965	0.1	-0.020188	1.9965	0.1	-0.454563
1.99817	0.1	-0.026775	1.99817	0.1	-0.136117	1.99817	0.1	-0.13341	1.99817	0.1	-0.426287	1.99817	0.1	-0.057811	1.99817	0.1	-0.463338	1.99817	0.1	-0.432803	1.99817	0.1	-0.013451	1.99817	0.1	-0.44932
1.99983	0.1	-0.025402	1.99983	0.1	-0.138322	1.99983	0.1	-0.128998	1.99983	0.1	-0.432019	1.99983	0.1	-0.059621	1.99983	0.1	-0.462021	1.99983	0.1	-0.426459	1.99983	0.1	-0.017957	1.99983	0.1	-0.45367
2.0015	0.1	-0.024646	2.0015	0.1	-0.135191	2.0015	0.1	-0.131486	2.0015	0.1	-0.4309	2.0015	0.1	-0.065466	2.0015	0.1	-0.465305	2.0015	0.1	-0.430999	2.0015	0.1	-0.016354	2.0015	0.1	-0.460251
2.00317	0.1	-0.023597	2.00317	0.1	-0.134341	2.00317	0.1	-0.124634	2.00317	0.1	-0.427112	2.00317	0.1	-0.064317	2.00317	0.1	-0.46804	2.00317	0.1	-0.43432	2.00317	0.1	-0.018318	2.00317	0.1	-0.453333
2.00483	0.1	-0.025024	2.00483	0.1	-0.13174	2.00483	0.1	-0.127296	2.00483	0.1	-0.430128	2.00483	0.1	-0.06701	2.00483	0.1	-0.468105	2.00483	0.1	-0.436097	2.00483	0.1	-0.019876	2.00483	0.1	-0.458025
2.0065	0.1	-0.020567	2.0065	0.1	-0.135263	2.0065	0.1	-0.135212	2.0065	0.1	-0.429538	2.0065	0.1	-0.06014	2.0065	0.1	-0.469521	2.0065	0.1	-0.428909	2.0065	0.1	-0.016975	2.0065	0.1	-0.459024
2.00817	0.1	-0.014428	2.00817	0.1	-0.135678	2.00817	0.1	-0.13103	2.00817	0.1	-0.428573	2.00817	0.1	-0.066978	2.00817	0.1	-0.4662	2.00817	0.1	-0.435367	2.00817	0.1	-0.01494	2.00817	0.1	-0.457926
2.00983	0.1	-0.018392	2.00983	0.1	-0.137061	2.00983	0.1	-0.131708	2.00983	0.1	-0.429344	2.00983	0.1	-0.057613	2.00983	0.1	-0.463615	2.00983	0.1	-0.433104	2.00983	0.1	-0.017146	2.00983	0.1	-0.459732
2.0115	0.1	-0.019452	2.0115	0.1	-0.137753	2.0115	0.1	-0.127348	2.0115	0.1	-0.431028	2.0115	0.1	-0.057332	2.0115	0.1	-0.467701	2.0115	0.1	-0.434027	2.0115	0.1	-0.015992	2.0115	0.1	-0.458409
2.01317	0.1	-0.022646	2.01317	0.1	-0.130549	2.01317	0.1	-0.129285	2.01317	0.1	-0.434305	2.01317	0.1	-0.057445	2.01317	0.1	-0.470873	2.01317	0.1	-0.433734	2.01317	0.1	-0.014449	2.01317	0.1	-0.460057
2.01483	0.1	-0.01817	2.01483	0.1	-0.129722	2.01483	0.1	-0.129787	2.01483	0.1	-0.431737	2.01483	0.1	-0.062912	2.01483	0.1	-0.468384	2.01483	0.1	-0.431285	2.01483	0.1	-0.015769	2.01483	0.1	-0.459449
2.0165	0.1	-0.016803	2.0165	0.1	-0.133408	2.0165	0.1	-0.129369	2.0165	0.1	-0.432774	2.0165	0.1	-0.057596	2.0165	0.1	-0.46156	2.0165	0.1	-0.429934	2.0165	0.1	-0.012159	2.0165	0.1	-0.461413
2.01817	0.1	-0.01627	2.01817	0.1	-0.127169	2.01817	0.1	-0.131593	2.01817	0.1	-0.43068	2.01817	0.1	-0.061852	2.01817	0.1	-0.463396	2.01817	0.1	-0.431523	2.01817	0.1	-0.010096	2.01817	0.1	-0.458784
2.01983	0.1	-0.016417	2.01983	0.1	-0.130713	2.01983	0.1	-0.136296	2.01983	0.1	-0.430024	2.01983	0.1	-0.064606	2.01983	0.1	-0.461919	2.01983	0.1	-0.432316	2.01983	0.1	-0.009701	2.01983	0.1	-0.458435
2.0215	0.1	-0.01555	2.0215	0.1	-0.134029	2.0215	0.1	-0.132535	2.0215	0.1	-0.431581	2.0215	0.1	-0.061458	2.0215	0.1	-0.460972	2.0215	0.1	-0.431958	2.0215	0.1	-0.008415	2.0215	0.1	-0.462209
2.02317	0.1	-0.018213	2.02317	0.1	-0.133	2.02317	0.1	-0.135899	2.02317	0.1	-0.433274	2.02317	0.1	-0.054895	2.02317	0.1	-0.461004	2.02317	0.1	-0.435593	2.02317	0.1	-0.010126	2.02317	0.1	-0.456033
2.02483	0.1	-0.017203	2.02483	0.1	-0.134005	2.02483	0.1	-0.137744	2.02483	0.1	-0.433996	2.02483	0.1	-0.060833	2.02483	0.1	-0.458585	2.02483	0.1	-0.430626	2.02483	0.1	-0.011941	2.02483	0.1	-0.455468
2.0265	0.1	-0.018515	2.0265	0.1	-0.133415	2.0265	0.1	-0.128855	2.0265	0.1	-0.429799	2.0265	0.1	-0.060372	2.0265	0.1	-0.468378	2.0265	0.1	-0.435305	2.0265	0.1	-0.013804	2.0265	0.1	-0.45124
2.02817	0.1	-0.015085	2.02817	0.1	-0.136133	2.02817	0.1	-0.129321	2.02817	0.1	-0.431678	2.02817	0.1	-0.061561	2.02817	0.1	-0.464452	2.02817	0.1	-0.436553	2.02817	0.1	-0.017468	2.02817	0.1	-0.452446
2.02983	0.1	-0.019849	2.02983	0.1	-0.138615	2.02983	0.1	-0.123653	2.02983	0.1	-0.431855	2.02983	0.1	-0.067094	2.02983	0.1	-0.464042	2.02983	0.1	-0.43495	2.02983	0.1	-0.01853	2.02983	0.1	-0.452838
2.0315	0.1	-0.023061	2.0315	0.1	-0.134409	2.0315	0.1	-0.122154	2.0315	0.1	-0.429236	2.0315	0.1	-0.059972	2.0315	0.1	-0.463335	2.0315	0.1	-0.434533	2.0315	0.1	-0.015797	2.0315	0.1	-0.452023
2.03317	0.1	-0.025299	2.03317	0.1	-0.132648	2.03317	0.1	-0.121236	2.03317	0.1	-0.427879	2.03317	0.1	-0.059186	2.03317	0.1	-0.463864	2.03317	0.1	-0.435751	2.03317	0.1	-0.018037	2.03317	0.1	-0.457329
2.03483	0.1	-0.02634	2.03483	0.1	-0.128128	2.03483	0.1	-0.123965	2.03483	0.1	-0.435075	2.03483	0.1	-0.060135	2.03483	0.1	-0.464173	2.03483	0.1	-0.435521	2.03483	0.1	-0.011368	2.03483	0.1	-0.457248
2.0365	0.1	-0.023553	2.0365	0.1	-0.126753	2.0365	0.1	-0.124029	2.0365	0.1	-0.440298	2.0365	0.1	-0.059435	2.0365	0.1	-0.463613	2.0365	0.1	-0.438287	2.0365	0.1	-0.010801	2.0365	0.1	-0.456118
2.03817	0.1	-0.017395	2.03817	0.1	-0.125181	2.03817	0.1	-0.127329	2.03817	0.1	-0.43215	2.03817	0.1	-0.062103	2.03817	0.1	-0.460938	2.03817	0.1	-0.436326	2.03817	0.1	-0.013197	2.03817	0.1	-0.462436
2.03983	0.1	-0.01618	2.03983	0.1	-0.125328	2.03983	0.1	-0.128772	2.03983	0.1	-0.43201	2.03983	0.1	-0.064111	2.03983	0.1	-0.467833	2.03983	0.1	-0.43589	2.03983	0.1	-0.018285	2.03983	0.1	-0.460262
2.0415	0.1	-0.017948	2.0415	0.1	-0.127438	2.0415	0.1	-0.132796	2.0415	0.1	-0.428591	2.0415	0.1	-0.06829	2.0415	0.1	-0.466196	2.0415	0.1	-0.433995	2.0415	0.1	-0.021624	2.0415	0.1	-0.462113
2.04317	0.1	-0.014655	2.04317	0.1	-0.131899	2.04317	0.1	-0.135692	2.04317	0.1	-0.432036	2.04317	0.1	-0.066397	2.04317	0.1	-0.471425	2.04317	0.1	-0.438233	2.04317	0.1	-0.012232	2.04317	0.1	-0.461194
2.04483	0.1	-0.014473	2.04483	0.1	-0.131906	2.04483	0.1	-0.139316	2.04483	0.1	-0.435185	2.04483	0.1	-0.065456	2.04483	0.1	-0.463203	2.04483	0.1	-0.434991	2.04483	0.1	-0.012868	2.04483	0.1	-0.459301
2.0465	0.1	-0.021552	2.0465	0.1	-0.130774	2.0465	0.1	-0.137772	2.0465	0.1	-0.434785	2.0465	0.1	-0.068415	2.0465	0.1	-0.46863	2.0465	0.1	-0.435429	2.0465	0.1	-0.01691	2.0465	0.1	-0.459619
2.04817	0.1	-0.021977	2.04817	0.1	-0.132517	2.04817	0.1	-0.135032	2.04817	0.1	-0.433545	2.04817	0.1	-0.060334	2.04817	0.1	-0.469405	2.04817	0.1	-0.43176	2.04817	0.1	-0.021655	2.04817	0.1	-0.461289
2.04983	0.1	-0.02469	2.04983	0.1	-0.135725	2.04983	0.1	-0.132191	2.04983	0.1	-0.431791	2.04983	0.1	-0.060498	2.04983	0.1	-0.470215	2.04983	0.1	-0.43131	2.04983	0.1	-0.022768	2.04983	0.1	-0.464768
2.0515	0.1	-0.023868	2.0515	0.1	-0.137076	2.0515	0.1	-0.127886	2.0515	0.1	-0.437152	2.0515	0.1	-0.063052	2.0515	0.1	-0.464358	2.0515	0.1	-0.435009	2.0515	0.1	-0.025706	2.0515	0.1	-0.457814
2.05317	0.1	-0.023754	2.05317	0.1	-0.138716	2.05317	0.1	-0.122884	2.05317	0.1	-0.436315	2.05317	0.1	-0.064072	2.05317	0.1	-0.469916	2.05317	0.1	-0.435652	2.05317	0.1	-0.021147	2.05317	0.1	-0.460936
2.05483	0.1	-0.022638	2.05483	0.1	-0.133556	2.05483	0.1	-0.123318	2.05483	0.1	-0.434167	2.05483	0.1	-0.066306	2.05483	0.1	-0.465808	2.05483	0.1	-0.432074	2.05483	0.1	-0.017027	2.05483	0.1	-0.462076
2.0565	0.1	-0.019563	2.0565	0.1	-0.132482	2.0565	0.1	-0.12672	2.0565	0.1	-0.433611	2.0565	0.1	-0.062644	2.0565	0.1	-0.46455	2.0565	0.1	-0.435433	2.0565	0.1	-0.017602	2.0565	0.1	-0.461465
2.05817	0.1	-0.014137	2.05817	0.1	-0.126456	2.05817	0.1	-0.129301	2.05817	0.1	-0.431575	2.05817	0.1	-0.062623	2.05817	0.1	-0.471399	2.05817	0.1	-0.433678	2.05817	0.1	-0.014139	2.05817	0.1	-0.458936
2.05983	0.1	-0.015207	2.05983	0.1	-0.128799	2.05983	0.1	-0.129459	2.05983	0.1	-0.434248	2.05983	0.1	-0.061189	2.05983	0.1	-0.466758	2.05983	0.1	-0.434523	2.05983	0.1	-0.016913	2.05983	0.1	-0.463005
2.0615	0.1	-0.021342	2.0615	0.1	-0.130824	2.0615	0.1	-0.133269	2.0615	0.1	-0.434239	2.0615	0.1	-0.058999	2.0615	0.1	-0.468011	2.0615	0.1	-0.432056	2.0615	0.1	-0.019276	2.0615	0.1	-0.461341
2.06317	0.1	-0.024401	2.06317	0.1	-0.128602	2.06317	0.1	-0.140572	2.06317	0.1	-0.436706	2.06317	0.1	-0.059279	2.06317	0.1	-0.470103	2.06317	0.1	-0.432255	2.06317	0.1	-0.018063	2.06317	0.1	-0.464624
2.06483	0.1	-0.020089	2.06483	0.1	-0.122964	2.06483	0.1	-0.134963	2.06483	0.1	-0.42985	2.06483	0.1	-0.058246	2.06483	0.1	-0.46552	2.06483	0.1	-0.435019	2.06483	0.1	-0.022819	2.06483	0.1	-0.467818
2.0665	0.1	-0.015463	2.0665	0.1	-0.123584	2.0665	0.1	-0.133497	2.0665	0.1	-0.431998	2.0665	0.1	-0.06126	2.0665	0.1	-0.463864	2.0665	0.1	-0.431506	2.0665	0.1	-0.024603	2.0665	0.1	-0.462861
2.06817	0.1	-0.015969	2.06817	0.1	-0.127996	2.06817	0.1	-0.131976	2.06817	0.1	-0.43412	2.06817	0.1	-0.064564	2.06817	0.1	-0.464339	2.06817	0.1	-0.429921	2.06817	0.1	-0.021938	2.06817	0.1	-0.465804
2.06983	0.1	-0.018881	2.06983	0.1	-0.129118	2.06983	0.1	-0.135571	2.06983	0.1	-0.43936	2.06983	0.1	-0.06337	2.06983	0.1	-0.474152	2.06983	0.1	-0.425155	2.06983	0.1	-0.02094	2.06983	0.1	-0.46828
2.0715	0.1	-0.02392	2.0715	0.1	-0.12943	2.0715	0.1	-0.133175	2.0715	0.1	-0.434821	2.0715	0.1	-0.06616	2.0715	0.1	-0.47246	2.0715	0.1	-0.427499	2.0715	0.1	-0.017426	2.0715	0.1	-0.470022
2.07317	0.1	-0.019004	2.07317	0.1	-0.127111	2.07317	0.1	-0.125726	2.07317	0.1	-0.435363	2.07317	0.1	-0.06806	2.07317	0.1	-0.472534	2.07317	0.1	-0.432739	2.07317	0.1	-0.01919	2.07317	0.1	-0.469421
2.07483	0.1	-0.016063	2.07483	0.1	-0.132601	2.07483	0.1	-0.125161	2.07483	0.1	-0.433203	2.07483	0.1	-0.063734	2.07483	0.1	-0.469883	2.07483	0.1	-0.434262	2.07483	0.1	-0.020198	2.07483	0.1	-0.464797
2.0765	0.1	-0.016192	2.0765	0.1	-0.131587	2.0765	0.1	-0.128019	2.0765	0.1	-0.437017	2.0765	0.1	-0.064588	2.0765	0.1	-0.467091	2.0765	0.1	-0.436193	2.0765	0.1	-0.019071	2.0765	0.1	-0.464794
2.07817	0.1	-0.019745	2.07817	0.1	-0.132165	2.07817	0.1	-0.131586	2.07817	0.1	-0.434074	2.07817	0.1	-0.061034	2.07817	0.1	-0.464313	2.07817	0.1	-0.434066	2.07817	0.1	-0.018126	2.07817	0.1	-0.464882
2.07983	0.1	-0.020914	2.07983	0.1	-0.135929	2.07983	0.1	-0.13219	2.07983	0.1	-0.437003	2.07983	0.1	-0.059544	2.07983	0.1	-0.463388	2.07983	0.1	-0.441118	2.07983	0.1	-0.018825	2.07983	0.1	-0.462653
2.0815	0.1	-0.022726	2.0815	0.1	-0.134756	2.0815	0.1	-0.13547	2.0815	0.1	-0.442653	2.0815	0.1	-0.067656	2.0815	0.1	-0.467628	2.0815	0.1	-0.440287	2.0815	0.1	-0.014911	2.0815	0.1	-0.464821
2.08317	0.1	-0.023381	2.08317	0.1	-0.138391	2.08317	0.1	-0.135357	2.08317	0.1	-0.446139	2.08317	0.1	-0.069139	2.08317	0.1	-0.466259	2.08317	0.1	-0.439623	2.08317	0.1	-0.012233	2.08317	0.1	-0.461744
2.08483	0.1	-0.023428	2.08483	0.1	-0.131622	2.08483	0.1	-0.138136	2.08483	0.1	-0.437787	2.08483	0.1	-0.067877	2.08483	0.1	-0.471116	2.08483	0.1	-0.433812	2.08483	0.1	-0.007798	2.08483	0.1	-0.470328
2.0865	0.1	-0.022976	2.0865	0.1	-0.132264	2.0865	0.1	-0.13496	2.0865	0.1	-0.439605	2.0865	0.1	-0.067954	2.0865	0.1	-0.470523	2.0865	0.1	-0.43468	2.0865	0.1	-0.014384	2.0865	0.1	-0.469322
2.08817	0.1	-0.016649	2.08817	0.1	-0.13593	2.08817	0.1	-0.132992	2.08817	0.1	-0.439171	2.08817	0.1	-0.070217	2.08817	0.1	-0.474972	2.08817	0.1	-0.441762	2.08817	0.1	-0.013144	2.08817	0.1	-0.469366
2.08983	0.1	-0.020231	2.08983	0.1	-0.133588	2.08983	0.1	-0.134239	2.08983	0.1	-0.437063	2.08983	0.1	-0.066528	2.08983	0.1	-0.4706	2.08983	0.1	-0.441158	2.08983	0.1	-0.010592	2.08983	0.1	-0.468045
2.0915	0.1	-0.018518	2.0915	0.1	-0.12885	2.0915	0.1	-0.129274	2.0915	0.1	-0.435096	2.0915	0.1	-0.066196	2.0915	0.1	-0.472111	2.0915	0.1	-0.439428	2.0915	0.1	-0.014649	2.0915	0.1	-0.465663
2.09317	0.1	-0.019008	2.09317	0.1	-0.126409	2.09317	0.1	-0.135477	2.09317	0.1	-0.436582	2.09317	0.1	-0.066152	2.09317	0.1	-0.474338	2.09317	0.1	-0.436101	2.09317	0.1	-0.017452	2.09317	0.1	-0.455405
2.09483	0.1	-0.019821	2.09483	0.1	-0.129916	2.09483	0.1	-0.129313	2.09483	0.1	-0.43837	2.09483	0.1	-0.060847	2.09483	0.1	-0.469484	2.09483	0.1	-0.434306	2.09483	0.1	-0.018614	2.09483	0.1	-0.468461
2.0965	0.1	-0.018732	2.0965	0.1	-0.132967	2.0965	0.1	-0.137639	2.0965	0.1	-0.435202	2.0965	0.1	-0.063904	2.0965	0.1	-0.469667	2.0965	0.1	-0.431068	2.0965	0.1	-0.018413	2.0965	0.1	-0.466752
2.09817	0.1	-0.017378	2.09817	0.1	-0.132861	2.09817	0.1	-0.135675	2.09817	0.1	-0.436049	2.09817	0.1	-0.06207	2.09817	0.1	-0.468954	2.09817	0.1	-0.433434	2.09817	0.1	-0.013357	2.09817	0.1	-0.472659
2.09983	0.1	-0.018505	2.09983	0.1	-0.131222	2.09983	0.1	-0.134111	2.09983	0.1	-0.436135	2.09983	0.1	-0.06246	2.09983	0.1	-0.466922	2.09983	0.1	-0.432599	2.09983	0.1	-0.014976	2.09983	0.1	-0.465699
2.1015	0.1	-0.024362	2.1015	0.1	-0.13345	2.1015	0.1	-0.138148	2.1015	0.1	-0.435382	2.1015	0.1	-0.062483	2.1015	0.1	-0.469352	2.1015	0.1	-0.436108	2.1015	0.1	-0.011093	2.1015	0.1	-0.4668
2.10317	0.1	-0.021651	2.10317	0.1	-0.125266	2.10317	0.1	-0.134167	2.10317	0.1	-0.434429	2.10317	0.1	-0.06292	2.10317	0.1	-0.474554	2.10317	0.1	-0.435147	2.10317	0.1	-0.013805	2.10317	0.1	-0.464915
2.10483	0.1	-0.019003	2.10483	0.1	-0.129343	2.10483	0.1	-0.128822	2.10483	0.1	-0.430313	2.10483	0.1	-0.058442	2.10483	0.1	-0.473413	2.10483	0.1	-0.441452	2.10483	0.1	-0.019719	2.10483	0.1	-0.460613
2.1065	0.1	-0.014209	2.1065	0.1	-0.132509	2.1065	0.1	-0.134628	2.1065	0.1	-0.428801	2.1065	0.1	-0.061816	2.1065	0.1	-0.473139	2.1065	0.1	-0.438571	2.1065	0.1	-0.022968	2.1065	0.1	-0.463418
2.10817	0.1	-0.017487	2.10817	0.1	-0.131323	2.10817	0.1	-0.136143	2.10817	0.1	-0.431012	2.10817	0.1	-0.065431	2.10817	0.1	-0.472668	2.10817	0.1	-0.436463	2.10817	0.1	-0.018351	2.10817	0.1	-0.464275
2.10983	0.1	-0.020195	2.10983	0.1	-0.134541	2.10983	0.1	-0.13757	2.10983	0.1	-0.435885	2.10983	0.1	-0.064011	2.10983	0.1	-0.470834	2.10983	0.1	-0.441189	2.10983	0.1	-0.01522	2.10983	0.1	-0.465713
2.1115	0.1	-0.024145	2.1115	0.1	-0.137658	2.1115	0.1	-0.138992	2.1115	0.1	-0.436019	2.1115	0.1	-0.063972	2.1115	0.1	-0.466054	2.1115	0.1	-0.441992	2.1115	0.1	-0.012521	2.1115	0.1	-0.45992
2.11317	0.1	-0.023338	2.11317	0.1	-0.135526	2.11317	0.1	-0.13236	2.11317	0.1	-0.439221	2.11317	0.1	-0.065706	2.11317	0.1	-0.469885	2.11317	0.1	-0.442316	2.11317	0.1	-0.009569	2.11317	0.1	-0.462109
2.11483	0.1	-0.021624	2.11483	0.1	-0.133295	2.11483	0.1	-0.134212	2.11483	0.1	-0.439813	2.11483	0.1	-0.065405	2.11483	0.1	-0.472639	2.11483	0.1	-0.438495	2.11483	0.1	-0.011666	2.11483	0.1	-0.466729
2.1165	0.1	-0.023416	2.1165	0.1	-0.129963	2.1165	0.1	-0.132039	2.1165	0.1	-0.437677	2.1165	0.1	-0.069029	2.1165	0.1	-0.470612	2.1165	0.1	-0.444629	2.1165	0.1	-0.012457	2.1165	0.1	-0.468615
2.11817	0.1	-0.024817	2.11817	0.1	-0.133649	2.11817	0.1	-0.134593	2.11817	0.1	-0.436539	2.11817	0.1	-0.066433	2.11817	0.1	-0.474007	2.11817	0.1	-0.443926	2.11817	0.1	-0.014826	2.11817	0.1	-0.470314
2.11983	0.1	-0.022538	2.11983	0.1	-0.138923	2.11983	0.1	-0.133152	2.11983	0.1	-0.444797	2.11983	0.1	-0.066943	2.11983	0.1	-0.474488	2.11983	0.1	-0.443118	2.11983	0.1	-0.012479	2.11983	0.1	-0.471249
2.1215	0.1	-0.019672	2.1215	0.1	-0.136913	2.1215	0.1	-0.139012	2.1215	0.1	-0.441173	2.1215	0.1	-0.064639	2.1215	0.1	-0.474892	2.1215	0.1	-0.4379	2.1215	0.1	-0.015458	2.1215	0.1	-0.465834
2.12317	0.1	-0.019206	2.12317	0.1	-0.136331	2.12317	0.1	-0.132666	2.12317	0.1	-0.430948	2.12317	0.1	-0.059675	2.12317	0.1	-0.473879	2.12317	0.1	-0.435674	2.12317	0.1	-0.014063	2.12317	0.1	-0.471528
2.12483	0.1	-0.017348	2.12483	0.1	-0.139136	2.12483	0.1	-0.129	2.12483	0.1	-0.436778	2.12483	0.1	-0.065036	2.12483	0.1	-0.468878	2.12483	0.1	-0.435144	2.12483	0.1	-0.018559	2.12483	0.1	-0.464253
2.1265	0.1	-0.015383	2.1265	0.1	-0.138194	2.1265	0.1	-0.128924	2.1265	0.1	-0.443448	2.1265	0.1	-0.059744	2.1265	0.1	-0.470621	2.1265	0.1	-0.434631	2.1265	0.1	-0.019086	2.1265	0.1	-0.46591
2.12817	0.1	-0.013324	2.12817	0.1	-0.140648	2.12817	0.1	-0.13552	2.12817	0.1	-0.442054	2.12817	0.1	-0.062548	2.12817	0.1	-0.474933	2.12817	0.1	-0.435669	2.12817	0.1	-0.020058	2.12817	0.1	-0.465812
2.12983	0.1	-0.018089	2.12983	0.1	-0.132751	2.12983	0.1	-0.137388	2.12983	0.1	-0.439431	2.12983	0.1	-0.061525	2.12983	0.1	-0.467846	2.12983	0.1	-0.440043	2.12983	0.1	-0.019534	2.12983	0.1	-0.470469
2.1315	0.1	-0.016984	2.1315	0.1	-0.141371	2.1315	0.1	-0.140202	2.1315	0.1	-0.438371	2.1315	0.1	-0.060969	2.1315	0.1	-0.474766	2.1315	0.1	-0.437609	2.1315	0.1	-0.018065	2.1315	0.1	-0.468134
2.13317	0.1	-0.018871	2.13317	0.1	-0.136419	2.13317	0.1	-0.133934	2.13317	0.1	-0.439396	2.13317	0.1	-0.064037	2.13317	0.1	-0.476796	2.13317	0.1	-0.44439	2.13317	0.1	-0.021771	2.13317	0.1	-0.465623
2.13483	0.1	-0.017252	2.13483	0.1	-0.131856	2.13483	0.1	-0.12686	2.13483	0.1	-0.435162	2.13483	0.1	-0.061629	2.13483	0.1	-0.476341	2.13483	0.1	-0.440997	2.13483	0.1	-0.021066	2.13483	0.1	-0.467436
2.1365	0.1	-0.015817	2.1365	0.1	-0.134476	2.1365	0.1	-0.129745	2.1365	0.1	-0.432509	2.1365	0.1	-0.066305	2.1365	0.1	-0.476699	2.1365	0.1	-0.442658	2.1365	0.1	-0.018537	2.1365	0.1	-0.470817
2.13817	0.1	-0.020832	2.13817	0.1	-0.13461	2.13817	0.1	-0.130888	2.13817	0.1	-0.432567	2.13817	0.1	-0.0657	2.13817	0.1	-0.475829	2.13817	0.1	-0.440431	2.13817	0.1	-0.014806	2.13817	0.1	-0.466502
2.13983	0.1	-0.023633	2.13983	0.1	-0.135844	2.13983	0.1	-0.132016	2.13983	0.1	-0.433348	2.13983	0.1	-0.057983	2.13983	0.1	-0.474931	2.13983	0.1	-0.441955	2.13983	0.1	-0.018085	2.13983	0.1	-0.47018
2.1415	0.1	-0.025444	2.1415	0.1	-0.137213	2.1415	0.1	-0.133331	2.1415	0.1	-0.434568	2.1415	0.1	-0.055842	2.1415	0.1	-0.479313	2.1415	0.1	-0.440747	2.1415	0.1	-0.01696	2.1415	0.1	-0.468239
2.14317	0.1	-0.026024	2.14317	0.1	-0.134466	2.14317	0.1	-0.129456	2.14317	0.1	-0.429409	2.14317	0.1	-0.056157	2.14317	0.1	-0.478053	2.14317	0.1	-0.437715	2.14317	0.1	-0.023318	2.14317	0.1	-0.466597
2.14483	0.1	-0.017391	2.14483	0.1	-0.131006	2.14483	0.1	-0.132636	2.14483	0.1	-0.435871	2.14483	0.1	-0.056826	2.14483	0.1	-0.483853	2.14483	0.1	-0.437925	2.14483	0.1	-0.01728	2.14483	0.1	-0.470016
2.1465	0.1	-0.020727	2.1465	0.1	-0.135604	2.1465	0.1	-0.130654	2.1465	0.1	-0.432899	2.1465	0.1	-0.059371	2.1465	0.1	-0.479443	2.1465	0.1	-0.434466	2.1465	0.1	-0.012881	2.1465	0.1	-0.465095
2.14817	0.1	-0.01901	2.14817	0.1	-0.135684	2.14817	0.1	-0.123548	2.14817	0.1	-0.435862	2.14817	0.1	-0.061701	2.14817	0.1	-0.473126	2.14817	0.1	-0.440113	2.14817	0.1	-0.015164	2.14817	0.1	-0.468174
2.14983	0.1	-0.023564	2.14983	0.1	-0.131535	2.14983	0.1	-0.131108	2.14983	0.1	-0.433486	2.14983	0.1	-0.069106	2.14983	0.1	-0.468709	2.14983	0.1	-0.440452	2.14983	0.1	-0.011782	2.14983	0.1	-0.470552
2.1515	0.1	-0.01979	2.1515	0.1	-0.131348	2.1515	0.1	-0.134303	2.1515	0.1	-0.435188	2.1515	0.1	-0.065257	2.1515	0.1	-0.469951	2.1515	0.1	-0.440042	2.1515	0.1	-0.013693	2.1515	0.1	-0.466327
2.15317	0.1	-0.019867	2.15317	0.1	-0.132584	2.15317	0.1	-0.135725	2.15317	0.1	-0.435742	2.15317	0.1	-0.069371	2.15317	0.1	-0.471662	2.15317	0.1	-0.43787	2.15317	0.1	-0.014978	2.15317	0.1	-0.468711
2.15483	0.1	-0.02295	2.15483	0.1	-0.134376	2.15483	0.1	-0.140746	2.15483	0.1	-0.439577	2.15483	0.1	-0.065347	2.15483	0.1	-0.471674	2.15483	0.1	-0.43997	2.15483	0.1	-0.013869	2.15483	0.1	-0.470779
2.1565	0.1	-0.022215	2.1565	0.1	-0.136026	2.1565	0.1	-0.13928	2.1565	0.1	-0.438578	2.1565	0.1	-0.065602	2.1565	0.1	-0.472814	2.1565	0.1	-0.440383	2.1565	0.1	-0.014902	2.1565	0.1	-0.470557
2.15817	0.1	-0.021123	2.15817	0.1	-0.130574	2.15817	0.1	-0.140009	2.15817	0.1	-0.437475	2.15817	0.1	-0.064513	2.15817	0.1	-0.470236	2.15817	0.1	-0.43674	2.15817	0.1	-0.019151	2.15817	0.1	-0.469769
2.15983	0.1	-0.024904	2.15983	0.1	-0.127297	2.15983	0.1	-0.137906	2.15983	0.1	-0.439481	2.15983	0.1	-0.062749	2.15983	0.1	-0.473398	2.15983	0.1	-0.435764	2.15983	0.1	-0.021058	2.15983	0.1	-0.471937
2.1615	0.1	-0.022879	2.1615	0.1	-0.131488	2.1615	0.1	-0.137267	2.1615	0.1	-0.441695	2.1615	0.1	-0.063207	2.1615	0.1	-0.478757	2.1615	0.1	-0.438539	2.1615	0.1	-0.020786	2.1615	0.1	-0.469286
2.16317	0.1	-0.015838	2.16317	0.1	-0.13367	2.16317	0.1	-0.137869	2.16317	0.1	-0.435351	2.16317	0.1	-0.061888	2.16317	0.1	-0.479081	2.16317	0.1	-0.436646	2.16317	0.1	-0.021788	2.16317	0.1	-0.468888
2.16483	0.1	-0.022396	2.16483	0.1	-0.134419	2.16483	0.1	-0.13947	2.16483	0.1	-0.436626	2.16483	0.1	-0.065385	2.16483	0.1	-0.478193	2.16483	0.1	-0.437387	2.16483	0.1	-0.018471	2.16483	0.1	-0.466672
2.1665	0.1	-0.022835	2.1665	0.1	-0.134593	2.1665	0.1	-0.1334	2.1665	0.1	-0.444971	2.1665	0.1	-0.063396	2.1665	0.1	-0.47754	2.1665	0.1	-0.437589	2.1665	0.1	-0.015152	2.1665	0.1	-0.466406
2.16817	0.1	-0.024258	2.16817	0.1	-0.133871	2.16817	0.1	-0.135145	2.16817	0.1	-0.438877	2.16817	0.1	-0.062153	2.16817	0.1	-0.477719	2.16817	0.1	-0.439364	2.16817	0.1	-0.019525	2.16817	0.1	-0.476093
2.16983	0.1	-0.018963	2.16983	0.1	-0.136958	2.16983	0.1	-0.139882	2.16983	0.1	-0.440773	2.16983	0.1	-0.066472	2.16983	0.1	-0.479988	2.16983	0.1	-0.435016	2.16983	0.1	-0.021867	2.16983	0.1	-0.477239
2.1715	0.1	-0.026007	2.1715	0.1	-0.133247	2.1715	0.1	-0.135913	2.1715	0.1	-0.446195	2.1715	0.1	-0.064737	2.1715	0.1	-0.480662	2.1715	0.1	-0.439368	2.1715	0.1	-0.025257	2.1715	0.1	-0.474994
2.17317	0.1	-0.02293	2.17317	0.1	-0.131196	2.17317	0.1	-0.140721	2.17317	0.1	-0.444922	2.17317	0.1	-0.065302	2.17317	0.1	-0.478058	2.17317	0.1	-0.442178	2.17317	0.1	-0.017011	2.17317	0.1	-0.476483
2.17483	0.1	-0.024403	2.17483	0.1	-0.126075	2.17483	0.1	-0.142951	2.17483	0.1	-0.439766	2.17483	0.1	-0.065415	2.17483	0.1	-0.47474	2.17483	0.1	-0.446211	2.17483	0.1	-0.021911	2.17483	0.1	-0.474576
2.1765	0.1	-0.022932	2.1765	0.1	-0.134895	2.1765	0.1	-0.135512	2.1765	0.1	-0.44	2.1765	0.1	-0.062911	2.1765	0.1	-0.474049	2.1765	0.1	-0.439854	2.1765	0.1	-0.024692	2.1765	0.1	-0.473626
2.17817	0.1	-0.019697	2.17817	0.1	-0.130758	2.17817	0.1	-0.141154	2.17817	0.1	-0.437686	2.17817	0.1	-0.060158	2.17817	0.1	-0.47396	2.17817	0.1	-0.436505	2.17817	0.1	-0.022484	2.17817	0.1	-0.473613
2.17983	0.1	-0.020014	2.17983	0.1	-0.13423	2.17983	0.1	-0.143675	2.17983	0.1	-0.444147	2.17983	0.1	-0.066399	2.17983	0.1	-0.473576	2.17983	0.1	-0.431453	2.17983	0.1	-0.022931	2.17983	0.1	-0.470038
2.1815	0.1	-0.020519	2.1815	0.1	-0.134199	2.1815	0.1	-0.14787	2.1815	0.1	-0.442014	2.1815	0.1	-0.065832	2.1815	0.1	-0.467046	2.1815	0.1	-0.43152	2.1815	0.1	-0.021851	2.1815	0.1	-0.466992
2.18317	0.1	-0.018738	2.18317	0.1	-0.135776	2.18317	0.1	-0.14011	2.18317	0.1	-0.441959	2.18317	0.1	-0.068783	2.18317	0.1	-0.474116	2.18317	0.1	-0.436791	2.18317	0.1	-0.023157	2.18317	0.1	-0.474413
2.18483	0.1	-0.021427	2.18483	0.1	-0.134342	2.18483	0.1	-0.139292	2.18483	0.1	-0.441476	2.18483	0.1	-0.068952	2.18483	0.1	-0.47525	2.18483	0.1	-0.439093	2.18483	0.1	-0.020037	2.18483	0.1	-0.474889
2.1865	0.1	-0.02174	2.1865	0.1	-0.131865	2.1865	0.1	-0.135279	2.1865	0.1	-0.439462	2.1865	0.1	-0.072384	2.1865	0.1	-0.474938	2.1865	0.1	-0.443957	2.1865	0.1	-0.019103	2.1865	0.1	-0.474706
2.18817	0.1	-0.023888	2.18817	0.1	-0.133227	2.18817	0.1	-0.133779	2.18817	0.1	-0.437081	2.18817	0.1	-0.063626	2.18817	0.1	-0.478141	2.18817	0.1	-0.440442	2.18817	0.1	-0.022327	2.18817	0.1	-0.474405
2.18983	0.1	-0.029087	2.18983	0.1	-0.131061	2.18983	0.1	-0.136888	2.18983	0.1	-0.439239	2.18983	0.1	-0.062519	2.18983	0.1	-0.478604	2.18983	0.1	-0.436309	2.18983	0.1	-0.020046	2.18983	0.1	-0.475302
2.1915	0.1	-0.025598	2.1915	0.1	-0.130442	2.1915	0.1	-0.138061	2.1915	0.1	-0.443844	2.1915	0.1	-0.06343	2.1915	0.1	-0.474134	2.1915	0.1	-0.436333	2.1915	0.1	-0.016728	2.1915	0.1	-0.473653
2.19317	0.1	-0.024426	2.19317	0.1	-0.134521	2.19317	0.1	-0.135125	2.19317	0.1	-0.441996	2.19317	0.1	-0.061039	2.19317	0.1	-0.474039	2.19317	0.1	-0.437727	2.19317	0.1	-0.014402	2.19317	0.1	-0.470058
2.19483	0.1	-0.02945	2.19483	0.1	-0.137481	2.19483	0.1	-0.136968	2.19483	0.1	-0.444167	2.19483	0.1	-0.063744	2.19483	0.1	-0.474962	2.19483	0.1	-0.439298	2.19483	0.1	-0.018602	2.19483	0.1	-0.469648
2.1965	0.1	-0.02763	2.1965	0.1	-0.14339	2.1965	0.1	-0.143099	2.1965	0.1	-0.442151	2.1965	0.1	-0.063668	2.1965	0.1	-0.476469	2.1965	0.1	-0.437953	2.1965	0.1	-0.019182	2.1965	0.1	-0.474277
2.19817	0.1	-0.019414	2.19817	0.1	-0.137881	2.19817	0.1	-0.136935	2.19817	0.1	-0.440346	2.19817	0.1	-0.069874	2.19817	0.1	-0.479278	2.19817	0.1	-0.43339	2.19817	0.1	-0.019901	2.19817	0.1	-0.471881
2.19983	0.1	-0.016793	2.19983	0.1	-0.139531	2.19983	0.1	-0.138454	2.19983	0.1	-0.43722	2.19983	0.1	-0.066476	2.19983	0.1	-0.481316	2.19983	0.1	-0.439821	2.19983	0.1	-0.018458	2.19983	0.1	-0.47476
2.2015	0.1	-0.014182	2.2015	0.1	-0.142452	2.2015	0.1	-0.135237	2.2015	0.1	-0.439516	2.2015	0.1	-0.069646	2.2015	0.1	-0.478762	2.2015	0.1	-0.44378	2.2015	0.1	-0.014682	2.2015	0.1	-0.473636
2.20317	0.1	-0.014303	2.20317	0.1	-0.136298	2.20317	0.1	-0.131246	2.20317	0.1	-0.443384	2.20317	0.1	-0.075085	2.20317	0.1	-0.485212	2.20317	0.1	-0.443119	2.20317	0.1	-0.016522	2.20317	0.1	-0.472529
2.20483	0.1	-0.020629	2.20483	0.1	-0.141052	2.20483	0.1	-0.133946	2.20483	0.1	-0.446702	2.20483	0.1	-0.071003	2.20483	0.1	-0.483774	2.20483	0.1	-0.44702	2.20483	0.1	-0.012491	2.20483	0.1	-0.476636
2.2065	0.1	-0.02404	2.2065	0.1	-0.135306	2.2065	0.1	-0.133114	2.2065	0.1	-0.448022	2.2065	0.1	-0.070062	2.2065	0.1	-0.476964	2.2065	0.1	-0.442852	2.2065	0.1	-0.014879	2.2065	0.1	-0.478307
2.20817	0.1	-0.023993	2.20817	0.1	-0.13603	2.20817	0.1	-0.135804	2.20817	0.1	-0.445667	2.20817	0.1	-0.065778	2.20817	0.1	-0.478017	2.20817	0.1	-0.441027	2.20817	0.1	-0.015268	2.20817	0.1	-0.480779
2.20983	0.1	-0.023389	2.20983	0.1	-0.137865	2.20983	0.1	-0.140206	2.20983	0.1	-0.446452	2.20983	0.1	-0.064726	2.20983	0.1	-0.477199	2.20983	0.1	-0.439145	2.20983	0.1	-0.019499	2.20983	0.1	-0.476433
2.2115	0.1	-0.022002	2.2115	0.1	-0.137142	2.2115	0.1	-0.144117	2.2115	0.1	-0.444551	2.2115	0.1	-0.066169	2.2115	0.1	-0.477418	2.2115	0.1	-0.444481	2.2115	0.1	-0.018716	2.2115	0.1	-0.47195
2.21317	0.1	-0.022191	2.21317	0.1	-0.138669	2.21317	0.1	-0.142014	2.21317	0.1	-0.443261	2.21317	0.1	-0.066136	2.21317	0.1	-0.473289	2.21317	0.1	-0.440908	2.21317	0.1	-0.016019	2.21317	0.1	-0.469753
2.21483	0.1	-0.025655	2.21483	0.1	-0.14245	2.21483	0.1	-0.136596	2.21483	0.1	-0.443495	2.21483	0.1	-0.065491	2.21483	0.1	-0.470264	2.21483	0.1	-0.443063	2.21483	0.1	-0.015674	2.21483	0.1	-0.471806
2.2165	0.1	-0.023845	2.2165	0.1	-0.138639	2.2165	0.1	-0.134349	2.2165	0.1	-0.442694	2.2165	0.1	-0.064583	2.2165	0.1	-0.471351	2.2165	0.1	-0.440371	2.2165	0.1	-0.012732	2.2165	0.1	-0.474007
2.21817	0.1	-0.02399	2.21817	0.1	-0.133587	2.21817	0.1	-0.133236	2.21817	0.1	-0.442207	2.21817	0.1	-0.064045	2.21817	0.1	-0.481765	2.21817	0.1	-0.442342	2.21817	0.1	-0.017805	2.21817	0.1	-0.472126
2.21983	0.1	-0.023712	2.21983	0.1	-0.135807	2.21983	0.1	-0.136907	2.21983	0.1	-0.441418	2.21983	0.1	-0.070101	2.21983	0.1	-0.483142	2.21983	0.1	-0.444159	2.21983	0.1	-0.016861	2.21983	0.1	-0.475424
2.2215	0.1	-0.02813	2.2215	0.1	-0.136616	2.2215	0.1	-0.140248	2.2215	0.1	-0.441819	2.2215	0.1	-0.067054	2.2215	0.1	-0.482403	2.2215	0.1	-0.444607	2.2215	0.1	-0.020079	2.2215	0.1	-0.469936
2.22317	0.1	-0.019624	2.22317	0.1	-0.133457	2.22317	0.1	-0.138265	2.22317	0.1	-0.440473	2.22317	0.1	-0.061297	2.22317	0.1	-0.482534	2.22317	0.1	-0.443116	2.22317	0.1	-0.01684	2.22317	0.1	-0.475133
2.22483	0.1	-0.021584	2.22483	0.1	-0.137862	2.22483	0.1	-0.13808	2.22483	0.1	-0.443562	2.22483	0.1	-0.063365	2.22483	0.1	-0.476685	2.22483	0.1	-0.447344	2.22483	0.1	-0.015832	2.22483	0.1	-0.473313
2.2265	0.1	-0.018975	2.2265	0.1	-0.138318	2.2265	0.1	-0.136052	2.2265	0.1	-0.446811	2.2265	0.1	-0.062854	2.2265	0.1	-0.480439	2.2265	0.1	-0.452433	2.2265	0.1	-0.020985	2.2265	0.1	-0.473667
2.22817	0.1	-0.020417	2.22817	0.1	-0.135023	2.22817	0.1	-0.141461	2.22817	0.1	-0.44941	2.22817	0.1	-0.060587	2.22817	0.1	-0.478199	2.22817	0.1	-0.449279	2.22817	0.1	-0.024074	2.22817	0.1	-0.477076
2.22983	0.1	-0.022358	2.22983	0.1	-0.134883	2.22983	0.1	-0.138415	2.22983	0.1	-0.447907	2.22983	0.1	-0.065236	2.22983	0.1	-0.477205	2.22983	0.1	-0.439888	2.22983	0.1	-0.020631	2.22983	0.1	-0.475673
2.2315	0.1	-0.021106	2.2315	0.1	-0.140633	2.2315	0.1	-0.145487	2.2315	0.1	-0.44372	2.2315	0.1	-0.064701	2.2315	0.1	-0.483133	2.2315	0.1	-0.439664	2.2315	0.1	-0.015971	2.2315	0.1	-0.477533
2.23317	0.1	-0.016938	2.23317	0.1	-0.138491	2.23317	0.1	-0.148139	2.23317	0.1	-0.443301	2.23317	0.1	-0.067372	2.23317	0.1	-0.490374	2.23317	0.1	-0.444578	2.23317	0.1	-0.02051	2.23317	0.1	-0.473551
2.23483	0.1	-0.016529	2.23483	0.1	-0.135442	2.23483	0.1	-0.146365	2.23483	0.1	-0.445231	2.23483	0.1	-0.06288	2.23483	0.1	-0.486728	2.23483	0.1	-0.445694	2.23483	0.1	-0.019973	2.23483	0.1	-0.473658
2.2365	0.1	-0.020911	2.2365	0.1	-0.133886	2.2365	0.1	-0.144057	2.2365	0.1	-0.442764	2.2365	0.1	-0.067604	2.2365	0.1	-0.48709	2.2365	0.1	-0.444326	2.2365	0.1	-0.019405	2.2365	0.1	-0.474383
2.23817	0.1	-0.017451	2.23817	0.1	-0.141901	2.23817	0.1	-0.145369	2.23817	0.1	-0.445801	2.23817	0.1	-0.069156	2.23817	0.1	-0.486011	2.23817	0.1	-0.43799	2.23817	0.1	-0.018121	2.23817	0.1	-0.472438
2.23983	0.1	-0.022956	2.23983	0.1	-0.138661	2.23983	0.1	-0.140867	2.23983	0.1	-0.443008	2.23983	0.1	-0.066578	2.23983	0.1	-0.483499	2.23983	0.1	-0.440729	2.23983	0.1	-0.018329	2.23983	0.1	-0.472183
2.2415	0.1	-0.02275	2.2415	0.1	-0.134982	2.2415	0.1	-0.140843	2.2415	0.1	-0.448104	2.2415	0.1	-0.067594	2.2415	0.1	-0.482833	2.2415	0.1	-0.442258	2.2415	0.1	-0.013613	2.2415	0.1	-0.474658
2.24317	0.1	-0.027726	2.24317	0.1	-0.137333	2.24317	0.1	-0.137353	2.24317	0.1	-0.444787	2.24317	0.1	-0.06413	2.24317	0.1	-0.483805	2.24317	0.1	-0.44444	2.24317	0.1	-0.013973	2.24317	0.1	-0.472662
2.24483	0.1	-0.03004	2.24483	0.1	-0.138038	2.24483	0.1	-0.1388	2.24483	0.1	-0.448194	2.24483	0.1	-0.065238	2.24483	0.1	-0.48135	2.24483	0.1	-0.450272	2.24483	0.1	-0.016673	2.24483	0.1	-0.471746
2.2465	0.1	-0.028648	2.2465	0.1	-0.140957	2.2465	0.1	-0.139685	2.2465	0.1	-0.446348	2.2465	0.1	-0.068021	2.2465	0.1	-0.481466	2.2465	0.1	-0.446773	2.2465	0.1	-0.013333	2.2465	0.1	-0.47763
2.24817	0.1	-0.025506	2.24817	0.1	-0.138307	2.24817	0.1	-0.13602	2.24817	0.1	-0.444495	2.24817	0.1	-0.063798	2.24817	0.1	-0.475015	2.24817	0.1	-0.445403	2.24817	0.1	-0.013036	2.24817	0.1	-0.482711
2.24983	0.1	-0.024048	2.24983	0.1	-0.138241	2.24983	0.1	-0.138425	2.24983	0.1	-0.446547	2.24983	0.1	-0.066461	2.24983	0.1	-0.475911	2.24983	0.1	-0.449281	2.24983	0.1	-0.018211	2.24983	0.1	-0.478486
2.2515	0.1	-0.02749	2.2515	0.1	-0.136412	2.2515	0.1	-0.14096	2.2515	0.1	-0.444636	2.2515	0.1	-0.071016	2.2515	0.1	-0.477785	2.2515	0.1	-0.448998	2.2515	0.1	-0.020082	2.2515	0.1	-0.479272
2.25317	0.1	-0.019584	2.25317	0.1	-0.133568	2.25317	0.1	-0.141774	2.25317	0.1	-0.445692	2.25317	0.1	-0.066925	2.25317	0.1	-0.480025	2.25317	0.1	-0.446812	2.25317	0.1	-0.018038	2.25317	0.1	-0.478953
2.25483	0.1	-0.021057	2.25483	0.1	-0.141397	2.25483	0.1	-0.136227	2.25483	0.1	-0.447508	2.25483	0.1	-0.066177	2.25483	0.1	-0.485512	2.25483	0.1	-0.444035	2.25483	0.1	-0.018067	2.25483	0.1	-0.476022
2.2565	0.1	-0.020923	2.2565	0.1	-0.145061	2.2565	0.1	-0.134747	2.2565	0.1	-0.443015	2.2565	0.1	-0.064214	2.2565	0.1	-0.484258	2.2565	0.1	-0.446004	2.2565	0.1	-0.014393	2.2565	0.1	-0.480144
2.25817	0.1	-0.01852	2.25817	0.1	-0.135284	2.25817	0.1	-0.139128	2.25817	0.1	-0.447849	2.25817	0.1	-0.061591	2.25817	0.1	-0.483131	2.25817	0.1	-0.449156	2.25817	0.1	-0.011395	2.25817	0.1	-0.477121
2.25983	0.1	-0.019155	2.25983	0.1	-0.140048	2.25983	0.1	-0.141944	2.25983	0.1	-0.444578	2.25983	0.1	-0.06067	2.25983	0.1	-0.485379	2.25983	0.1	-0.445305	2.25983	0.1	-0.013419	2.25983	0.1	-0.479052
2.2615	0.1	-0.0196	2.2615	0.1	-0.138805	2.2615	0.1	-0.141501	2.2615	0.1	-0.440473	2.2615	0.1	-0.061047	2.2615	0.1	-0.486921	2.2615	0.1	-0.448398	2.2615	0.1	-0.011751	2.2615	0.1	-0.484343
2.26317	0.1	-0.021897	2.26317	0.1	-0.140918	2.26317	0.1	-0.14129	2.26317	0.1	-0.442941	2.26317	0.1	-0.07078	2.26317	0.1	-0.481308	2.26317	0.1	-0.446646	2.26317	0.1	-0.010449	2.26317	0.1	-0.483078
2.26483	0.1	-0.018235	2.26483	0.1	-0.133309	2.26483	0.1	-0.144024	2.26483	0.1	-0.445931	2.26483	0.1	-0.061608	2.26483	0.1	-0.479723	2.26483	0.1	-0.440322	2.26483	0.1	-0.010973	2.26483	0.1	-0.479886
2.2665	0.1	-0.018968	2.2665	0.1	-0.143995	2.2665	0.1	-0.140998	2.2665	0.1	-0.441891	2.2665	0.1	-0.061389	2.2665	0.1	-0.489935	2.2665	0.1	-0.441136	2.2665	0.1	-0.013955	2.2665	0.1	-0.478923
2.26817	0.1	-0.027082	2.26817	0.1	-0.153057	2.26817	0.1	-0.138218	2.26817	0.1	-0.441761	2.26817	0.1	-0.060686	2.26817	0.1	-0.485754	2.26817	0.1	-0.443845	2.26817	0.1	-0.016412	2.26817	0.1	-0.483309
2.26983	0.1	-0.029074	2.26983	0.1	-0.151207	2.26983	0.1	-0.134567	2.26983	0.1	-0.448061	2.26983	0.1	-0.066163	2.26983	0.1	-0.482197	2.26983	0.1	-0.442234	2.26983	0.1	-0.013483	2.26983	0.1	-0.483947
2.2715	0.1	-0.022433	2.2715	0.1	-0.143383	2.2715	0.1	-0.138328	2.2715	0.1	-0.447484	2.2715	0.1	-0.061475	2.2715	0.1	-0.483526	2.2715	0.1	-0.444815	2.2715	0.1	-0.010641	2.2715	0.1	-0.4752
2.27317	0.1	-0.025559	2.27317	0.1	-0.144538	2.27317	0.1	-0.145941	2.27317	0.1	-0.442008	2.27317	0.1	-0.061821	2.27317	0.1	-0.483018	2.27317	0.1	-0.445017	2.27317	0.1	-0.014927	2.27317	0.1	-0.481033
2.27483	0.1	-0.028667	2.27483	0.1	-0.143981	2.27483	0.1	-0.140234	2.27483	0.1	-0.441861	2.27483	0.1	-0.056169	2.27483	0.1	-0.484523	2.27483	0.1	-0.44658	2.27483	0.1	-0.018154	2.27483	0.1	-0.479163
2.2765	0.1	-0.020274	2.2765	0.1	-0.148517	2.2765	0.1	-0.135788	2.2765	0.1	-0.444346	2.2765	0.1	-0.061596	2.2765	0.1	-0.484309	2.2765	0.1	-0.446473	2.2765	0.1	-0.021607	2.2765	0.1	-0.473859
2.27817	0.1	-0.01879	2.27817	0.1	-0.144558	2.27817	0.1	-0.134408	2.27817	0.1	-0.445336	2.27817	0.1	-0.062428	2.27817	0.1	-0.482987	2.27817	0.1	-0.445212	2.27817	0.1	-0.019769	2.27817	0.1	-0.473014
2.27983	0.1	-0.018511	2.27983	0.1	-0.134758	2.27983	0.1	-0.140257	2.27983	0.1	-0.444073	2.27983	0.1	-0.066531	2.27983	0.1	-0.486606	2.27983	0.1	-0.445162	2.27983	0.1	-0.015042	2.27983	0.1	-0.476836
2.2815	0.1	-0.019461	2.2815	0.1	-0.135548	2.2815	0.1	-0.141916	2.2815	0.1	-0.444573	2.2815	0.1	-0.062883	2.2815	0.1	-0.487493	2.2815	0.1	-0.448993	2.2815	0.1	-0.01611	2.2815	0.1	-0.478448
2.28317	0.1	-0.022921	2.28317	0.1	-0.1336	2.28317	0.1	-0.141281	2.28317	0.1	-0.447753	2.28317	0.1	-0.066008	2.28317	0.1	-0.48546	2.28317	0.1	-0.446849	2.28317	0.1	-0.016027	2.28317	0.1	-0.477575
2.28483	0.1	-0.018348	2.28483	0.1	-0.136565	2.28483	0.1	-0.141728	2.28483	0.1	-0.448596	2.28483	0.1	-0.066976	2.28483	0.1	-0.48885	2.28483	0.1	-0.4472	2.28483	0.1	-0.020789	2.28483	0.1	-0.477391
2.2865	0.1	-0.018282	2.2865	0.1	-0.138631	2.2865	0.1	-0.141904	2.2865	0.1	-0.448506	2.2865	0.1	-0.067421	2.2865	0.1	-0.483111	2.2865	0.1	-0.458596	2.2865	0.1	-0.023669	2.2865	0.1	-0.48011
2.28817	0.1	-0.021167	2.28817	0.1	-0.135178	2.28817	0.1	-0.142286	2.28817	0.1	-0.445788	2.28817	0.1	-0.072042	2.28817	0.1	-0.482512	2.28817	0.1	-0.455411	2.28817	0.1	-0.017775	2.28817	0.1	-0.480001
2.28983	0.1	-0.019352	2.28983	0.1	-0.139609	2.28983	0.1	-0.141634	2.28983	0.1	-0.442121	2.28983	0.1	-0.070073	2.28983	0.1	-0.487968	2.28983	0.1	-0.448671	2.28983	0.1	-0.02086	2.28983	0.1	-0.482042
2.2915	0.1	-0.013425	2.2915	0.1	-0.13994	2.2915	0.1	-0.142273	2.2915	0.1	-0.446066	2.2915	0.1	-0.063596	2.2915	0.1	-0.485359	2.2915	0.1	-0.446683	2.2915	0.1	-0.019858	2.2915	0.1	-0.479873
2.29317	0.1	-0.0209	2.29317	0.1	-0.14068	2.29317	0.1	-0.139781	2.29317	0.1	-0.449588	2.29317	0.1	-0.063922	2.29317	0.1	-0.493549	2.29317	0.1	-0.447955	2.29317	0.1	-0.014622	2.29317	0.1	-0.480301
2.29483	0.1	-0.024066	2.29483	0.1	-0.139924	2.29483	0.1	-0.136902	2.29483	0.1	-0.44732	2.29483	0.1	-0.065188	2.29483	0.1	-0.48802	2.29483	0.1	-0.443068	2.29483	0.1	-0.016032	2.29483	0.1	-0.483707
2.2965	0.1	-0.018555	2.2965	0.1	-0.14068	2.2965	0.1	-0.140838	2.2965	0.1	-0.449085	2.2965	0.1	-0.065108	2.2965	0.1	-0.485511	2.2965	0.1	-0.448364	2.2965	0.1	-0.013761	2.2965	0.1	-0.486454
2.29817	0.1	-0.020177	2.29817	0.1	-0.137411	2.29817	0.1	-0.132439	2.29817	0.1	-0.438446	2.29817	0.1	-0.061794	2.29817	0.1	-0.483753	2.29817	0.1	-0.444527	2.29817	0.1	-0.015846	2.29817	0.1	-0.484261
2.29983	0.1	-0.021202	2.29983	0.1	-0.138381	2.29983	0.1	-0.136048	2.29983	0.1	-0.450418	2.29983	0.1	-0.067518	2.29983	0.1	-0.484219	2.29983	0.1	-0.442444	2.29983	0.1	-0.016808	2.29983	0.1	-0.479472
2.3015	0.1	-0.024647	2.3015	0.1	-0.142168	2.3015	0.1	-0.137305	2.3015	0.1	-0.452382	2.3015	0.1	-0.063244	2.3015	0.1	-0.488482	2.3015	0.1	-0.441818	2.3015	0.1	-0.017328	2.3015	0.1	-0.483754
2.30317	0.1	-0.025881	2.30317	0.1	-0.143483	2.30317	0.1	-0.139231	2.30317	0.1	-0.45864	2.30317	0.1	-0.060067	2.30317	0.1	-0.486326	2.30317	0.1	-0.448166	2.30317	0.1	-0.019143	2.30317	0.1	-0.486565
2.30483	0.1	-0.025303	2.30483	0.1	-0.137802	2.30483	0.1	-0.136668	2.30483	0.1	-0.449667	2.30483	0.1	-0.059822	2.30483	0.1	-0.491173	2.30483	0.1	-0.453928	2.30483	0.1	-0.017789	2.30483	0.1	-0.484439
2.3065	0.1	-0.026247	2.3065	0.1	-0.135103	2.3065	0.1	-0.137315	2.3065	0.1	-0.449288	2.3065	0.1	-0.063507	2.3065	0.1	-0.494601	2.3065	0.1	-0.451234	2.3065	0.1	-0.021257	2.3065	0.1	-0.477166
2.30817	0.1	-0.02648	2.30817	0.1	-0.136931	2.30817	0.1	-0.137894	2.30817	0.1	-0.442154	2.30817	0.1	-0.067362	2.30817	0.1	-0.488837	2.30817	0.1	-0.44985	2.30817	0.1	-0.021228	2.30817	0.1	-0.481632
2.30983	0.1	-0.023774	2.30983	0.1	-0.138097	2.30983	0.1	-0.140026	2.30983	0.1	-0.441352	2.30983	0.1	-0.068828	2.30983	0.1	-0.489656	2.30983	0.1	-0.442838	2.30983	0.1	-0.021506	2.30983	0.1	-0.484371
2.3115	0.1	-0.025027	2.3115	0.1	-0.137756	2.3115	0.1	-0.140723	2.3115	0.1	-0.450833	2.3115	0.1	-0.06776	2.3115	0.1	-0.484651	2.3115	0.1	-0.44993	2.3115	0.1	-0.016791	2.3115	0.1	-0.486829
2.31317	0.1	-0.019746	2.31317	0.1	-0.142363	2.31317	0.1	-0.142199	2.31317	0.1	-0.450081	2.31317	0.1	-0.066396	2.31317	0.1	-0.492438	2.31317	0.1	-0.444798	2.31317	0.1	-0.01924	2.31317	0.1	-0.484865
2.31483	0.1	-0.01908	2.31483	0.1	-0.142944	2.31483	0.1	-0.13756	2.31483	0.1	-0.449162	2.31483	0.1	-0.068853	2.31483	0.1	-0.487505	2.31483	0.1	-0.442914	2.31483	0.1	-0.022271	2.31483	0.1	-0.484848
2.3165	0.1	-0.017141	2.3165	0.1	-0.145453	2.3165	0.1	-0.144049	2.3165	0.1	-0.448075	2.3165	0.1	-0.065261	2.3165	0.1	-0.487187	2.3165	0.1	-0.447955	2.3165	0.1	-0.019475	2.3165	0.1	-0.484336
2.31817	0.1	-0.020705	2.31817	0.1	-0.144916	2.31817	0.1	-0.139838	2.31817	0.1	-0.449499	2.31817	0.1	-0.065183	2.31817	0.1	-0.485932	2.31817	0.1	-0.449756	2.31817	0.1	-0.018739	2.31817	0.1	-0.485258
2.31983	0.1	-0.020993	2.31983	0.1	-0.141073	2.31983	0.1	-0.134424	2.31983	0.1	-0.451591	2.31983	0.1	-0.064849	2.31983	0.1	-0.488077	2.31983	0.1	-0.450285	2.31983	0.1	-0.016571	2.31983	0.1	-0.482991
2.3215	0.1	-0.015584	2.3215	0.1	-0.138206	2.3215	0.1	-0.139895	2.3215	0.1	-0.449544	2.3215	0.1	-0.062463	2.3215	0.1	-0.487178	2.3215	0.1	-0.44615	2.3215	0.1	-0.011429	2.3215	0.1	-0.482447
2.32317	0.1	-0.018108	2.32317	0.1	-0.137557	2.32317	0.1	-0.139015	2.32317	0.1	-0.447887	2.32317	0.1	-0.068487	2.32317	0.1	-0.485845	2.32317	0.1	-0.442376	2.32317	0.1	-0.013857	2.32317	0.1	-0.480367
2.32483	0.1	-0.024385	2.32483	0.1	-0.138966	2.32483	0.1	-0.141136	2.32483	0.1	-0.447852	2.32483	0.1	-0.065287	2.32483	0.1	-0.486736	2.32483	0.1	-0.443082	2.32483	0.1	-0.014756	2.32483	0.1	-0.482438
2.3265	0.1	-0.02363	2.3265	0.1	-0.145354	2.3265	0.1	-0.145546	2.3265	0.1	-0.453412	2.3265	0.1	-0.067333	2.3265	0.1	-0.493267	2.3265	0.1	-0.446072	2.3265	0.1	-0.009903	2.3265	0.1	-0.485066
2.32817	0.1	-0.025144	2.32817	0.1	-0.138203	2.32817	0.1	-0.144185	2.32817	0.1	-0.450328	2.32817	0.1	-0.063122	2.32817	0.1	-0.486153	2.32817	0.1	-0.444629	2.32817	0.1	-0.00995	2.32817	0.1	-0.481086
2.32983	0.1	-0.023416	2.32983	0.1	-0.137647	2.32983	0.1	-0.141591	2.32983	0.1	-0.454904	2.32983	0.1	-0.066045	2.32983	0.1	-0.491171	2.32983	0.1	-0.441985	2.32983	0.1	-0.016957	2.32983	0.1	-0.477251
2.3315	0.1	-0.022375	2.3315	0.1	-0.139504	2.3315	0.1	-0.141915	2.3315	0.1	-0.454248	2.3315	0.1	-0.066614	2.3315	0.1	-0.486747	2.3315	0.1	-0.442675	2.3315	0.1	-0.014049	2.3315	0.1	-0.487555
2.33317	0.1	-0.027584	2.33317	0.1	-0.136328	2.33317	0.1	-0.138052	2.33317	0.1	-0.448316	2.33317	0.1	-0.077056	2.33317	0.1	-0.488147	2.33317	0.1	-0.446497	2.33317	0.1	-0.017178	2.33317	0.1	-0.487116
2.33483	0.1	-0.03502	2.33483	0.1	-0.13487	2.33483	0.1	-0.143337	2.33483	0.1	-0.452939	2.33483	0.1	-0.072958	2.33483	0.1	-0.487042	2.33483	0.1	-0.45179	2.33483	0.1	-0.014167	2.33483	0.1	-0.483749
2.3365	0.1	-0.031939	2.3365	0.1	-0.139586	2.3365	0.1	-0.142414	2.3365	0.1	-0.45456	2.3365	0.1	-0.067045	2.3365	0.1	-0.489892	2.3365	0.1	-0.448871	2.3365	0.1	-0.014789	2.3365	0.1	-0.484755
2.33817	0.1	-0.022479	2.33817	0.1	-0.137915	2.33817	0.1	-0.143335	2.33817	0.1	-0.455414	2.33817	0.1	-0.064612	2.33817	0.1	-0.487201	2.33817	0.1	-0.447667	2.33817	0.1	-0.023067	2.33817	0.1	-0.485802
2.33983	0.1	-0.023585	2.33983	0.1	-0.135577	2.33983	0.1	-0.143625	2.33983	0.1	-0.45241	2.33983	0.1	-0.06829	2.33983	0.1	-0.489382	2.33983	0.1	-0.445557	2.33983	0.1	-0.024266	2.33983	0.1	-0.489098
2.3415	0.1	-0.026755	2.3415	0.1	-0.134564	2.3415	0.1	-0.142814	2.3415	0.1	-0.449655	2.3415	0.1	-0.06963	2.3415	0.1	-0.48917	2.3415	0.1	-0.449275	2.3415	0.1	-0.023271	2.3415	0.1	-0.492968
2.34317	0.1	-0.02498	2.34317	0.1	-0.138221	2.34317	0.1	-0.14476	2.34317	0.1	-0.45175	2.34317	0.1	-0.065353	2.34317	0.1	-0.491333	2.34317	0.1	-0.446104	2.34317	0.1	-0.026847	2.34317	0.1	-0.489947
2.34483	0.1	-0.025799	2.34483	0.1	-0.134886	2.34483	0.1	-0.146484	2.34483	0.1	-0.451248	2.34483	0.1	-0.068037	2.34483	0.1	-0.493337	2.34483	0.1	-0.450883	2.34483	0.1	-0.021261	2.34483	0.1	-0.482014
2.3465	0.1	-0.024241	2.3465	0.1	-0.141011	2.3465	0.1	-0.143316	2.3465	0.1	-0.452674	2.3465	0.1	-0.064181	2.3465	0.1	-0.492866	2.3465	0.1	-0.45586	2.3465	0.1	-0.015786	2.3465	0.1	-0.481158
2.34817	0.1	-0.02158	2.34817	0.1	-0.143308	2.34817	0.1	-0.142063	2.34817	0.1	-0.449663	2.34817	0.1	-0.062709	2.34817	0.1	-0.488474	2.34817	0.1	-0.451533	2.34817	0.1	-0.01514	2.34817	0.1	-0.482622
2.34983	0.1	-0.026909	2.34983	0.1	-0.140901	2.34983	0.1	-0.140311	2.34983	0.1	-0.445643	2.34983	0.1	-0.065876	2.34983	0.1	-0.489597	2.34983	0.1	-0.455899	2.34983	0.1	-0.015878	2.34983	0.1	-0.480834
2.3515	0.1	-0.020746	2.3515	0.1	-0.139064	2.3515	0.1	-0.144179	2.3515	0.1	-0.448669	2.3515	0.1	-0.061794	2.3515	0.1	-0.490749	2.3515	0.1	-0.455858	2.3515	0.1	-0.01201	2.3515	0.1	-0.47688
2.35317	0.1	-0.024307	2.35317	0.1	-0.133889	2.35317	0.1	-0.149502	2.35317	0.1	-0.453319	2.35317	0.1	-0.063285	2.35317	0.1	-0.492123	2.35317	0.1	-0.4491	2.35317	0.1	-0.020757	2.35317	0.1	-0.480443
2.35483	0.1	-0.022447	2.35483	0.1	-0.136196	2.35483	0.1	-0.151692	2.35483	0.1	-0.445497	2.35483	0.1	-0.065328	2.35483	0.1	-0.489365	2.35483	0.1	-0.447103	2.35483	0.1	-0.019011	2.35483	0.1	-0.481431
2.3565	0.1	-0.026286	2.3565	0.1	-0.141626	2.3565	0.1	-0.147008	2.3565	0.1	-0.449215	2.3565	0.1	-0.070452	2.3565	0.1	-0.490128	2.3565	0.1	-0.447827	2.3565	0.1	-0.021149	2.3565	0.1	-0.486745
2.35817	0.1	-0.026483	2.35817	0.1	-0.142706	2.35817	0.1	-0.145587	2.35817	0.1	-0.451491	2.35817	0.1	-0.069248	2.35817	0.1	-0.494457	2.35817	0.1	-0.450275	2.35817	0.1	-0.016616	2.35817	0.1	-0.490194
2.35983	0.1	-0.015864	2.35983	0.1	-0.146131	2.35983	0.1	-0.143962	2.35983	0.1	-0.453587	2.35983	0.1	-0.068343	2.35983	0.1	-0.493219	2.35983	0.1	-0.453437	2.35983	0.1	-0.019326	2.35983	0.1	-0.486756
2.3615	0.1	-0.019437	2.3615	0.1	-0.142344	2.3615	0.1	-0.144695	2.3615	0.1	-0.450484	2.3615	0.1	-0.06572	2.3615	0.1	-0.496127	2.3615	0.1	-0.450992	2.3615	0.1	-0.017422	2.3615	0.1	-0.482563
2.36317	0.1	-0.018122	2.36317	0.1	-0.141475	2.36317	0.1	-0.138982	2.36317	0.1	-0.450116	2.36317	0.1	-0.065367	2.36317	0.1	-0.494723	2.36317	0.1	-0.45169	2.36317	0.1	-0.017716	2.36317	0.1	-0.484166
2.36483	0.1	-0.022951	2.36483	0.1	-0.14062	2.36483	0.1	-0.144848	2.36483	0.1	-0.450937	2.36483	0.1	-0.066235	2.36483	0.1	-0.496165	2.36483	0.1	-0.447098	2.36483	0.1	-0.01485	2.36483	0.1	-0.489584
2.3665	0.1	-0.016516	2.3665	0.1	-0.137049	2.3665	0.1	-0.14464	2.3665	0.1	-0.448872	2.3665	0.1	-0.065669	2.3665	0.1	-0.492556	2.3665	0.1	-0.449	2.3665	0.1	-0.016645	2.3665	0.1	-0.485657
2.36817	0.1	-0.017105	2.36817	0.1	-0.143173	2.36817	0.1	-0.145335	2.36817	0.1	-0.452608	2.36817	0.1	-0.066098	2.36817	0.1	-0.499781	2.36817	0.1	-0.449783	2.36817	0.1	-0.019124	2.36817	0.1	-0.482389
2.36983	0.1	-0.020037	2.36983	0.1	-0.143057	2.36983	0.1	-0.142481	2.36983	0.1	-0.451919	2.36983	0.1	-0.068657	2.36983	0.1	-0.49088	2.36983	0.1	-0.44678	2.36983	0.1	-0.016355	2.36983	0.1	-0.485797
2.3715	0.1	-0.019209	2.3715	0.1	-0.146479	2.3715	0.1	-0.143571	2.3715	0.1	-0.45083	2.3715	0.1	-0.072246	2.3715	0.1	-0.492147	2.3715	0.1	-0.444364	2.3715	0.1	-0.013249	2.3715	0.1	-0.486493
2.37317	0.1	-0.016188	2.37317	0.1	-0.142033	2.37317	0.1	-0.144037	2.37317	0.1	-0.450328	2.37317	0.1	-0.068887	2.37317	0.1	-0.492442	2.37317	0.1	-0.45031	2.37317	0.1	-0.016179	2.37317	0.1	-0.485666
2.37483	0.1	-0.018422	2.37483	0.1	-0.141521	2.37483	0.1	-0.143848	2.37483	0.1	-0.451798	2.37483	0.1	-0.071476	2.37483	0.1	-0.49599	2.37483	0.1	-0.456286	2.37483	0.1	-0.014463	2.37483	0.1	-0.48013
2.3765	0.1	-0.025401	2.3765	0.1	-0.137882	2.3765	0.1	-0.147065	2.3765	0.1	-0.45052	2.3765	0.1	-0.066821	2.3765	0.1	-0.491505	2.3765	0.1	-0.456812	2.3765	0.1	-0.013984	2.3765	0.1	-0.485048
2.37817	0.1	-0.018565	2.37817	0.1	-0.137857	2.37817	0.1	-0.144865	2.37817	0.1	-0.45135	2.37817	0.1	-0.06709	2.37817	0.1	-0.493085	2.37817	0.1	-0.454522	2.37817	0.1	-0.022914	2.37817	0.1	-0.485444
2.37983	0.1	-0.018387	2.37983	0.1	-0.14379	2.37983	0.1	-0.141835	2.37983	0.1	-0.452266	2.37983	0.1	-0.06463	2.37983	0.1	-0.490303	2.37983	0.1	-0.451945	2.37983	0.1	-0.02105	2.37983	0.1	-0.491775
2.3815	0.1	-0.020586	2.3815	0.1	-0.143947	2.3815	0.1	-0.140067	2.3815	0.1	-0.45263	2.3815	0.1	-0.063066	2.3815	0.1	-0.49383	2.3815	0.1	-0.448987	2.3815	0.1	-0.021423	2.3815	0.1	-0.485699
2.38317	0.1	-0.025682	2.38317	0.1	-0.148164	2.38317	0.1	-0.143546	2.38317	0.1	-0.457424	2.38317	0.1	-0.064256	2.38317	0.1	-0.489464	2.38317	0.1	-0.452036	2.38317	0.1	-0.02479	2.38317	0.1	-0.484847
2.38483	0.1	-0.028177	2.38483	0.1	-0.151627	2.38483	0.1	-0.141594	2.38483	0.1	-0.457103	2.38483	0.1	-0.068753	2.38483	0.1	-0.491271	2.38483	0.1	-0.450633	2.38483	0.1	-0.024081	2.38483	0.1	-0.484761
2.3865	0.1	-0.024546	2.3865	0.1	-0.146104	2.3865	0.1	-0.143426	2.3865	0.1	-0.453798	2.3865	0.1	-0.071163	2.3865	0.1	-0.490661	2.3865	0.1	-0.448463	2.3865	0.1	-0.013171	2.3865	0.1	-0.484801
2.38817	0.1	-0.018229	2.38817	0.1	-0.143726	2.38817	0.1	-0.14372	2.38817	0.1	-0.451057	2.38817	0.1	-0.067047	2.38817	0.1	-0.496489	2.38817	0.1	-0.44775	2.38817	0.1	-0.015973	2.38817	0.1	-0.487381
2.38983	0.1	-0.023431	2.38983	0.1	-0.141156	2.38983	0.1	-0.14432	2.38983	0.1	-0.452456	2.38983	0.1	-0.06377	2.38983	0.1	-0.49171	2.38983	0.1	-0.44609	2.38983	0.1	-0.01571	2.38983	0.1	-0.487747
2.3915	0.1	-0.021566	2.3915	0.1	-0.140963	2.3915	0.1	-0.144993	2.3915	0.1	-0.452403	2.3915	0.1	-0.06147	2.3915	0.1	-0.487729	2.3915	0.1	-0.443088	2.3915	0.1	-0.020891	2.3915	0.1	-0.490363
2.39317	0.1	-0.017748	2.39317	0.1	-0.138897	2.39317	0.1	-0.144664	2.39317	0.1	-0.452874	2.39317	0.1	-0.062163	2.39317	0.1	-0.49187	2.39317	0.1	-0.446289	2.39317	0.1	-0.019583	2.39317	0.1	-0.4894
2.39483	0.1	-0.019396	2.39483	0.1	-0.13782	2.39483	0.1	-0.146684	2.39483	0.1	-0.452691	2.39483	0.1	-0.066029	2.39483	0.1	-0.490248	2.39483	0.1	-0.446874	2.39483	0.1	-0.019223	2.39483	0.1	-0.490347
2.3965	0.1	-0.021015	2.3965	0.1	-0.13959	2.3965	0.1	-0.149909	2.3965	0.1	-0.453519	2.3965	0.1	-0.065517	2.3965	0.1	-0.493595	2.3965	0.1	-0.446836	2.3965	0.1	-0.017158	2.3965	0.1	-0.493718
2.39817	0.1	-0.024594	2.39817	0.1	-0.144084	2.39817	0.1	-0.148922	2.39817	0.1	-0.455359	2.39817	0.1	-0.069759	2.39817	0.1	-0.49535	2.39817	0.1	-0.442167	2.39817	0.1	-0.017334	2.39817	0.1	-0.490615
2.39983	0.1	-0.023716	2.39983	0.1	-0.141794	2.39983	0.1	-0.144903	2.39983	0.1	-0.45176	2.39983	0.1	-0.069777	2.39983	0.1	-0.498535	2.39983	0.1	-0.448834	2.39983	0.1	-0.020151	2.39983	0.1	-0.495783
2.4015	0.1	-0.024726	2.4015	0.1	-0.144669	2.4015	0.1	-0.145072	2.4015	0.1	-0.450376	2.4015	0.1	-0.06639	2.4015	0.1	-0.498106	2.4015	0.1	-0.450698	2.4015	0.1	-0.016568	2.4015	0.1	-0.491436
2.40317	0.1	-0.020128	2.40317	0.1	-0.14845	2.40317	0.1	-0.138586	2.40317	0.1	-0.451723	2.40317	0.1	-0.072246	2.40317	0.1	-0.489704	2.40317	0.1	-0.451889	2.40317	0.1	-0.015169	2.40317	0.1	-0.491741
2.40483	0.1	-0.021856	2.40483	0.1	-0.146823	2.40483	0.1	-0.142511	2.40483	0.1	-0.449512	2.40483	0.1	-0.068709	2.40483	0.1	-0.49542	2.40483	0.1	-0.450933	2.40483	0.1	-0.02272	2.40483	0.1	-0.490341
2.4065	0.1	-0.026074	2.4065	0.1	-0.144043	2.4065	0.1	-0.140787	2.4065	0.1	-0.45235	2.4065	0.1	-0.069209	2.4065	0.1	-0.496424	2.4065	0.1	-0.455177	2.4065	0.1	-0.020993	2.4065	0.1	-0.485314
2.40817	0.1	-0.021947	2.40817	0.1	-0.146337	2.40817	0.1	-0.145876	2.40817	0.1	-0.450676	2.40817	0.1	-0.065562	2.40817	0.1	-0.496255	2.40817	0.1	-0.451524	2.40817	0.1	-0.021475	2.40817	0.1	-0.487721
2.40983	0.1	-0.019969	2.40983	0.1	-0.144168	2.40983	0.1	-0.141838	2.40983	0.1	-0.452595	2.40983	0.1	-0.071791	2.40983	0.1	-0.496046	2.40983	0.1	-0.451665	2.40983	0.1	-0.024948	2.40983	0.1	-0.489255
2.4115	0.1	-0.020298	2.4115	0.1	-0.142921	2.4115	0.1	-0.143802	2.4115	0.1	-0.46009	2.4115	0.1	-0.073019	2.4115	0.1	-0.490986	2.4115	0.1	-0.455754	2.4115	0.1	-0.020764	2.4115	0.1	-0.490236
2.41317	0.1	-0.020865	2.41317	0.1	-0.144822	2.41317	0.1	-0.144535	2.41317	0.1	-0.456121	2.41317	0.1	-0.066706	2.41317	0.1	-0.489638	2.41317	0.1	-0.458218	2.41317	0.1	-0.024051	2.41317	0.1	-0.491015
2.41483	0.1	-0.022209	2.41483	0.1	-0.144966	2.41483	0.1	-0.144644	2.41483	0.1	-0.455815	2.41483	0.1	-0.068379	2.41483	0.1	-0.492911	2.41483	0.1	-0.455931	2.41483	0.1	-0.020537	2.41483	0.1	-0.493376
2.4165	0.1	-0.025633	2.4165	0.1	-0.142655	2.4165	0.1	-0.141685	2.4165	0.1	-0.456548	2.4165	0.1	-0.058316	2.4165	0.1	-0.496814	2.4165	0.1	-0.45634	2.4165	0.1	-0.025189	2.4165	0.1	-0.493256
2.41817	0.1	-0.021035	2.41817	0.1	-0.143855	2.41817	0.1	-0.140247	2.41817	0.1	-0.457421	2.41817	0.1	-0.065787	2.41817	0.1	-0.497421	2.41817	0.1	-0.453615	2.41817	0.1	-0.020765	2.41817	0.1	-0.49034
2.41983	0.1	-0.012053	2.41983	0.1	-0.13695	2.41983	0.1	-0.142337	2.41983	0.1	-0.45546	2.41983	0.1	-0.06557	2.41983	0.1	-0.49495	2.41983	0.1	-0.450572	2.41983	0.1	-0.02011	2.41983	0.1	-0.488382
2.4215	0.1	-0.014239	2.4215	0.1	-0.142508	2.4215	0.1	-0.143296	2.4215	0.1	-0.458	2.4215	0.1	-0.063326	2.4215	0.1	-0.497704	2.4215	0.1	-0.454162	2.4215	0.1	-0.017635	2.4215	0.1	-0.487782
2.42317	0.1	-0.021851	2.42317	0.1	-0.143013	2.42317	0.1	-0.142971	2.42317	0.1	-0.453838	2.42317	0.1	-0.069785	2.42317	0.1	-0.495385	2.42317	0.1	-0.45428	2.42317	0.1	-0.017244	2.42317	0.1	-0.490462
2.42483	0.1	-0.020608	2.42483	0.1	-0.145149	2.42483	0.1	-0.138915	2.42483	0.1	-0.447771	2.42483	0.1	-0.07742	2.42483	0.1	-0.495994	2.42483	0.1	-0.454919	2.42483	0.1	-0.018346	2.42483	0.1	-0.491714
2.4265	0.1	-0.023136	2.4265	0.1	-0.143795	2.4265	0.1	-0.147998	2.4265	0.1	-0.445538	2.4265	0.1	-0.070163	2.4265	0.1	-0.49357	2.4265	0.1	-0.45641	2.4265	0.1	-0.019492	2.4265	0.1	-0.491799
2.42817	0.1	-0.016569	2.42817	0.1	-0.140739	2.42817	0.1	-0.147004	2.42817	0.1	-0.450023	2.42817	0.1	-0.074383	2.42817	0.1	-0.496931	2.42817	0.1	-0.451256	2.42817	0.1	-0.023629	2.42817	0.1	-0.489827
2.42983	0.1	-0.015789	2.42983	0.1	-0.142346	2.42983	0.1	-0.147128	2.42983	0.1	-0.453811	2.42983	0.1	-0.069493	2.42983	0.1	-0.497687	2.42983	0.1	-0.452907	2.42983	0.1	-0.024902	2.42983	0.1	-0.48779
2.4315	0.1	-0.016571	2.4315	0.1	-0.139343	2.4315	0.1	-0.148175	2.4315	0.1	-0.452987	2.4315	0.1	-0.067551	2.4315	0.1	-0.489789	2.4315	0.1	-0.452897	2.4315	0.1	-0.025651	2.4315	0.1	-0.490044
2.43317	0.1	-0.017881	2.43317	0.1	-0.14551	2.43317	0.1	-0.145508	2.43317	0.1	-0.450267	2.43317	0.1	-0.064818	2.43317	0.1	-0.490467	2.43317	0.1	-0.451726	2.43317	0.1	-0.01978	2.43317	0.1	-0.48714
2.43483	0.1	-0.020161	2.43483	0.1	-0.138237	2.43483	0.1	-0.144041	2.43483	0.1	-0.44905	2.43483	0.1	-0.065715	2.43483	0.1	-0.493283	2.43483	0.1	-0.447869	2.43483	0.1	-0.019662	2.43483	0.1	-0.484351
2.4365	0.1	-0.025511	2.4365	0.1	-0.143607	2.4365	0.1	-0.141963	2.4365	0.1	-0.453377	2.4365	0.1	-0.064943	2.4365	0.1	-0.498257	2.4365	0.1	-0.447668	2.4365	0.1	-0.026012	2.4365	0.1	-0.487914
2.43817	0.1	-0.023258	2.43817	0.1	-0.144813	2.43817	0.1	-0.143366	2.43817	0.1	-0.454819	2.43817	0.1	-0.061973	2.43817	0.1	-0.494947	2.43817	0.1	-0.448355	2.43817	0.1	-0.023016	2.43817	0.1	-0.489436
2.43983	0.1	-0.025499	2.43983	0.1	-0.14463	2.43983	0.1	-0.146325	2.43983	0.1	-0.454454	2.43983	0.1	-0.065853	2.43983	0.1	-0.499634	2.43983	0.1	-0.452514	2.43983	0.1	-0.027094	2.43983	0.1	-0.493047
2.4415	0.1	-0.028182	2.4415	0.1	-0.139808	2.4415	0.1	-0.144536	2.4415	0.1	-0.450883	2.4415	0.1	-0.062338	2.4415	0.1	-0.499544	2.4415	0.1	-0.452742	2.4415	0.1	-0.016351	2.4415	0.1	-0.492381
2.44317	0.1	-0.031733	2.44317	0.1	-0.144027	2.44317	0.1	-0.142379	2.44317	0.1	-0.458816	2.44317	0.1	-0.066406	2.44317	0.1	-0.498865	2.44317	0.1	-0.451392	2.44317	0.1	-0.014006	2.44317	0.1	-0.49234
2.44483	0.1	-0.020916	2.44483	0.1	-0.142943	2.44483	0.1	-0.143577	2.44483	0.1	-0.450473	2.44483	0.1	-0.062105	2.44483	0.1	-0.498315	2.44483	0.1	-0.451768	2.44483	0.1	-0.019578	2.44483	0.1	-0.495381
2.4465	0.1	-0.022522	2.4465	0.1	-0.136795	2.4465	0.1	-0.146395	2.4465	0.1	-0.45446	2.4465	0.1	-0.066123	2.4465	0.1	-0.499048	2.4465	0.1	-0.457431	2.4465	0.1	-0.02227	2.4465	0.1	-0.491359
2.44817	0.1	-0.020076	2.44817	0.1	-0.138445	2.44817	0.1	-0.146325	2.44817	0.1	-0.455235	2.44817	0.1	-0.070099	2.44817	0.1	-0.499961	2.44817	0.1	-0.455915	2.44817	0.1	-0.023111	2.44817	0.1	-0.490275
2.44983	0.1	-0.019208	2.44983	0.1	-0.144589	2.44983	0.1	-0.147002	2.44983	0.1	-0.451698	2.44983	0.1	-0.073553	2.44983	0.1	-0.498612	2.44983	0.1	-0.455281	2.44983	0.1	-0.02546	2.44983	0.1	-0.488556
2.4515	0.1	-0.021742	2.4515	0.1	-0.148366	2.4515	0.1	-0.142187	2.4515	0.1	-0.447293	2.4515	0.1	-0.072589	2.4515	0.1	-0.499114	2.4515	0.1	-0.451615	2.4515	0.1	-0.02886	2.4515	0.1	-0.48669
2.45317	0.1	-0.025308	2.45317	0.1	-0.149631	2.45317	0.1	-0.148171	2.45317	0.1	-0.452834	2.45317	0.1	-0.065445	2.45317	0.1	-0.494744	2.45317	0.1	-0.455765	2.45317	0.1	-0.025701	2.45317	0.1	-0.48597
2.45483	0.1	-0.028874	2.45483	0.1	-0.148382	2.45483	0.1	-0.146964	2.45483	0.1	-0.456514	2.45483	0.1	-0.069383	2.45483	0.1	-0.496929	2.45483	0.1	-0.452524	2.45483	0.1	-0.022276	2.45483	0.1	-0.483469
2.4565	0.1	-0.019432	2.4565	0.1	-0.152558	2.4565	0.1	-0.150524	2.4565	0.1	-0.454508	2.4565	0.1	-0.069551	2.4565	0.1	-0.501927	2.4565	0.1	-0.45576	2.4565	0.1	-0.020144	2.4565	0.1	-0.492464
2.45817	0.1	-0.016886	2.45817	0.1	-0.147961	2.45817	0.1	-0.146421	2.45817	0.1	-0.455183	2.45817	0.1	-0.066361	2.45817	0.1	-0.50161	2.45817	0.1	-0.455826	2.45817	0.1	-0.017871	2.45817	0.1	-0.491161
2.45983	0.1	-0.01491	2.45983	0.1	-0.148801	2.45983	0.1	-0.150447	2.45983	0.1	-0.455013	2.45983	0.1	-0.066359	2.45983	0.1	-0.502919	2.45983	0.1	-0.461262	2.45983	0.1	-0.018068	2.45983	0.1	-0.493997
2.4615	0.1	-0.014879	2.4615	0.1	-0.145913	2.4615	0.1	-0.153889	2.4615	0.1	-0.451661	2.4615	0.1	-0.066821	2.4615	0.1	-0.500759	2.4615	0.1	-0.461305	2.4615	0.1	-0.020427	2.4615	0.1	-0.489159
2.46317	0.1	-0.012782	2.46317	0.1	-0.145307	2.46317	0.1	-0.153761	2.46317	0.1	-0.459498	2.46317	0.1	-0.06826	2.46317	0.1	-0.497035	2.46317	0.1	-0.456874	2.46317	0.1	-0.023031	2.46317	0.1	-0.487371
2.46483	0.1	-0.019021	2.46483	0.1	-0.149183	2.46483	0.1	-0.151893	2.46483	0.1	-0.456835	2.46483	0.1	-0.071412	2.46483	0.1	-0.497403	2.46483	0.1	-0.458854	2.46483	0.1	-0.023287	2.46483	0.1	-0.490763
2.4665	0.1	-0.022362	2.4665	0.1	-0.150325	2.4665	0.1	-0.151122	2.4665	0.1	-0.456004	2.4665	0.1	-0.069885	2.4665	0.1	-0.504686	2.4665	0.1	-0.462355	2.4665	0.1	-0.023202	2.4665	0.1	-0.499128
2.46817	0.1	-0.022121	2.46817	0.1	-0.151648	2.46817	0.1	-0.149694	2.46817	0.1	-0.449434	2.46817	0.1	-0.074366	2.46817	0.1	-0.50013	2.46817	0.1	-0.461092	2.46817	0.1	-0.022655	2.46817	0.1	-0.5036
2.46983	0.1	-0.0251	2.46983	0.1	-0.147755	2.46983	0.1	-0.146722	2.46983	0.1	-0.448457	2.46983	0.1	-0.076728	2.46983	0.1	-0.496974	2.46983	0.1	-0.458033	2.46983	0.1	-0.021722	2.46983	0.1	-0.498907
2.4715	0.1	-0.01955	2.4715	0.1	-0.145095	2.4715	0.1	-0.145026	2.4715	0.1	-0.45329	2.4715	0.1	-0.072288	2.4715	0.1	-0.493047	2.4715	0.1	-0.459267	2.4715	0.1	-0.022171	2.4715	0.1	-0.496774
2.47317	0.1	-0.015014	2.47317	0.1	-0.138608	2.47317	0.1	-0.14699	2.47317	0.1	-0.455995	2.47317	0.1	-0.069994	2.47317	0.1	-0.490164	2.47317	0.1	-0.459757	2.47317	0.1	-0.021972	2.47317	0.1	-0.500116
2.47483	0.1	-0.017948	2.47483	0.1	-0.144005	2.47483	0.1	-0.144324	2.47483	0.1	-0.451734	2.47483	0.1	-0.068638	2.47483	0.1	-0.495524	2.47483	0.1	-0.456602	2.47483	0.1	-0.020162	2.47483	0.1	-0.498808
2.4765	0.1	-0.018726	2.4765	0.1	-0.148659	2.4765	0.1	-0.148819	2.4765	0.1	-0.455808	2.4765	0.1	-0.067457	2.4765	0.1	-0.493581	2.4765	0.1	-0.461859	2.4765	0.1	-0.022229	2.4765	0.1	-0.49622
2.47817	0.1	-0.020538	2.47817	0.1	-0.146842	2.47817	0.1	-0.144149	2.47817	0.1	-0.452686	2.47817	0.1	-0.070643	2.47817	0.1	-0.491394	2.47817	0.1	-0.463981	2.47817	0.1	-0.025064	2.47817	0.1	-0.495224
2.47983	0.1	-0.018036	2.47983	0.1	-0.146804	2.47983	0.1	-0.143122	2.47983	0.1	-0.457832	2.47983	0.1	-0.067874	2.47983	0.1	-0.495131	2.47983	0.1	-0.461908	2.47983	0.1	-0.017565	2.47983	0.1	-0.495733
2.4815	0.1	-0.022368	2.4815	0.1	-0.144744	2.4815	0.1	-0.144396	2.4815	0.1	-0.458592	2.4815	0.1	-0.065354	2.4815	0.1	-0.501029	2.4815	0.1	-0.459714	2.4815	0.1	-0.016888	2.4815	0.1	-0.497328
2.48317	0.1	-0.023719	2.48317	0.1	-0.142625	2.48317	0.1	-0.143241	2.48317	0.1	-0.456545	2.48317	0.1	-0.070346	2.48317	0.1	-0.494359	2.48317	0.1	-0.460484	2.48317	0.1	-0.019046	2.48317	0.1	-0.500894
2.48483	0.1	-0.019411	2.48483	0.1	-0.144751	2.48483	0.1	-0.146264	2.48483	0.1	-0.460384	2.48483	0.1	-0.069569	2.48483	0.1	-0.49594	2.48483	0.1	-0.46124	2.48483	0.1	-0.017397	2.48483	0.1	-0.501417
2.4865	0.1	-0.016949	2.4865	0.1	-0.146687	2.4865	0.1	-0.142366	2.4865	0.1	-0.45682	2.4865	0.1	-0.06964	2.4865	0.1	-0.501343	2.4865	0.1	-0.459986	2.4865	0.1	-0.019639	2.4865	0.1	-0.496639
2.48817	0.1	-0.022561	2.48817	0.1	-0.146778	2.48817	0.1	-0.143061	2.48817	0.1	-0.455793	2.48817	0.1	-0.073745	2.48817	0.1	-0.504636	2.48817	0.1	-0.460493	2.48817	0.1	-0.018162	2.48817	0.1	-0.496733
2.48983	0.1	-0.021199	2.48983	0.1	-0.144688	2.48983	0.1	-0.146167	2.48983	0.1	-0.460682	2.48983	0.1	-0.074077	2.48983	0.1	-0.508671	2.48983	0.1	-0.459781	2.48983	0.1	-0.018803	2.48983	0.1	-0.492791
2.4915	0.1	-0.023818	2.4915	0.1	-0.14544	2.4915	0.1	-0.153058	2.4915	0.1	-0.458009	2.4915	0.1	-0.069591	2.4915	0.1	-0.50737	2.4915	0.1	-0.455582	2.4915	0.1	-0.025455	2.4915	0.1	-0.488848
2.49317	0.1	-0.024127	2.49317	0.1	-0.147198	2.49317	0.1	-0.157543	2.49317	0.1	-0.452869	2.49317	0.1	-0.068312	2.49317	0.1	-0.506133	2.49317	0.1	-0.457754	2.49317	0.1	-0.026468	2.49317	0.1	-0.485662
2.49483	0.1	-0.021921	2.49483	0.1	-0.14649	2.49483	0.1	-0.14771	2.49483	0.1	-0.448663	2.49483	0.1	-0.069641	2.49483	0.1	-0.506144	2.49483	0.1	-0.460501	2.49483	0.1	-0.026428	2.49483	0.1	-0.493015
2.4965	0.1	-0.023274	2.4965	0.1	-0.149659	2.4965	0.1	-0.151424	2.4965	0.1	-0.452592	2.4965	0.1	-0.076724	2.4965	0.1	-0.50724	2.4965	0.1	-0.458198	2.4965	0.1	-0.017112	2.4965	0.1	-0.492443
2.49817	0.1	-0.017632	2.49817	0.1	-0.15219	2.49817	0.1	-0.151689	2.49817	0.1	-0.454936	2.49817	0.1	-0.071283	2.49817	0.1	-0.505059	2.49817	0.1	-0.45844	2.49817	0.1	-0.014719	2.49817	0.1	-0.496105
2.49983	0.1	-0.019261	2.49983	0.1	-0.151154	2.49983	0.1	-0.154877	2.49983	0.1	-0.458587	2.49983	0.1	-0.066519	2.49983	0.1	-0.503342	2.49983	0.1	-0.457755	2.49983	0.1	-0.017598	2.49983	0.1	-0.494574
2.5015	0.1	-0.02013	2.5015	0.1	-0.147927	2.5015	0.1	-0.152751	2.5015	0.1	-0.460653	2.5015	0.1	-0.068414	2.5015	0.1	-0.502105	2.5015	0.1	-0.454356	2.5015	0.1	-0.019359	2.5015	0.1	-0.491501
2.50317	0.1	-0.023806	2.50317	0.1	-0.146014	2.50317	0.1	-0.150461	2.50317	0.1	-0.451847	2.50317	0.1	-0.071082	2.50317	0.1	-0.499387	2.50317	0.1	-0.45093	2.50317	0.1	-0.019572	2.50317	0.1	-0.495301
2.50483	0.1	-0.028136	2.50483	0.1	-0.144808	2.50483	0.1	-0.145718	2.50483	0.1	-0.459842	2.50483	0.1	-0.067594	2.50483	0.1	-0.502022	2.50483	0.1	-0.45103	2.50483	0.1	-0.02509	2.50483	0.1	-0.494889
2.5065	0.1	-0.018478	2.5065	0.1	-0.14551	2.5065	0.1	-0.149174	2.5065	0.1	-0.45412	2.5065	0.1	-0.072265	2.5065	0.1	-0.505604	2.5065	0.1	-0.451793	2.5065	0.1	-0.024362	2.5065	0.1	-0.494977
2.50817	0.1	-0.021371	2.50817	0.1	-0.141329	2.50817	0.1	-0.148012	2.50817	0.1	-0.452975	2.50817	0.1	-0.072205	2.50817	0.1	-0.497731	2.50817	0.1	-0.456368	2.50817	0.1	-0.024164	2.50817	0.1	-0.497541
2.50983	0.1	-0.0226	2.50983	0.1	-0.144276	2.50983	0.1	-0.148767	2.50983	0.1	-0.454832	2.50983	0.1	-0.070918	2.50983	0.1	-0.499303	2.50983	0.1	-0.457731	2.50983	0.1	-0.022056	2.50983	0.1	-0.496807
2.5115	0.1	-0.019534	2.5115	0.1	-0.145404	2.5115	0.1	-0.151161	2.5115	0.1	-0.458775	2.5115	0.1	-0.068645	2.5115	0.1	-0.500801	2.5115	0.1	-0.456313	2.5115	0.1	-0.020203	2.5115	0.1	-0.495133
2.51317	0.1	-0.017985	2.51317	0.1	-0.144338	2.51317	0.1	-0.146318	2.51317	0.1	-0.450773	2.51317	0.1	-0.065482	2.51317	0.1	-0.505455	2.51317	0.1	-0.457775	2.51317	0.1	-0.019495	2.51317	0.1	-0.495517
2.51483	0.1	-0.022724	2.51483	0.1	-0.145647	2.51483	0.1	-0.147714	2.51483	0.1	-0.457164	2.51483	0.1	-0.068687	2.51483	0.1	-0.508113	2.51483	0.1	-0.458673	2.51483	0.1	-0.022281	2.51483	0.1	-0.495458
2.5165	0.1	-0.027198	2.5165	0.1	-0.149049	2.5165	0.1	-0.144346	2.5165	0.1	-0.456758	2.5165	0.1	-0.068185	2.5165	0.1	-0.504949	2.5165	0.1	-0.457032	2.5165	0.1	-0.020227	2.5165	0.1	-0.497021
2.51817	0.1	-0.020712	2.51817	0.1	-0.149045	2.51817	0.1	-0.144887	2.51817	0.1	-0.455006	2.51817	0.1	-0.071969	2.51817	0.1	-0.501398	2.51817	0.1	-0.455627	2.51817	0.1	-0.015735	2.51817	0.1	-0.494947
2.51983	0.1	-0.018563	2.51983	0.1	-0.147482	2.51983	0.1	-0.146455	2.51983	0.1	-0.455306	2.51983	0.1	-0.07243	2.51983	0.1	-0.500967	2.51983	0.1	-0.450279	2.51983	0.1	-0.017888	2.51983	0.1	-0.498531
2.5215	0.1	-0.017915	2.5215	0.1	-0.149865	2.5215	0.1	-0.149456	2.5215	0.1	-0.459264	2.5215	0.1	-0.080204	2.5215	0.1	-0.500376	2.5215	0.1	-0.449875	2.5215	0.1	-0.016238	2.5215	0.1	-0.49633
2.52317	0.1	-0.019418	2.52317	0.1	-0.148159	2.52317	0.1	-0.142488	2.52317	0.1	-0.456341	2.52317	0.1	-0.075706	2.52317	0.1	-0.500287	2.52317	0.1	-0.454776	2.52317	0.1	-0.023962	2.52317	0.1	-0.49498
2.52483	0.1	-0.015319	2.52483	0.1	-0.144927	2.52483	0.1	-0.151164	2.52483	0.1	-0.454384	2.52483	0.1	-0.072159	2.52483	0.1	-0.499612	2.52483	0.1	-0.458307	2.52483	0.1	-0.022579	2.52483	0.1	-0.500139
2.5265	0.1	-0.019604	2.5265	0.1	-0.14741	2.5265	0.1	-0.152565	2.5265	0.1	-0.454992	2.5265	0.1	-0.067709	2.5265	0.1	-0.501038	2.5265	0.1	-0.463802	2.5265	0.1	-0.022896	2.5265	0.1	-0.50482
2.52817	0.1	-0.019553	2.52817	0.1	-0.153378	2.52817	0.1	-0.146811	2.52817	0.1	-0.456007	2.52817	0.1	-0.071056	2.52817	0.1	-0.499024	2.52817	0.1	-0.466657	2.52817	0.1	-0.023263	2.52817	0.1	-0.498296
2.52983	0.1	-0.019071	2.52983	0.1	-0.151089	2.52983	0.1	-0.147877	2.52983	0.1	-0.460363	2.52983	0.1	-0.073944	2.52983	0.1	-0.502888	2.52983	0.1	-0.459597	2.52983	0.1	-0.024036	2.52983	0.1	-0.500498
2.5315	0.1	-0.016997	2.5315	0.1	-0.151821	2.5315	0.1	-0.147867	2.5315	0.1	-0.457105	2.5315	0.1	-0.074935	2.5315	0.1	-0.499398	2.5315	0.1	-0.459204	2.5315	0.1	-0.021663	2.5315	0.1	-0.495467
2.53317	0.1	-0.022597	2.53317	0.1	-0.149339	2.53317	0.1	-0.146015	2.53317	0.1	-0.45757	2.53317	0.1	-0.07576	2.53317	0.1	-0.501098	2.53317	0.1	-0.458638	2.53317	0.1	-0.022739	2.53317	0.1	-0.495014
2.53483	0.1	-0.02029	2.53483	0.1	-0.144884	2.53483	0.1	-0.144493	2.53483	0.1	-0.459726	2.53483	0.1	-0.07797	2.53483	0.1	-0.496573	2.53483	0.1	-0.455758	2.53483	0.1	-0.025611	2.53483	0.1	-0.497808
2.5365	0.1	-0.022657	2.5365	0.1	-0.141566	2.5365	0.1	-0.142653	2.5365	0.1	-0.458656	2.5365	0.1	-0.077607	2.5365	0.1	-0.499857	2.5365	0.1	-0.455701	2.5365	0.1	-0.026885	2.5365	0.1	-0.499415
2.53817	0.1	-0.022667	2.53817	0.1	-0.144678	2.53817	0.1	-0.142028	2.53817	0.1	-0.455072	2.53817	0.1	-0.076874	2.53817	0.1	-0.503344	2.53817	0.1	-0.459158	2.53817	0.1	-0.026508	2.53817	0.1	-0.49648
2.53983	0.1	-0.025146	2.53983	0.1	-0.147406	2.53983	0.1	-0.144777	2.53983	0.1	-0.460403	2.53983	0.1	-0.072279	2.53983	0.1	-0.507901	2.53983	0.1	-0.461163	2.53983	0.1	-0.020582	2.53983	0.1	-0.493668
2.5415	0.1	-0.022692	2.5415	0.1	-0.146681	2.5415	0.1	-0.149885	2.5415	0.1	-0.462019	2.5415	0.1	-0.07301	2.5415	0.1	-0.506984	2.5415	0.1	-0.459739	2.5415	0.1	-0.019593	2.5415	0.1	-0.493653
2.54317	0.1	-0.020061	2.54317	0.1	-0.148165	2.54317	0.1	-0.14744	2.54317	0.1	-0.459646	2.54317	0.1	-0.069475	2.54317	0.1	-0.501613	2.54317	0.1	-0.459368	2.54317	0.1	-0.018819	2.54317	0.1	-0.491882
2.54483	0.1	-0.027288	2.54483	0.1	-0.144836	2.54483	0.1	-0.146725	2.54483	0.1	-0.458077	2.54483	0.1	-0.06482	2.54483	0.1	-0.504726	2.54483	0.1	-0.460314	2.54483	0.1	-0.018842	2.54483	0.1	-0.494987
2.5465	0.1	-0.023215	2.5465	0.1	-0.14741	2.5465	0.1	-0.149926	2.5465	0.1	-0.456501	2.5465	0.1	-0.066351	2.5465	0.1	-0.504683	2.5465	0.1	-0.462371	2.5465	0.1	-0.018818	2.5465	0.1	-0.49406
2.54817	0.1	-0.023657	2.54817	0.1	-0.146354	2.54817	0.1	-0.154802	2.54817	0.1	-0.459816	2.54817	0.1	-0.072477	2.54817	0.1	-0.506134	2.54817	0.1	-0.462386	2.54817	0.1	-0.018921	2.54817	0.1	-0.494139
2.54983	0.1	-0.022784	2.54983	0.1	-0.145062	2.54983	0.1	-0.146298	2.54983	0.1	-0.460179	2.54983	0.1	-0.069419	2.54983	0.1	-0.50085	2.54983	0.1	-0.466888	2.54983	0.1	-0.022417	2.54983	0.1	-0.495441
2.5515	0.1	-0.019617	2.5515	0.1	-0.149731	2.5515	0.1	-0.148333	2.5515	0.1	-0.45876	2.5515	0.1	-0.06939	2.5515	0.1	-0.498803	2.5515	0.1	-0.458496	2.5515	0.1	-0.021974	2.5515	0.1	-0.495883
2.55317	0.1	-0.021978	2.55317	0.1	-0.14482	2.55317	0.1	-0.148686	2.55317	0.1	-0.457845	2.55317	0.1	-0.07177	2.55317	0.1	-0.501346	2.55317	0.1	-0.458992	2.55317	0.1	-0.020218	2.55317	0.1	-0.497404
2.55483	0.1	-0.01966	2.55483	0.1	-0.144872	2.55483	0.1	-0.150189	2.55483	0.1	-0.459197	2.55483	0.1	-0.072581	2.55483	0.1	-0.504426	2.55483	0.1	-0.458995	2.55483	0.1	-0.023988	2.55483	0.1	-0.494888
2.5565	0.1	-0.024677	2.5565	0.1	-0.142472	2.5565	0.1	-0.150159	2.5565	0.1	-0.458906	2.5565	0.1	-0.068708	2.5565	0.1	-0.504914	2.5565	0.1	-0.456606	2.5565	0.1	-0.024191	2.5565	0.1	-0.500387
2.55817	0.1	-0.030067	2.55817	0.1	-0.144336	2.55817	0.1	-0.150766	2.55817	0.1	-0.457125	2.55817	0.1	-0.066903	2.55817	0.1	-0.503604	2.55817	0.1	-0.458712	2.55817	0.1	-0.018753	2.55817	0.1	-0.496081
2.55983	0.1	-0.025774	2.55983	0.1	-0.144933	2.55983	0.1	-0.148262	2.55983	0.1	-0.456022	2.55983	0.1	-0.077229	2.55983	0.1	-0.509122	2.55983	0.1	-0.463289	2.55983	0.1	-0.020101	2.55983	0.1	-0.498932
2.5615	0.1	-0.024647	2.5615	0.1	-0.139118	2.5615	0.1	-0.146507	2.5615	0.1	-0.457325	2.5615	0.1	-0.072373	2.5615	0.1	-0.506168	2.5615	0.1	-0.455397	2.5615	0.1	-0.020572	2.5615	0.1	-0.500478
2.56317	0.1	-0.02212	2.56317	0.1	-0.144553	2.56317	0.1	-0.149325	2.56317	0.1	-0.457251	2.56317	0.1	-0.06622	2.56317	0.1	-0.50595	2.56317	0.1	-0.456855	2.56317	0.1	-0.019594	2.56317	0.1	-0.49764
2.56483	0.1	-0.030323	2.56483	0.1	-0.146594	2.56483	0.1	-0.156214	2.56483	0.1	-0.459311	2.56483	0.1	-0.068552	2.56483	0.1	-0.500004	2.56483	0.1	-0.45993	2.56483	0.1	-0.024593	2.56483	0.1	-0.494714
2.5665	0.1	-0.023073	2.5665	0.1	-0.151591	2.5665	0.1	-0.155	2.5665	0.1	-0.455389	2.5665	0.1	-0.068841	2.5665	0.1	-0.499516	2.5665	0.1	-0.460379	2.5665	0.1	-0.02738	2.5665	0.1	-0.494596
2.56817	0.1	-0.021504	2.56817	0.1	-0.152585	2.56817	0.1	-0.147057	2.56817	0.1	-0.460552	2.56817	0.1	-0.07062	2.56817	0.1	-0.500778	2.56817	0.1	-0.466587	2.56817	0.1	-0.024623	2.56817	0.1	-0.49894
2.56983	0.1	-0.020047	2.56983	0.1	-0.150193	2.56983	0.1	-0.156255	2.56983	0.1	-0.459372	2.56983	0.1	-0.068363	2.56983	0.1	-0.502084	2.56983	0.1	-0.465246	2.56983	0.1	-0.025042	2.56983	0.1	-0.501828
2.5715	0.1	-0.026478	2.5715	0.1	-0.151542	2.5715	0.1	-0.153471	2.5715	0.1	-0.462923	2.5715	0.1	-0.067729	2.5715	0.1	-0.503828	2.5715	0.1	-0.463241	2.5715	0.1	-0.023248	2.5715	0.1	-0.504863
2.57317	0.1	-0.027002	2.57317	0.1	-0.148064	2.57317	0.1	-0.153008	2.57317	0.1	-0.453681	2.57317	0.1	-0.069809	2.57317	0.1	-0.504487	2.57317	0.1	-0.463623	2.57317	0.1	-0.025321	2.57317	0.1	-0.505207
2.57483	0.1	-0.023976	2.57483	0.1	-0.151907	2.57483	0.1	-0.156503	2.57483	0.1	-0.453839	2.57483	0.1	-0.067328	2.57483	0.1	-0.505866	2.57483	0.1	-0.456781	2.57483	0.1	-0.026643	2.57483	0.1	-0.5021
2.5765	0.1	-0.019379	2.5765	0.1	-0.150012	2.5765	0.1	-0.158334	2.5765	0.1	-0.458233	2.5765	0.1	-0.067723	2.5765	0.1	-0.503993	2.5765	0.1	-0.459148	2.5765	0.1	-0.026471	2.5765	0.1	-0.500125
2.57817	0.1	-0.017558	2.57817	0.1	-0.150918	2.57817	0.1	-0.148106	2.57817	0.1	-0.458797	2.57817	0.1	-0.062979	2.57817	0.1	-0.506083	2.57817	0.1	-0.457424	2.57817	0.1	-0.024928	2.57817	0.1	-0.498133
2.57983	0.1	-0.022717	2.57983	0.1	-0.143035	2.57983	0.1	-0.150612	2.57983	0.1	-0.457111	2.57983	0.1	-0.061569	2.57983	0.1	-0.507292	2.57983	0.1	-0.460593	2.57983	0.1	-0.026578	2.57983	0.1	-0.49584
2.5815	0.1	-0.023283	2.5815	0.1	-0.144954	2.5815	0.1	-0.150913	2.5815	0.1	-0.456438	2.5815	0.1	-0.070719	2.5815	0.1	-0.507643	2.5815	0.1	-0.459572	2.5815	0.1	-0.022426	2.5815	0.1	-0.498595
2.58317	0.1	-0.022026	2.58317	0.1	-0.15161	2.58317	0.1	-0.152232	2.58317	0.1	-0.458818	2.58317	0.1	-0.06959	2.58317	0.1	-0.505886	2.58317	0.1	-0.462958	2.58317	0.1	-0.016826	2.58317	0.1	-0.501319
2.58483	0.1	-0.025552	2.58483	0.1	-0.145595	2.58483	0.1	-0.14995	2.58483	0.1	-0.465036	2.58483	0.1	-0.073843	2.58483	0.1	-0.50556	2.58483	0.1	-0.464774	2.58483	0.1	-0.016923	2.58483	0.1	-0.506794
2.5865	0.1	-0.017313	2.5865	0.1	-0.145731	2.5865	0.1	-0.152924	2.5865	0.1	-0.461902	2.5865	0.1	-0.067336	2.5865	0.1	-0.506527	2.5865	0.1	-0.463716	2.5865	0.1	-0.009346	2.5865	0.1	-0.501675
2.58817	0.1	-0.021796	2.58817	0.1	-0.144425	2.58817	0.1	-0.15005	2.58817	0.1	-0.46348	2.58817	0.1	-0.071417	2.58817	0.1	-0.506466	2.58817	0.1	-0.465279	2.58817	0.1	-0.013615	2.58817	0.1	-0.500924
2.58983	0.1	-0.022997	2.58983	0.1	-0.143764	2.58983	0.1	-0.151178	2.58983	0.1	-0.467236	2.58983	0.1	-0.063819	2.58983	0.1	-0.507573	2.58983	0.1	-0.456061	2.58983	0.1	-0.020084	2.58983	0.1	-0.503027
2.5915	0.1	-0.018641	2.5915	0.1	-0.151011	2.5915	0.1	-0.149424	2.5915	0.1	-0.467897	2.5915	0.1	-0.067063	2.5915	0.1	-0.508415	2.5915	0.1	-0.461751	2.5915	0.1	-0.018549	2.5915	0.1	-0.4995
2.59317	0.1	-0.019179	2.59317	0.1	-0.150867	2.59317	0.1	-0.153332	2.59317	0.1	-0.464674	2.59317	0.1	-0.064827	2.59317	0.1	-0.501361	2.59317	0.1	-0.458147	2.59317	0.1	-0.017736	2.59317	0.1	-0.503952
2.59483	0.1	-0.022257	2.59483	0.1	-0.145131	2.59483	0.1	-0.15088	2.59483	0.1	-0.46495	2.59483	0.1	-0.066597	2.59483	0.1	-0.508296	2.59483	0.1	-0.461623	2.59483	0.1	-0.025915	2.59483	0.1	-0.503783
2.5965	0.1	-0.021272	2.5965	0.1	-0.144705	2.5965	0.1	-0.154143	2.5965	0.1	-0.463501	2.5965	0.1	-0.071553	2.5965	0.1	-0.510709	2.5965	0.1	-0.459288	2.5965	0.1	-0.02201	2.5965	0.1	-0.505587
2.59817	0.1	-0.02473	2.59817	0.1	-0.148976	2.59817	0.1	-0.153678	2.59817	0.1	-0.465706	2.59817	0.1	-0.071921	2.59817	0.1	-0.511535	2.59817	0.1	-0.457043	2.59817	0.1	-0.024282	2.59817	0.1	-0.503592
2.59983	0.1	-0.029631	2.59983	0.1	-0.145112	2.59983	0.1	-0.153407	2.59983	0.1	-0.472083	2.59983	0.1	-0.071232	2.59983	0.1	-0.510439	2.59983	0.1	-0.455674	2.59983	0.1	-0.021685	2.59983	0.1	-0.502468
2.6015	0.1	-0.027363	2.6015	0.1	-0.144106	2.6015	0.1	-0.153894	2.6015	0.1	-0.461984	2.6015	0.1	-0.071061	2.6015	0.1	-0.510857	2.6015	0.1	-0.459089	2.6015	0.1	-0.016156	2.6015	0.1	-0.500772
2.60317	0.1	-0.02901	2.60317	0.1	-0.147674	2.60317	0.1	-0.151283	2.60317	0.1	-0.462766	2.60317	0.1	-0.078223	2.60317	0.1	-0.506488	2.60317	0.1	-0.464778	2.60317	0.1	-0.017306	2.60317	0.1	-0.499756
2.60483	0.1	-0.018723	2.60483	0.1	-0.149399	2.60483	0.1	-0.149861	2.60483	0.1	-0.459808	2.60483	0.1	-0.070855	2.60483	0.1	-0.508377	2.60483	0.1	-0.46535	2.60483	0.1	-0.021055	2.60483	0.1	-0.503497
2.6065	0.1	-0.016618	2.6065	0.1	-0.148593	2.6065	0.1	-0.158121	2.6065	0.1	-0.464408	2.6065	0.1	-0.065921	2.6065	0.1	-0.507008	2.6065	0.1	-0.463453	2.6065	0.1	-0.022594	2.6065	0.1	-0.503092
2.60817	0.1	-0.014402	2.60817	0.1	-0.147311	2.60817	0.1	-0.15361	2.60817	0.1	-0.467874	2.60817	0.1	-0.071718	2.60817	0.1	-0.501041	2.60817	0.1	-0.461586	2.60817	0.1	-0.02286	2.60817	0.1	-0.505157
2.60983	0.1	-0.015225	2.60983	0.1	-0.151784	2.60983	0.1	-0.156166	2.60983	0.1	-0.471105	2.60983	0.1	-0.067823	2.60983	0.1	-0.508973	2.60983	0.1	-0.461827	2.60983	0.1	-0.020887	2.60983	0.1	-0.502705
2.6115	0.1	-0.016518	2.6115	0.1	-0.143959	2.6115	0.1	-0.155481	2.6115	0.1	-0.466226	2.6115	0.1	-0.070364	2.6115	0.1	-0.505756	2.6115	0.1	-0.464716	2.6115	0.1	-0.018197	2.6115	0.1	-0.502618
2.61317	0.1	-0.018394	2.61317	0.1	-0.139637	2.61317	0.1	-0.151901	2.61317	0.1	-0.462661	2.61317	0.1	-0.07331	2.61317	0.1	-0.504736	2.61317	0.1	-0.466323	2.61317	0.1	-0.022048	2.61317	0.1	-0.502992
2.61483	0.1	-0.020135	2.61483	0.1	-0.141838	2.61483	0.1	-0.148319	2.61483	0.1	-0.460376	2.61483	0.1	-0.073263	2.61483	0.1	-0.501161	2.61483	0.1	-0.467921	2.61483	0.1	-0.022757	2.61483	0.1	-0.503137
2.6165	0.1	-0.023794	2.6165	0.1	-0.141843	2.6165	0.1	-0.151229	2.6165	0.1	-0.467448	2.6165	0.1	-0.07014	2.6165	0.1	-0.505168	2.6165	0.1	-0.468891	2.6165	0.1	-0.020931	2.6165	0.1	-0.502914
2.61817	0.1	-0.02453	2.61817	0.1	-0.148089	2.61817	0.1	-0.148944	2.61817	0.1	-0.465028	2.61817	0.1	-0.067325	2.61817	0.1	-0.508138	2.61817	0.1	-0.46685	2.61817	0.1	-0.019212	2.61817	0.1	-0.506368
2.61983	0.1	-0.019054	2.61983	0.1	-0.148655	2.61983	0.1	-0.149649	2.61983	0.1	-0.464329	2.61983	0.1	-0.069118	2.61983	0.1	-0.5092	2.61983	0.1	-0.461611	2.61983	0.1	-0.02171	2.61983	0.1	-0.507176
2.6215	0.1	-0.017707	2.6215	0.1	-0.148938	2.6215	0.1	-0.148027	2.6215	0.1	-0.465568	2.6215	0.1	-0.073902	2.6215	0.1	-0.504608	2.6215	0.1	-0.465609	2.6215	0.1	-0.021741	2.6215	0.1	-0.5004
2.62317	0.1	-0.021389	2.62317	0.1	-0.150244	2.62317	0.1	-0.155109	2.62317	0.1	-0.46518	2.62317	0.1	-0.073144	2.62317	0.1	-0.504793	2.62317	0.1	-0.466184	2.62317	0.1	-0.023137	2.62317	0.1	-0.503395
2.62483	0.1	-0.019913	2.62483	0.1	-0.14425	2.62483	0.1	-0.148633	2.62483	0.1	-0.464362	2.62483	0.1	-0.070542	2.62483	0.1	-0.511354	2.62483	0.1	-0.462155	2.62483	0.1	-0.019568	2.62483	0.1	-0.504933
2.6265	0.1	-0.022694	2.6265	0.1	-0.146526	2.6265	0.1	-0.151098	2.6265	0.1	-0.463957	2.6265	0.1	-0.076506	2.6265	0.1	-0.51257	2.6265	0.1	-0.46563	2.6265	0.1	-0.020386	2.6265	0.1	-0.503811
2.62817	0.1	-0.024127	2.62817	0.1	-0.146571	2.62817	0.1	-0.149642	2.62817	0.1	-0.46555	2.62817	0.1	-0.0783	2.62817	0.1	-0.509443	2.62817	0.1	-0.46971	2.62817	0.1	-0.013622	2.62817	0.1	-0.497792
2.62983	0.1	-0.017877	2.62983	0.1	-0.148346	2.62983	0.1	-0.146144	2.62983	0.1	-0.461279	2.62983	0.1	-0.078661	2.62983	0.1	-0.505947	2.62983	0.1	-0.463009	2.62983	0.1	-0.013099	2.62983	0.1	-0.50075
2.6315	0.1	-0.018504	2.6315	0.1	-0.147899	2.6315	0.1	-0.150776	2.6315	0.1	-0.461788	2.6315	0.1	-0.075735	2.6315	0.1	-0.507435	2.6315	0.1	-0.462235	2.6315	0.1	-0.018069	2.6315	0.1	-0.500504
2.63317	0.1	-0.019338	2.63317	0.1	-0.152324	2.63317	0.1	-0.15254	2.63317	0.1	-0.460828	2.63317	0.1	-0.071929	2.63317	0.1	-0.508932	2.63317	0.1	-0.463285	2.63317	0.1	-0.012679	2.63317	0.1	-0.49979
2.63483	0.1	-0.01922	2.63483	0.1	-0.151009	2.63483	0.1	-0.152499	2.63483	0.1	-0.46507	2.63483	0.1	-0.072586	2.63483	0.1	-0.509854	2.63483	0.1	-0.469119	2.63483	0.1	-0.015607	2.63483	0.1	-0.506786
2.6365	0.1	-0.023934	2.6365	0.1	-0.14579	2.6365	0.1	-0.154786	2.6365	0.1	-0.461422	2.6365	0.1	-0.072238	2.6365	0.1	-0.51073	2.6365	0.1	-0.472538	2.6365	0.1	-0.017617	2.6365	0.1	-0.505324
2.63817	0.1	-0.024727	2.63817	0.1	-0.141061	2.63817	0.1	-0.147706	2.63817	0.1	-0.465994	2.63817	0.1	-0.073737	2.63817	0.1	-0.514233	2.63817	0.1	-0.466002	2.63817	0.1	-0.015136	2.63817	0.1	-0.501486
2.63983	0.1	-0.025333	2.63983	0.1	-0.141794	2.63983	0.1	-0.146937	2.63983	0.1	-0.468036	2.63983	0.1	-0.073238	2.63983	0.1	-0.509556	2.63983	0.1	-0.464191	2.63983	0.1	-0.024238	2.63983	0.1	-0.501082
2.6415	0.1	-0.022861	2.6415	0.1	-0.147684	2.6415	0.1	-0.150831	2.6415	0.1	-0.467247	2.6415	0.1	-0.06858	2.6415	0.1	-0.511465	2.6415	0.1	-0.460203	2.6415	0.1	-0.026014	2.6415	0.1	-0.501299
2.64317	0.1	-0.021008	2.64317	0.1	-0.145589	2.64317	0.1	-0.150464	2.64317	0.1	-0.463256	2.64317	0.1	-0.070527	2.64317	0.1	-0.507881	2.64317	0.1	-0.458739	2.64317	0.1	-0.024103	2.64317	0.1	-0.498848
2.64483	0.1	-0.019225	2.64483	0.1	-0.145177	2.64483	0.1	-0.151164	2.64483	0.1	-0.461384	2.64483	0.1	-0.070413	2.64483	0.1	-0.506175	2.64483	0.1	-0.454339	2.64483	0.1	-0.029604	2.64483	0.1	-0.50157
2.6465	0.1	-0.020292	2.6465	0.1	-0.145017	2.6465	0.1	-0.157635	2.6465	0.1	-0.467575	2.6465	0.1	-0.071532	2.6465	0.1	-0.507589	2.6465	0.1	-0.455533	2.6465	0.1	-0.025565	2.6465	0.1	-0.501795
2.64817	0.1	-0.018487	2.64817	0.1	-0.149372	2.64817	0.1	-0.154871	2.64817	0.1	-0.462829	2.64817	0.1	-0.074145	2.64817	0.1	-0.503385	2.64817	0.1	-0.456252	2.64817	0.1	-0.0238	2.64817	0.1	-0.500942
2.64983	0.1	-0.017836	2.64983	0.1	-0.151422	2.64983	0.1	-0.155763	2.64983	0.1	-0.466578	2.64983	0.1	-0.07205	2.64983	0.1	-0.512794	2.64983	0.1	-0.460704	2.64983	0.1	-0.029618	2.64983	0.1	-0.504968
2.6515	0.1	-0.023456	2.6515	0.1	-0.148965	2.6515	0.1	-0.154696	2.6515	0.1	-0.467606	2.6515	0.1	-0.067863	2.6515	0.1	-0.515683	2.6515	0.1	-0.458997	2.6515	0.1	-0.027327	2.6515	0.1	-0.506514
2.65317	0.1	-0.020781	2.65317	0.1	-0.146281	2.65317	0.1	-0.152147	2.65317	0.1	-0.47013	2.65317	0.1	-0.065946	2.65317	0.1	-0.511623	2.65317	0.1	-0.462588	2.65317	0.1	-0.027514	2.65317	0.1	-0.504264
2.65483	0.1	-0.018559	2.65483	0.1	-0.149574	2.65483	0.1	-0.147058	2.65483	0.1	-0.466616	2.65483	0.1	-0.068755	2.65483	0.1	-0.503636	2.65483	0.1	-0.462755	2.65483	0.1	-0.026066	2.65483	0.1	-0.505243
2.6565	0.1	-0.017016	2.6565	0.1	-0.146875	2.6565	0.1	-0.151266	2.6565	0.1	-0.469099	2.6565	0.1	-0.077408	2.6565	0.1	-0.508759	2.6565	0.1	-0.461566	2.6565	0.1	-0.024631	2.6565	0.1	-0.507365
2.65817	0.1	-0.019312	2.65817	0.1	-0.150923	2.65817	0.1	-0.15085	2.65817	0.1	-0.457811	2.65817	0.1	-0.070799	2.65817	0.1	-0.512449	2.65817	0.1	-0.465171	2.65817	0.1	-0.023408	2.65817	0.1	-0.499064
2.65983	0.1	-0.020421	2.65983	0.1	-0.157972	2.65983	0.1	-0.153542	2.65983	0.1	-0.46071	2.65983	0.1	-0.07252	2.65983	0.1	-0.513537	2.65983	0.1	-0.461353	2.65983	0.1	-0.0249	2.65983	0.1	-0.504573
2.6615	0.1	-0.017986	2.6615	0.1	-0.150936	2.6615	0.1	-0.156893	2.6615	0.1	-0.462591	2.6615	0.1	-0.072958	2.6615	0.1	-0.507783	2.6615	0.1	-0.468623	2.6615	0.1	-0.025984	2.6615	0.1	-0.505309
2.66317	0.1	-0.022394	2.66317	0.1	-0.150321	2.66317	0.1	-0.153414	2.66317	0.1	-0.459509	2.66317	0.1	-0.077075	2.66317	0.1	-0.512046	2.66317	0.1	-0.465848	2.66317	0.1	-0.027951	2.66317	0.1	-0.509202
2.66483	0.1	-0.022326	2.66483	0.1	-0.154152	2.66483	0.1	-0.158334	2.66483	0.1	-0.458977	2.66483	0.1	-0.077243	2.66483	0.1	-0.507415	2.66483	0.1	-0.471158	2.66483	0.1	-0.024899	2.66483	0.1	-0.506486
2.6665	0.1	-0.029638	2.6665	0.1	-0.149075	2.6665	0.1	-0.155812	2.6665	0.1	-0.463024	2.6665	0.1	-0.079007	2.6665	0.1	-0.50678	2.6665	0.1	-0.469665	2.6665	0.1	-0.024924	2.6665	0.1	-0.500135
2.66817	0.1	-0.022821	2.66817	0.1	-0.147466	2.66817	0.1	-0.161467	2.66817	0.1	-0.45591	2.66817	0.1	-0.070376	2.66817	0.1	-0.50516	2.66817	0.1	-0.473558	2.66817	0.1	-0.022757	2.66817	0.1	-0.498558
2.66983	0.1	-0.016679	2.66983	0.1	-0.143805	2.66983	0.1	-0.156121	2.66983	0.1	-0.458767	2.66983	0.1	-0.07143	2.66983	0.1	-0.512372	2.66983	0.1	-0.471658	2.66983	0.1	-0.020924	2.66983	0.1	-0.50298
2.6715	0.1	-0.020355	2.6715	0.1	-0.143071	2.6715	0.1	-0.156215	2.6715	0.1	-0.459396	2.6715	0.1	-0.067339	2.6715	0.1	-0.51463	2.6715	0.1	-0.46787	2.6715	0.1	-0.025199	2.6715	0.1	-0.505313
2.67317	0.1	-0.019569	2.67317	0.1	-0.144968	2.67317	0.1	-0.158309	2.67317	0.1	-0.464025	2.67317	0.1	-0.071964	2.67317	0.1	-0.504336	2.67317	0.1	-0.466303	2.67317	0.1	-0.019926	2.67317	0.1	-0.50383
2.67483	0.1	-0.022204	2.67483	0.1	-0.146882	2.67483	0.1	-0.150516	2.67483	0.1	-0.464783	2.67483	0.1	-0.071503	2.67483	0.1	-0.50629	2.67483	0.1	-0.464936	2.67483	0.1	-0.023158	2.67483	0.1	-0.503344
2.6765	0.1	-0.022828	2.6765	0.1	-0.148503	2.6765	0.1	-0.150014	2.6765	0.1	-0.465172	2.6765	0.1	-0.069724	2.6765	0.1	-0.510333	2.6765	0.1	-0.460566	2.6765	0.1	-0.02088	2.6765	0.1	-0.510156
2.67817	0.1	-0.01529	2.67817	0.1	-0.148234	2.67817	0.1	-0.151193	2.67817	0.1	-0.468739	2.67817	0.1	-0.07014	2.67817	0.1	-0.513025	2.67817	0.1	-0.468899	2.67817	0.1	-0.024219	2.67817	0.1	-0.510744
2.67983	0.1	-0.017916	2.67983	0.1	-0.14981	2.67983	0.1	-0.157021	2.67983	0.1	-0.467055	2.67983	0.1	-0.075831	2.67983	0.1	-0.512856	2.67983	0.1	-0.467528	2.67983	0.1	-0.027774	2.67983	0.1	-0.510615
2.6815	0.1	-0.02212	2.6815	0.1	-0.152351	2.6815	0.1	-0.154363	2.6815	0.1	-0.460099	2.6815	0.1	-0.078091	2.6815	0.1	-0.506554	2.6815	0.1	-0.466097	2.6815	0.1	-0.027118	2.6815	0.1	-0.508495
2.68317	0.1	-0.024872	2.68317	0.1	-0.152912	2.68317	0.1	-0.152102	2.68317	0.1	-0.455613	2.68317	0.1	-0.073518	2.68317	0.1	-0.510801	2.68317	0.1	-0.470729	2.68317	0.1	-0.024187	2.68317	0.1	-0.503784
2.68483	0.1	-0.022784	2.68483	0.1	-0.153147	2.68483	0.1	-0.149926	2.68483	0.1	-0.457858	2.68483	0.1	-0.075889	2.68483	0.1	-0.510105	2.68483	0.1	-0.469401	2.68483	0.1	-0.015815	2.68483	0.1	-0.509031
2.6865	0.1	-0.019881	2.6865	0.1	-0.150049	2.6865	0.1	-0.150226	2.6865	0.1	-0.464721	2.6865	0.1	-0.076656	2.6865	0.1	-0.509678	2.6865	0.1	-0.463218	2.6865	0.1	-0.019641	2.6865	0.1	-0.508838
2.68817	0.1	-0.012999	2.68817	0.1	-0.148747	2.68817	0.1	-0.152145	2.68817	0.1	-0.462125	2.68817	0.1	-0.074192	2.68817	0.1	-0.506816	2.68817	0.1	-0.465031	2.68817	0.1	-0.019957	2.68817	0.1	-0.51403
2.68983	0.1	-0.018393	2.68983	0.1	-0.153373	2.68983	0.1	-0.156242	2.68983	0.1	-0.464508	2.68983	0.1	-0.069651	2.68983	0.1	-0.503121	2.68983	0.1	-0.46543	2.68983	0.1	-0.017263	2.68983	0.1	-0.51188
2.6915	0.1	-0.01989	2.6915	0.1	-0.155268	2.6915	0.1	-0.154305	2.6915	0.1	-0.463434	2.6915	0.1	-0.073713	2.6915	0.1	-0.506486	2.6915	0.1	-0.460687	2.6915	0.1	-0.012231	2.6915	0.1	-0.510763
2.69317	0.1	-0.023582	2.69317	0.1	-0.150146	2.69317	0.1	-0.150437	2.69317	0.1	-0.465166	2.69317	0.1	-0.071125	2.69317	0.1	-0.509843	2.69317	0.1	-0.464518	2.69317	0.1	-0.020866	2.69317	0.1	-0.511845
2.69483	0.1	-0.013258	2.69483	0.1	-0.153154	2.69483	0.1	-0.147835	2.69483	0.1	-0.464267	2.69483	0.1	-0.0713	2.69483	0.1	-0.511223	2.69483	0.1	-0.463005	2.69483	0.1	-0.016635	2.69483	0.1	-0.509572
2.6965	0.1	-0.018274	2.6965	0.1	-0.156706	2.6965	0.1	-0.149306	2.6965	0.1	-0.462432	2.6965	0.1	-0.074146	2.6965	0.1	-0.513092	2.6965	0.1	-0.466885	2.6965	0.1	-0.017028	2.6965	0.1	-0.503778
2.69817	0.1	-0.021291	2.69817	0.1	-0.155667	2.69817	0.1	-0.151379	2.69817	0.1	-0.462525	2.69817	0.1	-0.071003	2.69817	0.1	-0.507724	2.69817	0.1	-0.468323	2.69817	0.1	-0.02544	2.69817	0.1	-0.509322
2.69983	0.1	-0.018732	2.69983	0.1	-0.154064	2.69983	0.1	-0.153384	2.69983	0.1	-0.463197	2.69983	0.1	-0.074125	2.69983	0.1	-0.507562	2.69983	0.1	-0.468205	2.69983	0.1	-0.024868	2.69983	0.1	-0.508606
2.7015	0.1	-0.0186	2.7015	0.1	-0.152017	2.7015	0.1	-0.150778	2.7015	0.1	-0.465588	2.7015	0.1	-0.07393	2.7015	0.1	-0.507987	2.7015	0.1	-0.468731	2.7015	0.1	-0.02416	2.7015	0.1	-0.5119
2.70317	0.1	-0.017482	2.70317	0.1	-0.151918	2.70317	0.1	-0.148889	2.70317	0.1	-0.465025	2.70317	0.1	-0.078484	2.70317	0.1	-0.510046	2.70317	0.1	-0.465387	2.70317	0.1	-0.024396	2.70317	0.1	-0.513123
2.70483	0.1	-0.023839	2.70483	0.1	-0.150268	2.70483	0.1	-0.141997	2.70483	0.1	-0.466079	2.70483	0.1	-0.081935	2.70483	0.1	-0.520227	2.70483	0.1	-0.462228	2.70483	0.1	-0.026355	2.70483	0.1	-0.507526
2.7065	0.1	-0.020393	2.7065	0.1	-0.15179	2.7065	0.1	-0.148152	2.7065	0.1	-0.4615	2.7065	0.1	-0.078755	2.7065	0.1	-0.515822	2.7065	0.1	-0.463566	2.7065	0.1	-0.023025	2.7065	0.1	-0.508298
2.70817	0.1	-0.024979	2.70817	0.1	-0.153765	2.70817	0.1	-0.149252	2.70817	0.1	-0.46432	2.70817	0.1	-0.075326	2.70817	0.1	-0.513373	2.70817	0.1	-0.46298	2.70817	0.1	-0.022056	2.70817	0.1	-0.50633
2.70983	0.1	-0.021386	2.70983	0.1	-0.157301	2.70983	0.1	-0.147871	2.70983	0.1	-0.469284	2.70983	0.1	-0.076335	2.70983	0.1	-0.516178	2.70983	0.1	-0.465828	2.70983	0.1	-0.020198	2.70983	0.1	-0.508329
2.7115	0.1	-0.022503	2.7115	0.1	-0.161156	2.7115	0.1	-0.149155	2.7115	0.1	-0.464097	2.7115	0.1	-0.07281	2.7115	0.1	-0.508428	2.7115	0.1	-0.467255	2.7115	0.1	-0.0214	2.7115	0.1	-0.508066
2.71317	0.1	-0.02502	2.71317	0.1	-0.156599	2.71317	0.1	-0.149675	2.71317	0.1	-0.468167	2.71317	0.1	-0.074695	2.71317	0.1	-0.515809	2.71317	0.1	-0.467139	2.71317	0.1	-0.016648	2.71317	0.1	-0.512218
2.71483	0.1	-0.019911	2.71483	0.1	-0.151846	2.71483	0.1	-0.148963	2.71483	0.1	-0.467189	2.71483	0.1	-0.081553	2.71483	0.1	-0.513198	2.71483	0.1	-0.469251	2.71483	0.1	-0.020643	2.71483	0.1	-0.509042
2.7165	0.1	-0.023761	2.7165	0.1	-0.153579	2.7165	0.1	-0.15167	2.7165	0.1	-0.465858	2.7165	0.1	-0.076925	2.7165	0.1	-0.514455	2.7165	0.1	-0.468451	2.7165	0.1	-0.017823	2.7165	0.1	-0.507834
2.71817	0.1	-0.015685	2.71817	0.1	-0.151641	2.71817	0.1	-0.152814	2.71817	0.1	-0.46515	2.71817	0.1	-0.077134	2.71817	0.1	-0.516131	2.71817	0.1	-0.473458	2.71817	0.1	-0.016493	2.71817	0.1	-0.506057
2.71983	0.1	-0.023786	2.71983	0.1	-0.154691	2.71983	0.1	-0.149612	2.71983	0.1	-0.465431	2.71983	0.1	-0.077741	2.71983	0.1	-0.51428	2.71983	0.1	-0.471185	2.71983	0.1	-0.018173	2.71983	0.1	-0.509666
2.7215	0.1	-0.024858	2.7215	0.1	-0.155968	2.7215	0.1	-0.155304	2.7215	0.1	-0.465571	2.7215	0.1	-0.076583	2.7215	0.1	-0.514073	2.7215	0.1	-0.47386	2.7215	0.1	-0.025752	2.7215	0.1	-0.509786
2.72317	0.1	-0.029509	2.72317	0.1	-0.147676	2.72317	0.1	-0.15874	2.72317	0.1	-0.456636	2.72317	0.1	-0.070715	2.72317	0.1	-0.517371	2.72317	0.1	-0.467538	2.72317	0.1	-0.025821	2.72317	0.1	-0.513331
2.72483	0.1	-0.028645	2.72483	0.1	-0.151911	2.72483	0.1	-0.157644	2.72483	0.1	-0.457997	2.72483	0.1	-0.066069	2.72483	0.1	-0.51192	2.72483	0.1	-0.466338	2.72483	0.1	-0.020392	2.72483	0.1	-0.513501
2.7265	0.1	-0.023491	2.7265	0.1	-0.152401	2.7265	0.1	-0.155709	2.7265	0.1	-0.462108	2.7265	0.1	-0.060819	2.7265	0.1	-0.512932	2.7265	0.1	-0.466167	2.7265	0.1	-0.019867	2.7265	0.1	-0.510527
2.72817	0.1	-0.021335	2.72817	0.1	-0.15339	2.72817	0.1	-0.156127	2.72817	0.1	-0.466469	2.72817	0.1	-0.065354	2.72817	0.1	-0.514405	2.72817	0.1	-0.464997	2.72817	0.1	-0.023415	2.72817	0.1	-0.507027
2.72983	0.1	-0.026168	2.72983	0.1	-0.154141	2.72983	0.1	-0.154742	2.72983	0.1	-0.469646	2.72983	0.1	-0.06582	2.72983	0.1	-0.519254	2.72983	0.1	-0.464707	2.72983	0.1	-0.017598	2.72983	0.1	-0.504102
2.7315	0.1	-0.021858	2.7315	0.1	-0.150664	2.7315	0.1	-0.153722	2.7315	0.1	-0.469019	2.7315	0.1	-0.079511	2.7315	0.1	-0.519534	2.7315	0.1	-0.46573	2.7315	0.1	-0.016756	2.7315	0.1	-0.504866
2.73317	0.1	-0.016356	2.73317	0.1	-0.149181	2.73317	0.1	-0.153376	2.73317	0.1	-0.471547	2.73317	0.1	-0.0806	2.73317	0.1	-0.513795	2.73317	0.1	-0.466243	2.73317	0.1	-0.017556	2.73317	0.1	-0.510325
2.73483	0.1	-0.019664	2.73483	0.1	-0.14583	2.73483	0.1	-0.154465	2.73483	0.1	-0.466236	2.73483	0.1	-0.074483	2.73483	0.1	-0.519959	2.73483	0.1	-0.465945	2.73483	0.1	-0.015151	2.73483	0.1	-0.507427
2.7365	0.1	-0.020323	2.7365	0.1	-0.150993	2.7365	0.1	-0.15337	2.7365	0.1	-0.464878	2.7365	0.1	-0.071799	2.7365	0.1	-0.517199	2.7365	0.1	-0.471287	2.7365	0.1	-0.019019	2.7365	0.1	-0.507451
2.73817	0.1	-0.026945	2.73817	0.1	-0.149007	2.73817	0.1	-0.151397	2.73817	0.1	-0.46809	2.73817	0.1	-0.076916	2.73817	0.1	-0.519309	2.73817	0.1	-0.469769	2.73817	0.1	-0.024885	2.73817	0.1	-0.50889
2.73983	0.1	-0.027998	2.73983	0.1	-0.150489	2.73983	0.1	-0.158757	2.73983	0.1	-0.461031	2.73983	0.1	-0.074279	2.73983	0.1	-0.519226	2.73983	0.1	-0.473617	2.73983	0.1	-0.029863	2.73983	0.1	-0.505955
2.7415	0.1	-0.025096	2.7415	0.1	-0.148213	2.7415	0.1	-0.158201	2.7415	0.1	-0.460141	2.7415	0.1	-0.073673	2.7415	0.1	-0.516667	2.7415	0.1	-0.474281	2.7415	0.1	-0.02808	2.7415	0.1	-0.511414
2.74317	0.1	-0.027269	2.74317	0.1	-0.149635	2.74317	0.1	-0.152047	2.74317	0.1	-0.462126	2.74317	0.1	-0.076891	2.74317	0.1	-0.512531	2.74317	0.1	-0.467448	2.74317	0.1	-0.023373	2.74317	0.1	-0.516998
2.74483	0.1	-0.02858	2.74483	0.1	-0.156332	2.74483	0.1	-0.151651	2.74483	0.1	-0.469318	2.74483	0.1	-0.07774	2.74483	0.1	-0.514038	2.74483	0.1	-0.465849	2.74483	0.1	-0.020898	2.74483	0.1	-0.517098
2.7465	0.1	-0.030354	2.7465	0.1	-0.151923	2.7465	0.1	-0.158214	2.7465	0.1	-0.46583	2.7465	0.1	-0.075062	2.7465	0.1	-0.514747	2.7465	0.1	-0.463992	2.7465	0.1	-0.013435	2.7465	0.1	-0.514293
2.74817	0.1	-0.024232	2.74817	0.1	-0.149973	2.74817	0.1	-0.147325	2.74817	0.1	-0.466448	2.74817	0.1	-0.073188	2.74817	0.1	-0.511825	2.74817	0.1	-0.466965	2.74817	0.1	-0.02307	2.74817	0.1	-0.518728
2.74983	0.1	-0.022132	2.74983	0.1	-0.151139	2.74983	0.1	-0.150138	2.74983	0.1	-0.470385	2.74983	0.1	-0.069071	2.74983	0.1	-0.513683	2.74983	0.1	-0.46586	2.74983	0.1	-0.021714	2.74983	0.1	-0.514312
2.7515	0.1	-0.022369	2.7515	0.1	-0.151386	2.7515	0.1	-0.14924	2.7515	0.1	-0.472147	2.7515	0.1	-0.070656	2.7515	0.1	-0.515912	2.7515	0.1	-0.472878	2.7515	0.1	-0.015801	2.7515	0.1	-0.513912
2.75317	0.1	-0.024961	2.75317	0.1	-0.152474	2.75317	0.1	-0.150556	2.75317	0.1	-0.470183	2.75317	0.1	-0.074468	2.75317	0.1	-0.517824	2.75317	0.1	-0.466672	2.75317	0.1	-0.025465	2.75317	0.1	-0.513331
2.75483	0.1	-0.021996	2.75483	0.1	-0.15217	2.75483	0.1	-0.14991	2.75483	0.1	-0.473095	2.75483	0.1	-0.0749	2.75483	0.1	-0.515043	2.75483	0.1	-0.471105	2.75483	0.1	-0.030076	2.75483	0.1	-0.516105
2.7565	0.1	-0.026091	2.7565	0.1	-0.151524	2.7565	0.1	-0.153029	2.7565	0.1	-0.476514	2.7565	0.1	-0.073063	2.7565	0.1	-0.518945	2.7565	0.1	-0.470013	2.7565	0.1	-0.028064	2.7565	0.1	-0.51695
2.75817	0.1	-0.020637	2.75817	0.1	-0.156723	2.75817	0.1	-0.155637	2.75817	0.1	-0.478806	2.75817	0.1	-0.076041	2.75817	0.1	-0.51548	2.75817	0.1	-0.465024	2.75817	0.1	-0.024452	2.75817	0.1	-0.513881
2.75983	0.1	-0.019512	2.75983	0.1	-0.151745	2.75983	0.1	-0.161672	2.75983	0.1	-0.477815	2.75983	0.1	-0.076981	2.75983	0.1	-0.51429	2.75983	0.1	-0.470707	2.75983	0.1	-0.02618	2.75983	0.1	-0.517725
2.7615	0.1	-0.018081	2.7615	0.1	-0.154493	2.7615	0.1	-0.164597	2.7615	0.1	-0.476316	2.7615	0.1	-0.068611	2.7615	0.1	-0.516637	2.7615	0.1	-0.469395	2.7615	0.1	-0.025986	2.7615	0.1	-0.516792
2.76317	0.1	-0.019354	2.76317	0.1	-0.158382	2.76317	0.1	-0.156386	2.76317	0.1	-0.471344	2.76317	0.1	-0.071418	2.76317	0.1	-0.520327	2.76317	0.1	-0.474477	2.76317	0.1	-0.026023	2.76317	0.1	-0.509985
2.76483	0.1	-0.014136	2.76483	0.1	-0.152151	2.76483	0.1	-0.158698	2.76483	0.1	-0.470945	2.76483	0.1	-0.073501	2.76483	0.1	-0.518515	2.76483	0.1	-0.476175	2.76483	0.1	-0.022197	2.76483	0.1	-0.51049
2.7665	0.1	-0.02042	2.7665	0.1	-0.14775	2.7665	0.1	-0.166222	2.7665	0.1	-0.470035	2.7665	0.1	-0.072909	2.7665	0.1	-0.513161	2.7665	0.1	-0.475966	2.7665	0.1	-0.023583	2.7665	0.1	-0.507971
2.76817	0.1	-0.024291	2.76817	0.1	-0.151419	2.76817	0.1	-0.163686	2.76817	0.1	-0.471758	2.76817	0.1	-0.072103	2.76817	0.1	-0.512548	2.76817	0.1	-0.475998	2.76817	0.1	-0.021088	2.76817	0.1	-0.516957
2.76983	0.1	-0.022609	2.76983	0.1	-0.147336	2.76983	0.1	-0.159699	2.76983	0.1	-0.471278	2.76983	0.1	-0.07573	2.76983	0.1	-0.509005	2.76983	0.1	-0.477931	2.76983	0.1	-0.022485	2.76983	0.1	-0.518879
2.7715	0.1	-0.021209	2.7715	0.1	-0.148483	2.7715	0.1	-0.155441	2.7715	0.1	-0.470075	2.7715	0.1	-0.074985	2.7715	0.1	-0.513328	2.7715	0.1	-0.475093	2.7715	0.1	-0.023109	2.7715	0.1	-0.521184
2.77317	0.1	-0.021707	2.77317	0.1	-0.148002	2.77317	0.1	-0.157048	2.77317	0.1	-0.471567	2.77317	0.1	-0.075158	2.77317	0.1	-0.510736	2.77317	0.1	-0.472465	2.77317	0.1	-0.029859	2.77317	0.1	-0.515704
2.77483	0.1	-0.01746	2.77483	0.1	-0.149829	2.77483	0.1	-0.155791	2.77483	0.1	-0.474076	2.77483	0.1	-0.077759	2.77483	0.1	-0.506085	2.77483	0.1	-0.467635	2.77483	0.1	-0.026575	2.77483	0.1	-0.511541
2.7765	0.1	-0.016584	2.7765	0.1	-0.150423	2.7765	0.1	-0.159192	2.7765	0.1	-0.471256	2.7765	0.1	-0.073109	2.7765	0.1	-0.51208	2.7765	0.1	-0.467404	2.7765	0.1	-0.027953	2.7765	0.1	-0.512316
2.77817	0.1	-0.022984	2.77817	0.1	-0.147466	2.77817	0.1	-0.159465	2.77817	0.1	-0.472241	2.77817	0.1	-0.069192	2.77817	0.1	-0.518051	2.77817	0.1	-0.46875	2.77817	0.1	-0.01978	2.77817	0.1	-0.512411
2.77983	0.1	-0.022266	2.77983	0.1	-0.149931	2.77983	0.1	-0.157836	2.77983	0.1	-0.472107	2.77983	0.1	-0.067896	2.77983	0.1	-0.519187	2.77983	0.1	-0.468545	2.77983	0.1	-0.02233	2.77983	0.1	-0.512037
2.7815	0.1	-0.022839	2.7815	0.1	-0.152744	2.7815	0.1	-0.158863	2.7815	0.1	-0.471416	2.7815	0.1	-0.073625	2.7815	0.1	-0.516227	2.7815	0.1	-0.466431	2.7815	0.1	-0.02206	2.7815	0.1	-0.517896
2.78317	0.1	-0.018235	2.78317	0.1	-0.151054	2.78317	0.1	-0.154986	2.78317	0.1	-0.468389	2.78317	0.1	-0.077402	2.78317	0.1	-0.514917	2.78317	0.1	-0.465801	2.78317	0.1	-0.024558	2.78317	0.1	-0.517254
2.78483	0.1	-0.022262	2.78483	0.1	-0.150677	2.78483	0.1	-0.156404	2.78483	0.1	-0.469519	2.78483	0.1	-0.070791	2.78483	0.1	-0.513252	2.78483	0.1	-0.467362	2.78483	0.1	-0.026858	2.78483	0.1	-0.51626
2.7865	0.1	-0.023724	2.7865	0.1	-0.157129	2.7865	0.1	-0.156987	2.7865	0.1	-0.466568	2.7865	0.1	-0.073021	2.7865	0.1	-0.521367	2.7865	0.1	-0.471654	2.7865	0.1	-0.024156	2.7865	0.1	-0.518703
2.78817	0.1	-0.016346	2.78817	0.1	-0.155123	2.78817	0.1	-0.153802	2.78817	0.1	-0.466096	2.78817	0.1	-0.075678	2.78817	0.1	-0.517904	2.78817	0.1	-0.46895	2.78817	0.1	-0.019783	2.78817	0.1	-0.5216
2.78983	0.1	-0.016787	2.78983	0.1	-0.154032	2.78983	0.1	-0.15778	2.78983	0.1	-0.463221	2.78983	0.1	-0.076711	2.78983	0.1	-0.522139	2.78983	0.1	-0.473914	2.78983	0.1	-0.021033	2.78983	0.1	-0.519731
2.7915	0.1	-0.020711	2.7915	0.1	-0.151363	2.7915	0.1	-0.163544	2.7915	0.1	-0.462661	2.7915	0.1	-0.075266	2.7915	0.1	-0.521609	2.7915	0.1	-0.475684	2.7915	0.1	-0.016973	2.7915	0.1	-0.51687
2.79317	0.1	-0.022083	2.79317	0.1	-0.151157	2.79317	0.1	-0.159842	2.79317	0.1	-0.461052	2.79317	0.1	-0.071145	2.79317	0.1	-0.51382	2.79317	0.1	-0.468578	2.79317	0.1	-0.023865	2.79317	0.1	-0.516699
2.79483	0.1	-0.026448	2.79483	0.1	-0.153991	2.79483	0.1	-0.159	2.79483	0.1	-0.464678	2.79483	0.1	-0.068628	2.79483	0.1	-0.513375	2.79483	0.1	-0.468213	2.79483	0.1	-0.0216	2.79483	0.1	-0.511744
2.7965	0.1	-0.027657	2.7965	0.1	-0.157198	2.7965	0.1	-0.160495	2.7965	0.1	-0.464851	2.7965	0.1	-0.070092	2.7965	0.1	-0.518489	2.7965	0.1	-0.472493	2.7965	0.1	-0.020215	2.7965	0.1	-0.507965
2.79817	0.1	-0.02174	2.79817	0.1	-0.15365	2.79817	0.1	-0.164433	2.79817	0.1	-0.469635	2.79817	0.1	-0.072337	2.79817	0.1	-0.522807	2.79817	0.1	-0.475227	2.79817	0.1	-0.017435	2.79817	0.1	-0.507172
2.79983	0.1	-0.01634	2.79983	0.1	-0.152435	2.79983	0.1	-0.163877	2.79983	0.1	-0.470221	2.79983	0.1	-0.072458	2.79983	0.1	-0.521519	2.79983	0.1	-0.471608	2.79983	0.1	-0.017603	2.79983	0.1	-0.506688
2.8015	0.1	-0.021056	2.8015	0.1	-0.156724	2.8015	0.1	-0.156828	2.8015	0.1	-0.471146	2.8015	0.1	-0.074194	2.8015	0.1	-0.521548	2.8015	0.1	-0.468593	2.8015	0.1	-0.01923	2.8015	0.1	-0.514762
2.80317	0.1	-0.025182	2.80317	0.1	-0.163509	2.80317	0.1	-0.160503	2.80317	0.1	-0.473906	2.80317	0.1	-0.076817	2.80317	0.1	-0.516564	2.80317	0.1	-0.468003	2.80317	0.1	-0.020586	2.80317	0.1	-0.511067
2.80483	0.1	-0.020236	2.80483	0.1	-0.158684	2.80483	0.1	-0.155087	2.80483	0.1	-0.468752	2.80483	0.1	-0.073394	2.80483	0.1	-0.513528	2.80483	0.1	-0.470008	2.80483	0.1	-0.022943	2.80483	0.1	-0.50742
2.8065	0.1	-0.016679	2.8065	0.1	-0.154819	2.8065	0.1	-0.160188	2.8065	0.1	-0.470872	2.8065	0.1	-0.077679	2.8065	0.1	-0.514618	2.8065	0.1	-0.472026	2.8065	0.1	-0.019093	2.8065	0.1	-0.50669
2.80817	0.1	-0.016012	2.80817	0.1	-0.154728	2.80817	0.1	-0.167087	2.80817	0.1	-0.472901	2.80817	0.1	-0.084216	2.80817	0.1	-0.522344	2.80817	0.1	-0.466501	2.80817	0.1	-0.015486	2.80817	0.1	-0.507249
2.80983	0.1	-0.014934	2.80983	0.1	-0.151424	2.80983	0.1	-0.16491	2.80983	0.1	-0.468841	2.80983	0.1	-0.079006	2.80983	0.1	-0.520361	2.80983	0.1	-0.475284	2.80983	0.1	-0.016955	2.80983	0.1	-0.514874
2.8115	0.1	-0.018492	2.8115	0.1	-0.139634	2.8115	0.1	-0.159889	2.8115	0.1	-0.473129	2.8115	0.1	-0.079855	2.8115	0.1	-0.522396	2.8115	0.1	-0.473142	2.8115	0.1	-0.017439	2.8115	0.1	-0.511126
2.81317	0.1	-0.024647	2.81317	0.1	-0.148237	2.81317	0.1	-0.160568	2.81317	0.1	-0.471672	2.81317	0.1	-0.076409	2.81317	0.1	-0.520557	2.81317	0.1	-0.473455	2.81317	0.1	-0.020032	2.81317	0.1	-0.515971
2.81483	0.1	-0.028413	2.81483	0.1	-0.143772	2.81483	0.1	-0.163122	2.81483	0.1	-0.473423	2.81483	0.1	-0.072892	2.81483	0.1	-0.525178	2.81483	0.1	-0.47132	2.81483	0.1	-0.020652	2.81483	0.1	-0.512973
2.8165	0.1	-0.026178	2.8165	0.1	-0.146271	2.8165	0.1	-0.162057	2.8165	0.1	-0.470829	2.8165	0.1	-0.078306	2.8165	0.1	-0.521188	2.8165	0.1	-0.473005	2.8165	0.1	-0.021963	2.8165	0.1	-0.51299
2.81817	0.1	-0.026454	2.81817	0.1	-0.148812	2.81817	0.1	-0.160475	2.81817	0.1	-0.468309	2.81817	0.1	-0.077062	2.81817	0.1	-0.522305	2.81817	0.1	-0.465983	2.81817	0.1	-0.024639	2.81817	0.1	-0.512623
2.81983	0.1	-0.02391	2.81983	0.1	-0.150469	2.81983	0.1	-0.155828	2.81983	0.1	-0.470941	2.81983	0.1	-0.076778	2.81983	0.1	-0.51711	2.81983	0.1	-0.47147	2.81983	0.1	-0.024935	2.81983	0.1	-0.513693
2.8215	0.1	-0.02323	2.8215	0.1	-0.140628	2.8215	0.1	-0.155433	2.8215	0.1	-0.477147	2.8215	0.1	-0.074127	2.8215	0.1	-0.519219	2.8215	0.1	-0.472033	2.8215	0.1	-0.028258	2.8215	0.1	-0.512048
2.82317	0.1	-0.030273	2.82317	0.1	-0.14869	2.82317	0.1	-0.160723	2.82317	0.1	-0.475601	2.82317	0.1	-0.075613	2.82317	0.1	-0.523339	2.82317	0.1	-0.476582	2.82317	0.1	-0.024728	2.82317	0.1	-0.512148
2.82483	0.1	-0.025715	2.82483	0.1	-0.150416	2.82483	0.1	-0.158929	2.82483	0.1	-0.473701	2.82483	0.1	-0.080627	2.82483	0.1	-0.521235	2.82483	0.1	-0.481317	2.82483	0.1	-0.019363	2.82483	0.1	-0.514634
2.8265	0.1	-0.029054	2.8265	0.1	-0.153442	2.8265	0.1	-0.15744	2.8265	0.1	-0.475184	2.8265	0.1	-0.082332	2.8265	0.1	-0.517413	2.8265	0.1	-0.471965	2.8265	0.1	-0.020371	2.8265	0.1	-0.510169
2.82817	0.1	-0.027846	2.82817	0.1	-0.156381	2.82817	0.1	-0.160764	2.82817	0.1	-0.466292	2.82817	0.1	-0.079122	2.82817	0.1	-0.514247	2.82817	0.1	-0.474248	2.82817	0.1	-0.018651	2.82817	0.1	-0.516921
2.82983	0.1	-0.02287	2.82983	0.1	-0.152986	2.82983	0.1	-0.154751	2.82983	0.1	-0.474628	2.82983	0.1	-0.079445	2.82983	0.1	-0.516904	2.82983	0.1	-0.477448	2.82983	0.1	-0.01624	2.82983	0.1	-0.518446
2.8315	0.1	-0.021651	2.8315	0.1	-0.154356	2.8315	0.1	-0.153008	2.8315	0.1	-0.473511	2.8315	0.1	-0.079936	2.8315	0.1	-0.517142	2.8315	0.1	-0.472883	2.8315	0.1	-0.021485	2.8315	0.1	-0.519499
2.83317	0.1	-0.016312	2.83317	0.1	-0.157253	2.83317	0.1	-0.160823	2.83317	0.1	-0.471153	2.83317	0.1	-0.078512	2.83317	0.1	-0.519234	2.83317	0.1	-0.474208	2.83317	0.1	-0.02675	2.83317	0.1	-0.513308
2.83483	0.1	-0.025888	2.83483	0.1	-0.153209	2.83483	0.1	-0.157301	2.83483	0.1	-0.466922	2.83483	0.1	-0.081361	2.83483	0.1	-0.517383	2.83483	0.1	-0.47106	2.83483	0.1	-0.023214	2.83483	0.1	-0.515216
2.8365	0.1	-0.021228	2.8365	0.1	-0.153959	2.8365	0.1	-0.156003	2.8365	0.1	-0.469833	2.8365	0.1	-0.078807	2.8365	0.1	-0.516792	2.8365	0.1	-0.471371	2.8365	0.1	-0.018274	2.8365	0.1	-0.51499
2.83817	0.1	-0.027688	2.83817	0.1	-0.155803	2.83817	0.1	-0.161011	2.83817	0.1	-0.468271	2.83817	0.1	-0.076647	2.83817	0.1	-0.518514	2.83817	0.1	-0.472321	2.83817	0.1	-0.021959	2.83817	0.1	-0.524659
2.83983	0.1	-0.025143	2.83983	0.1	-0.156143	2.83983	0.1	-0.161754	2.83983	0.1	-0.4685	2.83983	0.1	-0.074393	2.83983	0.1	-0.519708	2.83983	0.1	-0.474052	2.83983	0.1	-0.025128	2.83983	0.1	-0.52894
2.8415	0.1	-0.024293	2.8415	0.1	-0.15422	2.8415	0.1	-0.161156	2.8415	0.1	-0.473643	2.8415	0.1	-0.076919	2.8415	0.1	-0.515896	2.8415	0.1	-0.475793	2.8415	0.1	-0.019978	2.8415	0.1	-0.525496
2.84317	0.1	-0.021506	2.84317	0.1	-0.152875	2.84317	0.1	-0.170082	2.84317	0.1	-0.474238	2.84317	0.1	-0.075499	2.84317	0.1	-0.524618	2.84317	0.1	-0.478306	2.84317	0.1	-0.023811	2.84317	0.1	-0.524911
2.84483	0.1	-0.022506	2.84483	0.1	-0.153462	2.84483	0.1	-0.160281	2.84483	0.1	-0.475034	2.84483	0.1	-0.078432	2.84483	0.1	-0.522423	2.84483	0.1	-0.475285	2.84483	0.1	-0.018949	2.84483	0.1	-0.524076
2.8465	0.1	-0.016978	2.8465	0.1	-0.154003	2.8465	0.1	-0.160675	2.8465	0.1	-0.472045	2.8465	0.1	-0.080941	2.8465	0.1	-0.519645	2.8465	0.1	-0.469379	2.8465	0.1	-0.024945	2.8465	0.1	-0.51635
2.84817	0.1	-0.018058	2.84817	0.1	-0.155662	2.84817	0.1	-0.162298	2.84817	0.1	-0.470546	2.84817	0.1	-0.07541	2.84817	0.1	-0.520359	2.84817	0.1	-0.471787	2.84817	0.1	-0.022149	2.84817	0.1	-0.515431
2.84983	0.1	-0.016212	2.84983	0.1	-0.158114	2.84983	0.1	-0.160593	2.84983	0.1	-0.47461	2.84983	0.1	-0.079228	2.84983	0.1	-0.526131	2.84983	0.1	-0.467259	2.84983	0.1	-0.022856	2.84983	0.1	-0.518539
2.8515	0.1	-0.017045	2.8515	0.1	-0.156039	2.8515	0.1	-0.159742	2.8515	0.1	-0.478653	2.8515	0.1	-0.076231	2.8515	0.1	-0.521285	2.8515	0.1	-0.473069	2.8515	0.1	-0.022322	2.8515	0.1	-0.522614
2.85317	0.1	-0.021216	2.85317	0.1	-0.152025	2.85317	0.1	-0.159867	2.85317	0.1	-0.475565	2.85317	0.1	-0.076827	2.85317	0.1	-0.524369	2.85317	0.1	-0.473834	2.85317	0.1	-0.022767	2.85317	0.1	-0.520869
2.85483	0.1	-0.025546	2.85483	0.1	-0.157137	2.85483	0.1	-0.156572	2.85483	0.1	-0.47653	2.85483	0.1	-0.076707	2.85483	0.1	-0.518098	2.85483	0.1	-0.472507	2.85483	0.1	-0.028095	2.85483	0.1	-0.521297
2.8565	0.1	-0.021715	2.8565	0.1	-0.154796	2.8565	0.1	-0.156772	2.8565	0.1	-0.469263	2.8565	0.1	-0.073086	2.8565	0.1	-0.519878	2.8565	0.1	-0.477029	2.8565	0.1	-0.025353	2.8565	0.1	-0.516936
2.85817	0.1	-0.01557	2.85817	0.1	-0.160616	2.85817	0.1	-0.162612	2.85817	0.1	-0.464218	2.85817	0.1	-0.07404	2.85817	0.1	-0.521062	2.85817	0.1	-0.472171	2.85817	0.1	-0.023486	2.85817	0.1	-0.517698
2.85983	0.1	-0.013571	2.85983	0.1	-0.15255	2.85983	0.1	-0.16058	2.85983	0.1	-0.472211	2.85983	0.1	-0.078753	2.85983	0.1	-0.519007	2.85983	0.1	-0.470255	2.85983	0.1	-0.027618	2.85983	0.1	-0.522907
2.8615	0.1	-0.018094	2.8615	0.1	-0.156936	2.8615	0.1	-0.157306	2.8615	0.1	-0.473434	2.8615	0.1	-0.074563	2.8615	0.1	-0.521762	2.8615	0.1	-0.471933	2.8615	0.1	-0.018034	2.8615	0.1	-0.518116
2.86317	0.1	-0.019796	2.86317	0.1	-0.151429	2.86317	0.1	-0.15429	2.86317	0.1	-0.47429	2.86317	0.1	-0.079819	2.86317	0.1	-0.520953	2.86317	0.1	-0.470249	2.86317	0.1	-0.017864	2.86317	0.1	-0.517154
2.86483	0.1	-0.025534	2.86483	0.1	-0.151692	2.86483	0.1	-0.152243	2.86483	0.1	-0.469451	2.86483	0.1	-0.078155	2.86483	0.1	-0.518114	2.86483	0.1	-0.475319	2.86483	0.1	-0.017316	2.86483	0.1	-0.516634
2.8665	0.1	-0.014276	2.8665	0.1	-0.15718	2.8665	0.1	-0.154406	2.8665	0.1	-0.470288	2.8665	0.1	-0.077997	2.8665	0.1	-0.51724	2.8665	0.1	-0.476473	2.8665	0.1	-0.022727	2.8665	0.1	-0.520066
2.86817	0.1	-0.01744	2.86817	0.1	-0.155484	2.86817	0.1	-0.158627	2.86817	0.1	-0.471976	2.86817	0.1	-0.082112	2.86817	0.1	-0.519957	2.86817	0.1	-0.481516	2.86817	0.1	-0.022843	2.86817	0.1	-0.522829
2.86983	0.1	-0.016867	2.86983	0.1	-0.157365	2.86983	0.1	-0.160598	2.86983	0.1	-0.471512	2.86983	0.1	-0.073684	2.86983	0.1	-0.520385	2.86983	0.1	-0.472657	2.86983	0.1	-0.022812	2.86983	0.1	-0.520891
2.8715	0.1	-0.018791	2.8715	0.1	-0.153487	2.8715	0.1	-0.164397	2.8715	0.1	-0.472505	2.8715	0.1	-0.073415	2.8715	0.1	-0.524546	2.8715	0.1	-0.474097	2.8715	0.1	-0.020751	2.8715	0.1	-0.52177
2.87317	0.1	-0.023462	2.87317	0.1	-0.152353	2.87317	0.1	-0.161429	2.87317	0.1	-0.47328	2.87317	0.1	-0.076379	2.87317	0.1	-0.527505	2.87317	0.1	-0.47523	2.87317	0.1	-0.018491	2.87317	0.1	-0.521455
2.87483	0.1	-0.016743	2.87483	0.1	-0.158813	2.87483	0.1	-0.162845	2.87483	0.1	-0.470699	2.87483	0.1	-0.074471	2.87483	0.1	-0.52626	2.87483	0.1	-0.470686	2.87483	0.1	-0.023824	2.87483	0.1	-0.52184
2.8765	0.1	-0.009838	2.8765	0.1	-0.159689	2.8765	0.1	-0.163676	2.8765	0.1	-0.468155	2.8765	0.1	-0.074147	2.8765	0.1	-0.530798	2.8765	0.1	-0.476203	2.8765	0.1	-0.019834	2.8765	0.1	-0.51792
2.87817	0.1	-0.020367	2.87817	0.1	-0.152054	2.87817	0.1	-0.166437	2.87817	0.1	-0.470788	2.87817	0.1	-0.072979	2.87817	0.1	-0.529666	2.87817	0.1	-0.473309	2.87817	0.1	-0.023824	2.87817	0.1	-0.512648
2.87983	0.1	-0.024961	2.87983	0.1	-0.154392	2.87983	0.1	-0.160482	2.87983	0.1	-0.473184	2.87983	0.1	-0.076924	2.87983	0.1	-0.530569	2.87983	0.1	-0.473502	2.87983	0.1	-0.022092	2.87983	0.1	-0.514047
2.8815	0.1	-0.016594	2.8815	0.1	-0.157196	2.8815	0.1	-0.154832	2.8815	0.1	-0.473592	2.8815	0.1	-0.076292	2.8815	0.1	-0.525433	2.8815	0.1	-0.47707	2.8815	0.1	-0.033844	2.8815	0.1	-0.517176
2.88317	0.1	-0.021488	2.88317	0.1	-0.157765	2.88317	0.1	-0.15481	2.88317	0.1	-0.460937	2.88317	0.1	-0.073916	2.88317	0.1	-0.525726	2.88317	0.1	-0.475668	2.88317	0.1	-0.027052	2.88317	0.1	-0.519452
2.88483	0.1	-0.021008	2.88483	0.1	-0.157282	2.88483	0.1	-0.156227	2.88483	0.1	-0.475468	2.88483	0.1	-0.078604	2.88483	0.1	-0.522846	2.88483	0.1	-0.475428	2.88483	0.1	-0.030487	2.88483	0.1	-0.523025
2.8865	0.1	-0.020031	2.8865	0.1	-0.1567	2.8865	0.1	-0.158106	2.8865	0.1	-0.472921	2.8865	0.1	-0.079643	2.8865	0.1	-0.524894	2.8865	0.1	-0.479666	2.8865	0.1	-0.027004	2.8865	0.1	-0.521743
2.88817	0.1	-0.024831	2.88817	0.1	-0.159173	2.88817	0.1	-0.156487	2.88817	0.1	-0.473158	2.88817	0.1	-0.077828	2.88817	0.1	-0.524821	2.88817	0.1	-0.480152	2.88817	0.1	-0.020662	2.88817	0.1	-0.518797
2.88983	0.1	-0.02595	2.88983	0.1	-0.157528	2.88983	0.1	-0.159835	2.88983	0.1	-0.470645	2.88983	0.1	-0.074276	2.88983	0.1	-0.517609	2.88983	0.1	-0.484947	2.88983	0.1	-0.020087	2.88983	0.1	-0.526726
2.8915	0.1	-0.03319	2.8915	0.1	-0.161687	2.8915	0.1	-0.159319	2.8915	0.1	-0.472105	2.8915	0.1	-0.070868	2.8915	0.1	-0.523287	2.8915	0.1	-0.480271	2.8915	0.1	-0.022524	2.8915	0.1	-0.524223
2.89317	0.1	-0.028614	2.89317	0.1	-0.158075	2.89317	0.1	-0.155744	2.89317	0.1	-0.47222	2.89317	0.1	-0.070172	2.89317	0.1	-0.523561	2.89317	0.1	-0.477472	2.89317	0.1	-0.024047	2.89317	0.1	-0.523643
2.89483	0.1	-0.020936	2.89483	0.1	-0.151873	2.89483	0.1	-0.163108	2.89483	0.1	-0.46984	2.89483	0.1	-0.074803	2.89483	0.1	-0.521387	2.89483	0.1	-0.470973	2.89483	0.1	-0.023081	2.89483	0.1	-0.522979
2.8965	0.1	-0.025782	2.8965	0.1	-0.147393	2.8965	0.1	-0.162764	2.8965	0.1	-0.476145	2.8965	0.1	-0.081859	2.8965	0.1	-0.527482	2.8965	0.1	-0.47428	2.8965	0.1	-0.018952	2.8965	0.1	-0.523653
2.89817	0.1	-0.02215	2.89817	0.1	-0.150817	2.89817	0.1	-0.161712	2.89817	0.1	-0.475955	2.89817	0.1	-0.081981	2.89817	0.1	-0.523181	2.89817	0.1	-0.476829	2.89817	0.1	-0.020702	2.89817	0.1	-0.519372
2.89983	0.1	-0.021474	2.89983	0.1	-0.15629	2.89983	0.1	-0.158798	2.89983	0.1	-0.47501	2.89983	0.1	-0.080915	2.89983	0.1	-0.526906	2.89983	0.1	-0.478777	2.89983	0.1	-0.025644	2.89983	0.1	-0.517735
2.9015	0.1	-0.025759	2.9015	0.1	-0.15827	2.9015	0.1	-0.157204	2.9015	0.1	-0.47496	2.9015	0.1	-0.083189	2.9015	0.1	-0.52881	2.9015	0.1	-0.482593	2.9015	0.1	-0.024839	2.9015	0.1	-0.516709
2.90317	0.1	-0.025487	2.90317	0.1	-0.158334	2.90317	0.1	-0.158052	2.90317	0.1	-0.473384	2.90317	0.1	-0.084248	2.90317	0.1	-0.526696	2.90317	0.1	-0.483039	2.90317	0.1	-0.026821	2.90317	0.1	-0.5188
2.90483	0.1	-0.026189	2.90483	0.1	-0.157608	2.90483	0.1	-0.164014	2.90483	0.1	-0.472346	2.90483	0.1	-0.08033	2.90483	0.1	-0.526562	2.90483	0.1	-0.477384	2.90483	0.1	-0.032179	2.90483	0.1	-0.52081
2.9065	0.1	-0.026286	2.9065	0.1	-0.157965	2.9065	0.1	-0.163727	2.9065	0.1	-0.471414	2.9065	0.1	-0.077585	2.9065	0.1	-0.525236	2.9065	0.1	-0.475404	2.9065	0.1	-0.031668	2.9065	0.1	-0.520343
2.90817	0.1	-0.025582	2.90817	0.1	-0.15952	2.90817	0.1	-0.165379	2.90817	0.1	-0.47195	2.90817	0.1	-0.080607	2.90817	0.1	-0.520631	2.90817	0.1	-0.471819	2.90817	0.1	-0.027599	2.90817	0.1	-0.52032
2.90983	0.1	-0.020156	2.90983	0.1	-0.156953	2.90983	0.1	-0.161638	2.90983	0.1	-0.468541	2.90983	0.1	-0.07537	2.90983	0.1	-0.520555	2.90983	0.1	-0.474261	2.90983	0.1	-0.02473	2.90983	0.1	-0.525937
2.9115	0.1	-0.018433	2.9115	0.1	-0.15684	2.9115	0.1	-0.162159	2.9115	0.1	-0.472484	2.9115	0.1	-0.076313	2.9115	0.1	-0.518293	2.9115	0.1	-0.480158	2.9115	0.1	-0.027232	2.9115	0.1	-0.522817
2.91317	0.1	-0.01783	2.91317	0.1	-0.156279	2.91317	0.1	-0.163924	2.91317	0.1	-0.475531	2.91317	0.1	-0.081097	2.91317	0.1	-0.521027	2.91317	0.1	-0.475702	2.91317	0.1	-0.02902	2.91317	0.1	-0.522817
2.91483	0.1	-0.012418	2.91483	0.1	-0.154035	2.91483	0.1	-0.164223	2.91483	0.1	-0.472121	2.91483	0.1	-0.080269	2.91483	0.1	-0.519911	2.91483	0.1	-0.468496	2.91483	0.1	-0.023582	2.91483	0.1	-0.516728
2.9165	0.1	-0.015131	2.9165	0.1	-0.154666	2.9165	0.1	-0.162141	2.9165	0.1	-0.475319	2.9165	0.1	-0.077257	2.9165	0.1	-0.517048	2.9165	0.1	-0.472637	2.9165	0.1	-0.03118	2.9165	0.1	-0.519105
2.91817	0.1	-0.018184	2.91817	0.1	-0.145271	2.91817	0.1	-0.160049	2.91817	0.1	-0.473694	2.91817	0.1	-0.075712	2.91817	0.1	-0.523926	2.91817	0.1	-0.469933	2.91817	0.1	-0.028952	2.91817	0.1	-0.521755
2.91983	0.1	-0.014193	2.91983	0.1	-0.149085	2.91983	0.1	-0.158509	2.91983	0.1	-0.474184	2.91983	0.1	-0.078704	2.91983	0.1	-0.522661	2.91983	0.1	-0.473452	2.91983	0.1	-0.023009	2.91983	0.1	-0.523124
2.9215	0.1	-0.024752	2.9215	0.1	-0.151106	2.9215	0.1	-0.163191	2.9215	0.1	-0.475051	2.9215	0.1	-0.081042	2.9215	0.1	-0.519177	2.9215	0.1	-0.476697	2.9215	0.1	-0.025872	2.9215	0.1	-0.522674
2.92317	0.1	-0.018684	2.92317	0.1	-0.160027	2.92317	0.1	-0.158316	2.92317	0.1	-0.479082	2.92317	0.1	-0.083971	2.92317	0.1	-0.524071	2.92317	0.1	-0.481414	2.92317	0.1	-0.025914	2.92317	0.1	-0.522787
2.92483	0.1	-0.019369	2.92483	0.1	-0.159504	2.92483	0.1	-0.160071	2.92483	0.1	-0.476154	2.92483	0.1	-0.08028	2.92483	0.1	-0.526766	2.92483	0.1	-0.474649	2.92483	0.1	-0.026863	2.92483	0.1	-0.520996
2.9265	0.1	-0.02118	2.9265	0.1	-0.156692	2.9265	0.1	-0.162963	2.9265	0.1	-0.477118	2.9265	0.1	-0.079813	2.9265	0.1	-0.518494	2.9265	0.1	-0.478059	2.9265	0.1	-0.02377	2.9265	0.1	-0.52526
2.92817	0.1	-0.026789	2.92817	0.1	-0.162527	2.92817	0.1	-0.164111	2.92817	0.1	-0.480606	2.92817	0.1	-0.08238	2.92817	0.1	-0.521251	2.92817	0.1	-0.475989	2.92817	0.1	-0.018001	2.92817	0.1	-0.518491
2.92983	0.1	-0.025865	2.92983	0.1	-0.160088	2.92983	0.1	-0.163142	2.92983	0.1	-0.478555	2.92983	0.1	-0.079402	2.92983	0.1	-0.518933	2.92983	0.1	-0.47643	2.92983	0.1	-0.024294	2.92983	0.1	-0.522587
2.9315	0.1	-0.020533	2.9315	0.1	-0.159917	2.9315	0.1	-0.166722	2.9315	0.1	-0.477392	2.9315	0.1	-0.076903	2.9315	0.1	-0.525249	2.9315	0.1	-0.473341	2.9315	0.1	-0.01817	2.9315	0.1	-0.524338
2.93317	0.1	-0.024623	2.93317	0.1	-0.15359	2.93317	0.1	-0.157438	2.93317	0.1	-0.469242	2.93317	0.1	-0.080147	2.93317	0.1	-0.523953	2.93317	0.1	-0.47427	2.93317	0.1	-0.01868	2.93317	0.1	-0.521854
2.93483	0.1	-0.024591	2.93483	0.1	-0.155622	2.93483	0.1	-0.159892	2.93483	0.1	-0.474008	2.93483	0.1	-0.08449	2.93483	0.1	-0.529225	2.93483	0.1	-0.48155	2.93483	0.1	-0.020134	2.93483	0.1	-0.524097
2.9365	0.1	-0.024164	2.9365	0.1	-0.157174	2.9365	0.1	-0.161942	2.9365	0.1	-0.477306	2.9365	0.1	-0.079027	2.9365	0.1	-0.528205	2.9365	0.1	-0.480044	2.9365	0.1	-0.023509	2.9365	0.1	-0.519636
2.93817	0.1	-0.024004	2.93817	0.1	-0.15713	2.93817	0.1	-0.165659	2.93817	0.1	-0.476348	2.93817	0.1	-0.07433	2.93817	0.1	-0.524465	2.93817	0.1	-0.47635	2.93817	0.1	-0.024394	2.93817	0.1	-0.520514
2.93983	0.1	-0.020848	2.93983	0.1	-0.156968	2.93983	0.1	-0.166003	2.93983	0.1	-0.473745	2.93983	0.1	-0.072858	2.93983	0.1	-0.531079	2.93983	0.1	-0.479164	2.93983	0.1	-0.025218	2.93983	0.1	-0.520619
2.9415	0.1	-0.024129	2.9415	0.1	-0.160785	2.9415	0.1	-0.163783	2.9415	0.1	-0.469382	2.9415	0.1	-0.08173	2.9415	0.1	-0.526737	2.9415	0.1	-0.477803	2.9415	0.1	-0.020055	2.9415	0.1	-0.52285
2.94317	0.1	-0.017255	2.94317	0.1	-0.153684	2.94317	0.1	-0.161426	2.94317	0.1	-0.467421	2.94317	0.1	-0.081419	2.94317	0.1	-0.52923	2.94317	0.1	-0.483613	2.94317	0.1	-0.025113	2.94317	0.1	-0.523795
2.94483	0.1	-0.01846	2.94483	0.1	-0.153535	2.94483	0.1	-0.158027	2.94483	0.1	-0.472094	2.94483	0.1	-0.080638	2.94483	0.1	-0.525058	2.94483	0.1	-0.484761	2.94483	0.1	-0.018206	2.94483	0.1	-0.521162
2.9465	0.1	-0.019585	2.9465	0.1	-0.155514	2.9465	0.1	-0.161358	2.9465	0.1	-0.475124	2.9465	0.1	-0.079993	2.9465	0.1	-0.522974	2.9465	0.1	-0.480096	2.9465	0.1	-0.023261	2.9465	0.1	-0.525266
2.94817	0.1	-0.021576	2.94817	0.1	-0.154493	2.94817	0.1	-0.162057	2.94817	0.1	-0.471959	2.94817	0.1	-0.082102	2.94817	0.1	-0.524162	2.94817	0.1	-0.482285	2.94817	0.1	-0.025579	2.94817	0.1	-0.524795
2.94983	0.1	-0.022074	2.94983	0.1	-0.161387	2.94983	0.1	-0.161012	2.94983	0.1	-0.472766	2.94983	0.1	-0.081061	2.94983	0.1	-0.525173	2.94983	0.1	-0.47903	2.94983	0.1	-0.024512	2.94983	0.1	-0.524854
2.9515	0.1	-0.02502	2.9515	0.1	-0.154447	2.9515	0.1	-0.162127	2.9515	0.1	-0.471409	2.9515	0.1	-0.077942	2.9515	0.1	-0.525889	2.9515	0.1	-0.478571	2.9515	0.1	-0.020618	2.9515	0.1	-0.522109
2.95317	0.1	-0.025447	2.95317	0.1	-0.160405	2.95317	0.1	-0.161939	2.95317	0.1	-0.471686	2.95317	0.1	-0.082498	2.95317	0.1	-0.523478	2.95317	0.1	-0.475708	2.95317	0.1	-0.026098	2.95317	0.1	-0.517002
2.95483	0.1	-0.019279	2.95483	0.1	-0.162747	2.95483	0.1	-0.162384	2.95483	0.1	-0.472046	2.95483	0.1	-0.07958	2.95483	0.1	-0.526091	2.95483	0.1	-0.478793	2.95483	0.1	-0.021077	2.95483	0.1	-0.523438
2.9565	0.1	-0.024211	2.9565	0.1	-0.157345	2.9565	0.1	-0.168901	2.9565	0.1	-0.477363	2.9565	0.1	-0.07771	2.9565	0.1	-0.530712	2.9565	0.1	-0.479259	2.9565	0.1	-0.026286	2.9565	0.1	-0.520694
2.95817	0.1	-0.027012	2.95817	0.1	-0.159841	2.95817	0.1	-0.164645	2.95817	0.1	-0.471187	2.95817	0.1	-0.070651	2.95817	0.1	-0.529411	2.95817	0.1	-0.484513	2.95817	0.1	-0.027167	2.95817	0.1	-0.522387
2.95983	0.1	-0.021541	2.95983	0.1	-0.148319	2.95983	0.1	-0.163239	2.95983	0.1	-0.475518	2.95983	0.1	-0.078436	2.95983	0.1	-0.533376	2.95983	0.1	-0.480355	2.95983	0.1	-0.031538	2.95983	0.1	-0.519704
2.9615	0.1	-0.018083	2.9615	0.1	-0.157551	2.9615	0.1	-0.162197	2.9615	0.1	-0.478391	2.9615	0.1	-0.080444	2.9615	0.1	-0.535569	2.9615	0.1	-0.477261	2.9615	0.1	-0.028705	2.9615	0.1	-0.51908
2.96317	0.1	-0.022189	2.96317	0.1	-0.160317	2.96317	0.1	-0.160917	2.96317	0.1	-0.476482	2.96317	0.1	-0.079822	2.96317	0.1	-0.534653	2.96317	0.1	-0.476731	2.96317	0.1	-0.027532	2.96317	0.1	-0.524937
2.96483	0.1	-0.019936	2.96483	0.1	-0.156646	2.96483	0.1	-0.162883	2.96483	0.1	-0.482135	2.96483	0.1	-0.081465	2.96483	0.1	-0.530793	2.96483	0.1	-0.482787	2.96483	0.1	-0.025235	2.96483	0.1	-0.524167
2.9665	0.1	-0.02071	2.9665	0.1	-0.157904	2.9665	0.1	-0.163027	2.9665	0.1	-0.479843	2.9665	0.1	-0.080029	2.9665	0.1	-0.530165	2.9665	0.1	-0.477067	2.9665	0.1	-0.021952	2.9665	0.1	-0.532219
2.96817	0.1	-0.020083	2.96817	0.1	-0.159282	2.96817	0.1	-0.164648	2.96817	0.1	-0.475532	2.96817	0.1	-0.078097	2.96817	0.1	-0.521575	2.96817	0.1	-0.478896	2.96817	0.1	-0.023206	2.96817	0.1	-0.5252
2.96983	0.1	-0.018135	2.96983	0.1	-0.165126	2.96983	0.1	-0.159553	2.96983	0.1	-0.471447	2.96983	0.1	-0.079936	2.96983	0.1	-0.526399	2.96983	0.1	-0.475618	2.96983	0.1	-0.02576	2.96983	0.1	-0.521658
2.9715	0.1	-0.021495	2.9715	0.1	-0.165062	2.9715	0.1	-0.162248	2.9715	0.1	-0.474641	2.9715	0.1	-0.074784	2.9715	0.1	-0.523814	2.9715	0.1	-0.473519	2.9715	0.1	-0.025486	2.9715	0.1	-0.519087
2.97317	0.1	-0.023736	2.97317	0.1	-0.161432	2.97317	0.1	-0.163676	2.97317	0.1	-0.477911	2.97317	0.1	-0.078368	2.97317	0.1	-0.525295	2.97317	0.1	-0.472848	2.97317	0.1	-0.026397	2.97317	0.1	-0.523765
2.97483	0.1	-0.024147	2.97483	0.1	-0.159755	2.97483	0.1	-0.163641	2.97483	0.1	-0.476279	2.97483	0.1	-0.080579	2.97483	0.1	-0.528385	2.97483	0.1	-0.477411	2.97483	0.1	-0.025001	2.97483	0.1	-0.521863
2.9765	0.1	-0.026343	2.9765	0.1	-0.157359	2.9765	0.1	-0.16651	2.9765	0.1	-0.479487	2.9765	0.1	-0.082057	2.9765	0.1	-0.526614	2.9765	0.1	-0.476055	2.9765	0.1	-0.022085	2.9765	0.1	-0.515584
2.97817	0.1	-0.022232	2.97817	0.1	-0.157542	2.97817	0.1	-0.160562	2.97817	0.1	-0.478021	2.97817	0.1	-0.082848	2.97817	0.1	-0.52749	2.97817	0.1	-0.480353	2.97817	0.1	-0.019165	2.97817	0.1	-0.517065
2.97983	0.1	-0.02609	2.97983	0.1	-0.161574	2.97983	0.1	-0.163711	2.97983	0.1	-0.474403	2.97983	0.1	-0.083405	2.97983	0.1	-0.532125	2.97983	0.1	-0.479523	2.97983	0.1	-0.026086	2.97983	0.1	-0.522169
2.9815	0.1	-0.023401	2.9815	0.1	-0.161312	2.9815	0.1	-0.166549	2.9815	0.1	-0.474321	2.9815	0.1	-0.083097	2.9815	0.1	-0.527596	2.9815	0.1	-0.483049	2.9815	0.1	-0.025512	2.9815	0.1	-0.523165
2.98317	0.1	-0.017722	2.98317	0.1	-0.16019	2.98317	0.1	-0.164651	2.98317	0.1	-0.472436	2.98317	0.1	-0.082354	2.98317	0.1	-0.526591	2.98317	0.1	-0.480335	2.98317	0.1	-0.025275	2.98317	0.1	-0.526054
2.98483	0.1	-0.015142	2.98483	0.1	-0.164396	2.98483	0.1	-0.164165	2.98483	0.1	-0.473251	2.98483	0.1	-0.080303	2.98483	0.1	-0.527392	2.98483	0.1	-0.48713	2.98483	0.1	-0.025832	2.98483	0.1	-0.523341
2.9865	0.1	-0.021364	2.9865	0.1	-0.164149	2.9865	0.1	-0.168944	2.9865	0.1	-0.470232	2.9865	0.1	-0.079402	2.9865	0.1	-0.527164	2.9865	0.1	-0.485461	2.9865	0.1	-0.030169	2.9865	0.1	-0.520265
2.98817	0.1	-0.02037	2.98817	0.1	-0.154986	2.98817	0.1	-0.167521	2.98817	0.1	-0.474794	2.98817	0.1	-0.080551	2.98817	0.1	-0.528057	2.98817	0.1	-0.485463	2.98817	0.1	-0.02844	2.98817	0.1	-0.528596
2.98983	0.1	-0.022917	2.98983	0.1	-0.155389	2.98983	0.1	-0.168565	2.98983	0.1	-0.474428	2.98983	0.1	-0.084518	2.98983	0.1	-0.531399	2.98983	0.1	-0.481572	2.98983	0.1	-0.030551	2.98983	0.1	-0.528642
2.9915	0.1	-0.025693	2.9915	0.1	-0.161661	2.9915	0.1	-0.165108	2.9915	0.1	-0.472232	2.9915	0.1	-0.08416	2.9915	0.1	-0.530425	2.9915	0.1	-0.480561	2.9915	0.1	-0.029593	2.9915	0.1	-0.524886
2.99317	0.1	-0.028582	2.99317	0.1	-0.160156	2.99317	0.1	-0.166649	2.99317	0.1	-0.478715	2.99317	0.1	-0.082091	2.99317	0.1	-0.532791	2.99317	0.1	-0.476544	2.99317	0.1	-0.026552	2.99317	0.1	-0.523092
2.99483	0.1	-0.026419	2.99483	0.1	-0.1661	2.99483	0.1	-0.163193	2.99483	0.1	-0.47881	2.99483	0.1	-0.088553	2.99483	0.1	-0.527889	2.99483	0.1	-0.483065	2.99483	0.1	-0.022062	2.99483	0.1	-0.521278
2.9965	0.1	-0.021335	2.9965	0.1	-0.16266	2.9965	0.1	-0.161669	2.9965	0.1	-0.482886	2.9965	0.1	-0.087922	2.9965	0.1	-0.524556	2.9965	0.1	-0.488251	2.9965	0.1	-0.024227	2.9965	0.1	-0.517006
2.99817	0.1	-0.024578	2.99817	0.1	-0.16015	2.99817	0.1	-0.16107	2.99817	0.1	-0.484545	2.99817	0.1	-0.07969	2.99817	0.1	-0.527639	2.99817	0.1	-0.485566	2.99817	0.1	-0.028489	2.99817	0.1	-0.524658
2.99983	0.1	-0.021636	2.99983	0.1	-0.163543	2.99983	0.1	-0.164124	2.99983	0.1	-0.480643	2.99983	0.1	-0.084597	2.99983	0.1	-0.524897	2.99983	0.1	-0.485103	2.99983	0.1	-0.026008	2.99983	0.1	-0.525286
3.0015	0.1	-0.0235	3.0015	0.1	-0.160041	3.0015	0.1	-0.157763	3.0015	0.1	-0.481535	3.0015	0.1	-0.086205	3.0015	0.1	-0.523399	3.0015	0.1	-0.477753	3.0015	0.1	-0.02125	3.0015	0.1	-0.525642
3.00317	0.1	-0.024388	3.00317	0.1	-0.156451	3.00317	0.1	-0.156741	3.00317	0.1	-0.477261	3.00317	0.1	-0.084874	3.00317	0.1	-0.522062	3.00317	0.1	-0.485006	3.00317	0.1	-0.030437	3.00317	0.1	-0.531991
3.00483	0.1	-0.023253	3.00483	0.1	-0.155167	3.00483	0.1	-0.160338	3.00483	0.1	-0.475074	3.00483	0.1	-0.085083	3.00483	0.1	-0.525721	3.00483	0.1	-0.485535	3.00483	0.1	-0.029619	3.00483	0.1	-0.531255
3.0065	0.1	-0.027028	3.0065	0.1	-0.155694	3.0065	0.1	-0.159863	3.0065	0.1	-0.476916	3.0065	0.1	-0.084437	3.0065	0.1	-0.529897	3.0065	0.1	-0.486461	3.0065	0.1	-0.03093	3.0065	0.1	-0.532023
3.00817	0.1	-0.031608	3.00817	0.1	-0.161983	3.00817	0.1	-0.157453	3.00817	0.1	-0.475276	3.00817	0.1	-0.078704	3.00817	0.1	-0.531561	3.00817	0.1	-0.487557	3.00817	0.1	-0.027899	3.00817	0.1	-0.527119
3.00983	0.1	-0.022303	3.00983	0.1	-0.157081	3.00983	0.1	-0.158005	3.00983	0.1	-0.476805	3.00983	0.1	-0.076185	3.00983	0.1	-0.525298	3.00983	0.1	-0.482457	3.00983	0.1	-0.024708	3.00983	0.1	-0.525678
3.0115	0.1	-0.02005	3.0115	0.1	-0.160211	3.0115	0.1	-0.158233	3.0115	0.1	-0.481334	3.0115	0.1	-0.079619	3.0115	0.1	-0.524856	3.0115	0.1	-0.479362	3.0115	0.1	-0.028343	3.0115	0.1	-0.530038
3.01317	0.1	-0.019331	3.01317	0.1	-0.155991	3.01317	0.1	-0.158649	3.01317	0.1	-0.478701	3.01317	0.1	-0.076513	3.01317	0.1	-0.533243	3.01317	0.1	-0.480027	3.01317	0.1	-0.028079	3.01317	0.1	-0.52978
3.01483	0.1	-0.025412	3.01483	0.1	-0.155105	3.01483	0.1	-0.161457	3.01483	0.1	-0.478181	3.01483	0.1	-0.082082	3.01483	0.1	-0.533358	3.01483	0.1	-0.481792	3.01483	0.1	-0.030162	3.01483	0.1	-0.530533
3.0165	0.1	-0.026164	3.0165	0.1	-0.154526	3.0165	0.1	-0.165162	3.0165	0.1	-0.474155	3.0165	0.1	-0.081305	3.0165	0.1	-0.528337	3.0165	0.1	-0.482972	3.0165	0.1	-0.028302	3.0165	0.1	-0.528388
3.01817	0.1	-0.018738	3.01817	0.1	-0.158631	3.01817	0.1	-0.159219	3.01817	0.1	-0.474065	3.01817	0.1	-0.084272	3.01817	0.1	-0.529819	3.01817	0.1	-0.481004	3.01817	0.1	-0.02341	3.01817	0.1	-0.532226
3.01983	0.1	-0.01838	3.01983	0.1	-0.158007	3.01983	0.1	-0.165633	3.01983	0.1	-0.476828	3.01983	0.1	-0.084326	3.01983	0.1	-0.529214	3.01983	0.1	-0.479394	3.01983	0.1	-0.020337	3.01983	0.1	-0.533978
3.0215	0.1	-0.016095	3.0215	0.1	-0.160674	3.0215	0.1	-0.16453	3.0215	0.1	-0.476702	3.0215	0.1	-0.083635	3.0215	0.1	-0.532608	3.0215	0.1	-0.485026	3.0215	0.1	-0.026877	3.0215	0.1	-0.524233
3.02317	0.1	-0.020655	3.02317	0.1	-0.157311	3.02317	0.1	-0.160078	3.02317	0.1	-0.474795	3.02317	0.1	-0.081455	3.02317	0.1	-0.529222	3.02317	0.1	-0.482117	3.02317	0.1	-0.02591	3.02317	0.1	-0.522052
3.02483	0.1	-0.019592	3.02483	0.1	-0.156418	3.02483	0.1	-0.164888	3.02483	0.1	-0.471162	3.02483	0.1	-0.07601	3.02483	0.1	-0.529462	3.02483	0.1	-0.484597	3.02483	0.1	-0.023763	3.02483	0.1	-0.523482
3.0265	0.1	-0.017241	3.0265	0.1	-0.153597	3.0265	0.1	-0.164361	3.0265	0.1	-0.476761	3.0265	0.1	-0.07919	3.0265	0.1	-0.529204	3.0265	0.1	-0.485784	3.0265	0.1	-0.021469	3.0265	0.1	-0.525836
3.02817	0.1	-0.021433	3.02817	0.1	-0.152568	3.02817	0.1	-0.166361	3.02817	0.1	-0.479342	3.02817	0.1	-0.074702	3.02817	0.1	-0.528529	3.02817	0.1	-0.484748	3.02817	0.1	-0.029166	3.02817	0.1	-0.533433
3.02983	0.1	-0.022989	3.02983	0.1	-0.157371	3.02983	0.1	-0.167991	3.02983	0.1	-0.479083	3.02983	0.1	-0.075309	3.02983	0.1	-0.526976	3.02983	0.1	-0.480537	3.02983	0.1	-0.02316	3.02983	0.1	-0.528621
3.0315	0.1	-0.023334	3.0315	0.1	-0.162323	3.0315	0.1	-0.167792	3.0315	0.1	-0.477619	3.0315	0.1	-0.07461	3.0315	0.1	-0.525233	3.0315	0.1	-0.477106	3.0315	0.1	-0.022131	3.0315	0.1	-0.527687
3.03317	0.1	-0.026726	3.03317	0.1	-0.162776	3.03317	0.1	-0.163538	3.03317	0.1	-0.482744	3.03317	0.1	-0.072036	3.03317	0.1	-0.526126	3.03317	0.1	-0.478283	3.03317	0.1	-0.027273	3.03317	0.1	-0.530162
3.03483	0.1	-0.021465	3.03483	0.1	-0.165181	3.03483	0.1	-0.165571	3.03483	0.1	-0.479571	3.03483	0.1	-0.076115	3.03483	0.1	-0.52061	3.03483	0.1	-0.4803	3.03483	0.1	-0.027375	3.03483	0.1	-0.529631
3.0365	0.1	-0.026937	3.0365	0.1	-0.161071	3.0365	0.1	-0.1626	3.0365	0.1	-0.479918	3.0365	0.1	-0.076937	3.0365	0.1	-0.525749	3.0365	0.1	-0.486327	3.0365	0.1	-0.024076	3.0365	0.1	-0.52542
3.03817	0.1	-0.02078	3.03817	0.1	-0.158804	3.03817	0.1	-0.161197	3.03817	0.1	-0.481217	3.03817	0.1	-0.081252	3.03817	0.1	-0.530036	3.03817	0.1	-0.483428	3.03817	0.1	-0.026823	3.03817	0.1	-0.529737
3.03983	0.1	-0.019606	3.03983	0.1	-0.161431	3.03983	0.1	-0.165535	3.03983	0.1	-0.481071	3.03983	0.1	-0.08047	3.03983	0.1	-0.533608	3.03983	0.1	-0.477803	3.03983	0.1	-0.023879	3.03983	0.1	-0.529714
3.0415	0.1	-0.02082	3.0415	0.1	-0.157771	3.0415	0.1	-0.163084	3.0415	0.1	-0.483969	3.0415	0.1	-0.085068	3.0415	0.1	-0.532158	3.0415	0.1	-0.477379	3.0415	0.1	-0.020817	3.0415	0.1	-0.535573
3.04317	0.1	-0.017557	3.04317	0.1	-0.154315	3.04317	0.1	-0.16237	3.04317	0.1	-0.476538	3.04317	0.1	-0.080486	3.04317	0.1	-0.533531	3.04317	0.1	-0.480095	3.04317	0.1	-0.022266	3.04317	0.1	-0.53607
3.04483	0.1	-0.017267	3.04483	0.1	-0.155892	3.04483	0.1	-0.157573	3.04483	0.1	-0.481663	3.04483	0.1	-0.082061	3.04483	0.1	-0.53804	3.04483	0.1	-0.482284	3.04483	0.1	-0.019182	3.04483	0.1	-0.537075
3.0465	0.1	-0.024752	3.0465	0.1	-0.15928	3.0465	0.1	-0.157647	3.0465	0.1	-0.48359	3.0465	0.1	-0.080376	3.0465	0.1	-0.536093	3.0465	0.1	-0.479277	3.0465	0.1	-0.01827	3.0465	0.1	-0.531531
3.04817	0.1	-0.019307	3.04817	0.1	-0.157408	3.04817	0.1	-0.15831	3.04817	0.1	-0.481921	3.04817	0.1	-0.085438	3.04817	0.1	-0.535288	3.04817	0.1	-0.478322	3.04817	0.1	-0.022797	3.04817	0.1	-0.528381
3.04983	0.1	-0.017843	3.04983	0.1	-0.16045	3.04983	0.1	-0.165097	3.04983	0.1	-0.479747	3.04983	0.1	-0.084783	3.04983	0.1	-0.532536	3.04983	0.1	-0.480694	3.04983	0.1	-0.025773	3.04983	0.1	-0.534536
3.0515	0.1	-0.017575	3.0515	0.1	-0.16357	3.0515	0.1	-0.164004	3.0515	0.1	-0.483436	3.0515	0.1	-0.079722	3.0515	0.1	-0.528014	3.0515	0.1	-0.483005	3.0515	0.1	-0.027718	3.0515	0.1	-0.531814
3.05317	0.1	-0.01964	3.05317	0.1	-0.162101	3.05317	0.1	-0.169574	3.05317	0.1	-0.47389	3.05317	0.1	-0.080546	3.05317	0.1	-0.536884	3.05317	0.1	-0.481526	3.05317	0.1	-0.026543	3.05317	0.1	-0.53138
3.05483	0.1	-0.018978	3.05483	0.1	-0.157146	3.05483	0.1	-0.160666	3.05483	0.1	-0.476869	3.05483	0.1	-0.085821	3.05483	0.1	-0.536777	3.05483	0.1	-0.4768	3.05483	0.1	-0.024492	3.05483	0.1	-0.531412
3.0565	0.1	-0.017238	3.0565	0.1	-0.156265	3.0565	0.1	-0.159367	3.0565	0.1	-0.477474	3.0565	0.1	-0.083928	3.0565	0.1	-0.533279	3.0565	0.1	-0.474908	3.0565	0.1	-0.025647	3.0565	0.1	-0.528703
3.05817	0.1	-0.017595	3.05817	0.1	-0.157073	3.05817	0.1	-0.162443	3.05817	0.1	-0.48042	3.05817	0.1	-0.086506	3.05817	0.1	-0.532038	3.05817	0.1	-0.475968	3.05817	0.1	-0.030874	3.05817	0.1	-0.526552
3.05983	0.1	-0.014574	3.05983	0.1	-0.163685	3.05983	0.1	-0.164645	3.05983	0.1	-0.483145	3.05983	0.1	-0.079781	3.05983	0.1	-0.535614	3.05983	0.1	-0.480599	3.05983	0.1	-0.03172	3.05983	0.1	-0.529293
3.0615	0.1	-0.020109	3.0615	0.1	-0.161118	3.0615	0.1	-0.162478	3.0615	0.1	-0.4763	3.0615	0.1	-0.079232	3.0615	0.1	-0.528581	3.0615	0.1	-0.486095	3.0615	0.1	-0.029926	3.0615	0.1	-0.533397
3.06317	0.1	-0.019567	3.06317	0.1	-0.156645	3.06317	0.1	-0.164206	3.06317	0.1	-0.474723	3.06317	0.1	-0.08311	3.06317	0.1	-0.538635	3.06317	0.1	-0.485199	3.06317	0.1	-0.030457	3.06317	0.1	-0.527966
3.06483	0.1	-0.023478	3.06483	0.1	-0.152837	3.06483	0.1	-0.163769	3.06483	0.1	-0.478197	3.06483	0.1	-0.082159	3.06483	0.1	-0.531689	3.06483	0.1	-0.479598	3.06483	0.1	-0.027861	3.06483	0.1	-0.530214
3.0665	0.1	-0.020069	3.0665	0.1	-0.158385	3.0665	0.1	-0.161409	3.0665	0.1	-0.478677	3.0665	0.1	-0.083856	3.0665	0.1	-0.53166	3.0665	0.1	-0.476596	3.0665	0.1	-0.029546	3.0665	0.1	-0.532553
3.06817	0.1	-0.02301	3.06817	0.1	-0.160103	3.06817	0.1	-0.166229	3.06817	0.1	-0.478173	3.06817	0.1	-0.082063	3.06817	0.1	-0.531396	3.06817	0.1	-0.478192	3.06817	0.1	-0.025245	3.06817	0.1	-0.531414
3.06983	0.1	-0.017123	3.06983	0.1	-0.160711	3.06983	0.1	-0.168386	3.06983	0.1	-0.484579	3.06983	0.1	-0.077862	3.06983	0.1	-0.530636	3.06983	0.1	-0.481958	3.06983	0.1	-0.020579	3.06983	0.1	-0.530594
3.0715	0.1	-0.018748	3.0715	0.1	-0.162063	3.0715	0.1	-0.16879	3.0715	0.1	-0.483425	3.0715	0.1	-0.073879	3.0715	0.1	-0.52933	3.0715	0.1	-0.481996	3.0715	0.1	-0.023677	3.0715	0.1	-0.530269
3.07317	0.1	-0.024065	3.07317	0.1	-0.158003	3.07317	0.1	-0.168903	3.07317	0.1	-0.483345	3.07317	0.1	-0.082787	3.07317	0.1	-0.531445	3.07317	0.1	-0.484778	3.07317	0.1	-0.017322	3.07317	0.1	-0.520995
3.07483	0.1	-0.021832	3.07483	0.1	-0.160669	3.07483	0.1	-0.163895	3.07483	0.1	-0.480256	3.07483	0.1	-0.077548	3.07483	0.1	-0.530869	3.07483	0.1	-0.487598	3.07483	0.1	-0.020098	3.07483	0.1	-0.521907
3.0765	0.1	-0.025691	3.0765	0.1	-0.155425	3.0765	0.1	-0.163736	3.0765	0.1	-0.481593	3.0765	0.1	-0.080547	3.0765	0.1	-0.53402	3.0765	0.1	-0.48368	3.0765	0.1	-0.02429	3.0765	0.1	-0.527569
3.07817	0.1	-0.026464	3.07817	0.1	-0.161305	3.07817	0.1	-0.16072	3.07817	0.1	-0.479335	3.07817	0.1	-0.082213	3.07817	0.1	-0.532742	3.07817	0.1	-0.479142	3.07817	0.1	-0.027215	3.07817	0.1	-0.533374
3.07983	0.1	-0.025416	3.07983	0.1	-0.160638	3.07983	0.1	-0.16337	3.07983	0.1	-0.480088	3.07983	0.1	-0.086183	3.07983	0.1	-0.529332	3.07983	0.1	-0.484231	3.07983	0.1	-0.022857	3.07983	0.1	-0.528927
3.0815	0.1	-0.025692	3.0815	0.1	-0.160762	3.0815	0.1	-0.163981	3.0815	0.1	-0.477452	3.0815	0.1	-0.084861	3.0815	0.1	-0.529938	3.0815	0.1	-0.486309	3.0815	0.1	-0.028106	3.0815	0.1	-0.534432
3.08317	0.1	-0.033713	3.08317	0.1	-0.16038	3.08317	0.1	-0.168431	3.08317	0.1	-0.472575	3.08317	0.1	-0.086975	3.08317	0.1	-0.534945	3.08317	0.1	-0.488484	3.08317	0.1	-0.029879	3.08317	0.1	-0.530885
3.08483	0.1	-0.030312	3.08483	0.1	-0.163404	3.08483	0.1	-0.166044	3.08483	0.1	-0.47278	3.08483	0.1	-0.089236	3.08483	0.1	-0.534211	3.08483	0.1	-0.486809	3.08483	0.1	-0.024976	3.08483	0.1	-0.530703
3.0865	0.1	-0.031659	3.0865	0.1	-0.163074	3.0865	0.1	-0.170139	3.0865	0.1	-0.474978	3.0865	0.1	-0.08505	3.0865	0.1	-0.537919	3.0865	0.1	-0.489147	3.0865	0.1	-0.030238	3.0865	0.1	-0.527175
3.08817	0.1	-0.032228	3.08817	0.1	-0.161522	3.08817	0.1	-0.168618	3.08817	0.1	-0.478382	3.08817	0.1	-0.080612	3.08817	0.1	-0.534645	3.08817	0.1	-0.481654	3.08817	0.1	-0.026885	3.08817	0.1	-0.531538
3.08983	0.1	-0.026062	3.08983	0.1	-0.161249	3.08983	0.1	-0.16727	3.08983	0.1	-0.475516	3.08983	0.1	-0.079905	3.08983	0.1	-0.531372	3.08983	0.1	-0.487457	3.08983	0.1	-0.026839	3.08983	0.1	-0.525739
3.0915	0.1	-0.025751	3.0915	0.1	-0.152949	3.0915	0.1	-0.164626	3.0915	0.1	-0.479017	3.0915	0.1	-0.079381	3.0915	0.1	-0.536582	3.0915	0.1	-0.482936	3.0915	0.1	-0.022715	3.0915	0.1	-0.523688
3.09317	0.1	-0.025201	3.09317	0.1	-0.157475	3.09317	0.1	-0.169337	3.09317	0.1	-0.479008	3.09317	0.1	-0.078528	3.09317	0.1	-0.533389	3.09317	0.1	-0.480694	3.09317	0.1	-0.020126	3.09317	0.1	-0.524845
3.09483	0.1	-0.019479	3.09483	0.1	-0.16061	3.09483	0.1	-0.165069	3.09483	0.1	-0.475952	3.09483	0.1	-0.075467	3.09483	0.1	-0.536665	3.09483	0.1	-0.482999	3.09483	0.1	-0.026266	3.09483	0.1	-0.531386
3.0965	0.1	-0.019979	3.0965	0.1	-0.163489	3.0965	0.1	-0.158584	3.0965	0.1	-0.477304	3.0965	0.1	-0.084786	3.0965	0.1	-0.527514	3.0965	0.1	-0.486079	3.0965	0.1	-0.031644	3.0965	0.1	-0.528814
3.09817	0.1	-0.019148	3.09817	0.1	-0.158624	3.09817	0.1	-0.16381	3.09817	0.1	-0.481507	3.09817	0.1	-0.088694	3.09817	0.1	-0.530624	3.09817	0.1	-0.478111	3.09817	0.1	-0.030145	3.09817	0.1	-0.531392
3.09983	0.1	-0.021248	3.09983	0.1	-0.161385	3.09983	0.1	-0.166092	3.09983	0.1	-0.483317	3.09983	0.1	-0.087292	3.09983	0.1	-0.531506	3.09983	0.1	-0.481827	3.09983	0.1	-0.026499	3.09983	0.1	-0.526676
3.1015	0.1	-0.025495	3.1015	0.1	-0.160308	3.1015	0.1	-0.1658	3.1015	0.1	-0.485846	3.1015	0.1	-0.082565	3.1015	0.1	-0.533082	3.1015	0.1	-0.48821	3.1015	0.1	-0.02606	3.1015	0.1	-0.530743
3.10317	0.1	-0.027763	3.10317	0.1	-0.165094	3.10317	0.1	-0.163724	3.10317	0.1	-0.484596	3.10317	0.1	-0.082964	3.10317	0.1	-0.534244	3.10317	0.1	-0.486964	3.10317	0.1	-0.02467	3.10317	0.1	-0.530342
3.10483	0.1	-0.018052	3.10483	0.1	-0.163667	3.10483	0.1	-0.167803	3.10483	0.1	-0.485726	3.10483	0.1	-0.076	3.10483	0.1	-0.53617	3.10483	0.1	-0.484618	3.10483	0.1	-0.023906	3.10483	0.1	-0.528672
3.1065	0.1	-0.015122	3.1065	0.1	-0.16156	3.1065	0.1	-0.16862	3.1065	0.1	-0.481727	3.1065	0.1	-0.075706	3.1065	0.1	-0.539147	3.1065	0.1	-0.484412	3.1065	0.1	-0.022511	3.1065	0.1	-0.529014
3.10817	0.1	-0.015924	3.10817	0.1	-0.159596	3.10817	0.1	-0.168237	3.10817	0.1	-0.480196	3.10817	0.1	-0.077522	3.10817	0.1	-0.536981	3.10817	0.1	-0.486861	3.10817	0.1	-0.019384	3.10817	0.1	-0.527589
3.10983	0.1	-0.016851	3.10983	0.1	-0.15841	3.10983	0.1	-0.171024	3.10983	0.1	-0.481317	3.10983	0.1	-0.083264	3.10983	0.1	-0.53703	3.10983	0.1	-0.481895	3.10983	0.1	-0.021801	3.10983	0.1	-0.529645
3.1115	0.1	-0.022434	3.1115	0.1	-0.160326	3.1115	0.1	-0.168974	3.1115	0.1	-0.474337	3.1115	0.1	-0.083364	3.1115	0.1	-0.532483	3.1115	0.1	-0.480549	3.1115	0.1	-0.024936	3.1115	0.1	-0.524756
3.11317	0.1	-0.019853	3.11317	0.1	-0.152901	3.11317	0.1	-0.166812	3.11317	0.1	-0.478553	3.11317	0.1	-0.081898	3.11317	0.1	-0.531593	3.11317	0.1	-0.485642	3.11317	0.1	-0.031693	3.11317	0.1	-0.52933
3.11483	0.1	-0.02541	3.11483	0.1	-0.153307	3.11483	0.1	-0.166996	3.11483	0.1	-0.482963	3.11483	0.1	-0.082135	3.11483	0.1	-0.534259	3.11483	0.1	-0.480736	3.11483	0.1	-0.027494	3.11483	0.1	-0.534087
3.1165	0.1	-0.021473	3.1165	0.1	-0.163139	3.1165	0.1	-0.160346	3.1165	0.1	-0.482826	3.1165	0.1	-0.087318	3.1165	0.1	-0.538572	3.1165	0.1	-0.485571	3.1165	0.1	-0.025893	3.1165	0.1	-0.534698
3.11817	0.1	-0.021792	3.11817	0.1	-0.158492	3.11817	0.1	-0.160744	3.11817	0.1	-0.481498	3.11817	0.1	-0.084216	3.11817	0.1	-0.538877	3.11817	0.1	-0.483347	3.11817	0.1	-0.027771	3.11817	0.1	-0.527444
3.11983	0.1	-0.021159	3.11983	0.1	-0.158906	3.11983	0.1	-0.16748	3.11983	0.1	-0.480083	3.11983	0.1	-0.088654	3.11983	0.1	-0.538821	3.11983	0.1	-0.485623	3.11983	0.1	-0.026538	3.11983	0.1	-0.527645
3.1215	0.1	-0.020267	3.1215	0.1	-0.159618	3.1215	0.1	-0.165398	3.1215	0.1	-0.477152	3.1215	0.1	-0.087598	3.1215	0.1	-0.535895	3.1215	0.1	-0.485677	3.1215	0.1	-0.025237	3.1215	0.1	-0.5243
3.12317	0.1	-0.025166	3.12317	0.1	-0.163155	3.12317	0.1	-0.164189	3.12317	0.1	-0.480219	3.12317	0.1	-0.080613	3.12317	0.1	-0.538674	3.12317	0.1	-0.48298	3.12317	0.1	-0.029041	3.12317	0.1	-0.533797
3.12483	0.1	-0.024232	3.12483	0.1	-0.160439	3.12483	0.1	-0.165687	3.12483	0.1	-0.479491	3.12483	0.1	-0.084261	3.12483	0.1	-0.537961	3.12483	0.1	-0.487283	3.12483	0.1	-0.020464	3.12483	0.1	-0.533924
3.1265	0.1	-0.017509	3.1265	0.1	-0.153262	3.1265	0.1	-0.161738	3.1265	0.1	-0.47945	3.1265	0.1	-0.080594	3.1265	0.1	-0.53874	3.1265	0.1	-0.482733	3.1265	0.1	-0.019536	3.1265	0.1	-0.537137
3.12817	0.1	-0.021856	3.12817	0.1	-0.154714	3.12817	0.1	-0.164874	3.12817	0.1	-0.476122	3.12817	0.1	-0.081486	3.12817	0.1	-0.538077	3.12817	0.1	-0.486451	3.12817	0.1	-0.019067	3.12817	0.1	-0.531481
3.12983	0.1	-0.02362	3.12983	0.1	-0.157354	3.12983	0.1	-0.161589	3.12983	0.1	-0.479825	3.12983	0.1	-0.082814	3.12983	0.1	-0.534138	3.12983	0.1	-0.485787	3.12983	0.1	-0.019589	3.12983	0.1	-0.529284
3.1315	0.1	-0.023956	3.1315	0.1	-0.157297	3.1315	0.1	-0.161752	3.1315	0.1	-0.480661	3.1315	0.1	-0.081461	3.1315	0.1	-0.534316	3.1315	0.1	-0.481028	3.1315	0.1	-0.025476	3.1315	0.1	-0.533938
3.13317	0.1	-0.02816	3.13317	0.1	-0.156928	3.13317	0.1	-0.161203	3.13317	0.1	-0.477691	3.13317	0.1	-0.08354	3.13317	0.1	-0.533772	3.13317	0.1	-0.486519	3.13317	0.1	-0.025344	3.13317	0.1	-0.529586
3.13483	0.1	-0.024823	3.13483	0.1	-0.157341	3.13483	0.1	-0.158077	3.13483	0.1	-0.479643	3.13483	0.1	-0.086683	3.13483	0.1	-0.536395	3.13483	0.1	-0.48888	3.13483	0.1	-0.023017	3.13483	0.1	-0.526868
3.1365	0.1	-0.024636	3.1365	0.1	-0.156616	3.1365	0.1	-0.164103	3.1365	0.1	-0.482631	3.1365	0.1	-0.08536	3.1365	0.1	-0.535524	3.1365	0.1	-0.491519	3.1365	0.1	-0.02646	3.1365	0.1	-0.530756
3.13817	0.1	-0.021747	3.13817	0.1	-0.155293	3.13817	0.1	-0.163342	3.13817	0.1	-0.483073	3.13817	0.1	-0.086375	3.13817	0.1	-0.530382	3.13817	0.1	-0.488909	3.13817	0.1	-0.025423	3.13817	0.1	-0.530265
3.13983	0.1	-0.018714	3.13983	0.1	-0.161364	3.13983	0.1	-0.169206	3.13983	0.1	-0.477938	3.13983	0.1	-0.088306	3.13983	0.1	-0.532899	3.13983	0.1	-0.485087	3.13983	0.1	-0.027954	3.13983	0.1	-0.52964
3.1415	0.1	-0.026735	3.1415	0.1	-0.163525	3.1415	0.1	-0.171081	3.1415	0.1	-0.484084	3.1415	0.1	-0.083776	3.1415	0.1	-0.536001	3.1415	0.1	-0.485034	3.1415	0.1	-0.021759	3.1415	0.1	-0.531137
3.14317	0.1	-0.019807	3.14317	0.1	-0.160965	3.14317	0.1	-0.170257	3.14317	0.1	-0.487777	3.14317	0.1	-0.079256	3.14317	0.1	-0.53251	3.14317	0.1	-0.481862	3.14317	0.1	-0.022863	3.14317	0.1	-0.531592
3.14483	0.1	-0.021817	3.14483	0.1	-0.159763	3.14483	0.1	-0.16817	3.14483	0.1	-0.484346	3.14483	0.1	-0.081492	3.14483	0.1	-0.532867	3.14483	0.1	-0.481569	3.14483	0.1	-0.020899	3.14483	0.1	-0.533538
3.1465	0.1	-0.020471	3.1465	0.1	-0.162085	3.1465	0.1	-0.170519	3.1465	0.1	-0.480042	3.1465	0.1	-0.081641	3.1465	0.1	-0.536611	3.1465	0.1	-0.487544	3.1465	0.1	-0.024776	3.1465	0.1	-0.534927
3.14817	0.1	-0.024272	3.14817	0.1	-0.162874	3.14817	0.1	-0.165618	3.14817	0.1	-0.482905	3.14817	0.1	-0.076968	3.14817	0.1	-0.536051	3.14817	0.1	-0.48521	3.14817	0.1	-0.027208	3.14817	0.1	-0.530875
3.14983	0.1	-0.024082	3.14983	0.1	-0.163864	3.14983	0.1	-0.171217	3.14983	0.1	-0.486391	3.14983	0.1	-0.077278	3.14983	0.1	-0.534593	3.14983	0.1	-0.485541	3.14983	0.1	-0.030028	3.14983	0.1	-0.527721
3.1515	0.1	-0.024152	3.1515	0.1	-0.164447	3.1515	0.1	-0.17209	3.1515	0.1	-0.483108	3.1515	0.1	-0.085406	3.1515	0.1	-0.53227	3.1515	0.1	-0.485042	3.1515	0.1	-0.021253	3.1515	0.1	-0.532188
3.15317	0.1	-0.02305	3.15317	0.1	-0.167872	3.15317	0.1	-0.164351	3.15317	0.1	-0.485483	3.15317	0.1	-0.083173	3.15317	0.1	-0.536572	3.15317	0.1	-0.486762	3.15317	0.1	-0.026388	3.15317	0.1	-0.536308
3.15483	0.1	-0.029419	3.15483	0.1	-0.159738	3.15483	0.1	-0.165349	3.15483	0.1	-0.486833	3.15483	0.1	-0.084613	3.15483	0.1	-0.543628	3.15483	0.1	-0.484521	3.15483	0.1	-0.020184	3.15483	0.1	-0.540675
3.1565	0.1	-0.03045	3.1565	0.1	-0.155309	3.1565	0.1	-0.163373	3.1565	0.1	-0.486134	3.1565	0.1	-0.088895	3.1565	0.1	-0.544636	3.1565	0.1	-0.481522	3.1565	0.1	-0.026985	3.1565	0.1	-0.539919
3.15817	0.1	-0.027354	3.15817	0.1	-0.156649	3.15817	0.1	-0.163264	3.15817	0.1	-0.484525	3.15817	0.1	-0.08709	3.15817	0.1	-0.541193	3.15817	0.1	-0.482999	3.15817	0.1	-0.025011	3.15817	0.1	-0.535719
3.15983	0.1	-0.023547	3.15983	0.1	-0.158579	3.15983	0.1	-0.163673	3.15983	0.1	-0.483734	3.15983	0.1	-0.089083	3.15983	0.1	-0.53964	3.15983	0.1	-0.485575	3.15983	0.1	-0.024146	3.15983	0.1	-0.539541
3.1615	0.1	-0.026912	3.1615	0.1	-0.156439	3.1615	0.1	-0.164253	3.1615	0.1	-0.483665	3.1615	0.1	-0.086849	3.1615	0.1	-0.533872	3.1615	0.1	-0.483266	3.1615	0.1	-0.026817	3.1615	0.1	-0.538343
3.16317	0.1	-0.024601	3.16317	0.1	-0.158802	3.16317	0.1	-0.166095	3.16317	0.1	-0.480787	3.16317	0.1	-0.08339	3.16317	0.1	-0.536574	3.16317	0.1	-0.487874	3.16317	0.1	-0.027443	3.16317	0.1	-0.534387
3.16483	0.1	-0.025711	3.16483	0.1	-0.160495	3.16483	0.1	-0.172724	3.16483	0.1	-0.481566	3.16483	0.1	-0.081782	3.16483	0.1	-0.537799	3.16483	0.1	-0.483654	3.16483	0.1	-0.020936	3.16483	0.1	-0.538457
3.1665	0.1	-0.023787	3.1665	0.1	-0.161669	3.1665	0.1	-0.174852	3.1665	0.1	-0.486057	3.1665	0.1	-0.077332	3.1665	0.1	-0.536224	3.1665	0.1	-0.490043	3.1665	0.1	-0.020737	3.1665	0.1	-0.535325
3.16817	0.1	-0.02296	3.16817	0.1	-0.158943	3.16817	0.1	-0.174162	3.16817	0.1	-0.485787	3.16817	0.1	-0.085676	3.16817	0.1	-0.53321	3.16817	0.1	-0.486917	3.16817	0.1	-0.026331	3.16817	0.1	-0.538001
3.16983	0.1	-0.021541	3.16983	0.1	-0.163114	3.16983	0.1	-0.166735	3.16983	0.1	-0.481259	3.16983	0.1	-0.086199	3.16983	0.1	-0.535568	3.16983	0.1	-0.488148	3.16983	0.1	-0.030462	3.16983	0.1	-0.537325
3.1715	0.1	-0.021483	3.1715	0.1	-0.159205	3.1715	0.1	-0.162856	3.1715	0.1	-0.482593	3.1715	0.1	-0.081387	3.1715	0.1	-0.532336	3.1715	0.1	-0.491617	3.1715	0.1	-0.028889	3.1715	0.1	-0.538159
3.17317	0.1	-0.023636	3.17317	0.1	-0.162189	3.17317	0.1	-0.169471	3.17317	0.1	-0.484187	3.17317	0.1	-0.081203	3.17317	0.1	-0.537235	3.17317	0.1	-0.492676	3.17317	0.1	-0.026802	3.17317	0.1	-0.540383
3.17483	0.1	-0.017909	3.17483	0.1	-0.163435	3.17483	0.1	-0.164007	3.17483	0.1	-0.479829	3.17483	0.1	-0.083584	3.17483	0.1	-0.54589	3.17483	0.1	-0.485091	3.17483	0.1	-0.033589	3.17483	0.1	-0.540026
3.1765	0.1	-0.021564	3.1765	0.1	-0.161924	3.1765	0.1	-0.162292	3.1765	0.1	-0.477193	3.1765	0.1	-0.084276	3.1765	0.1	-0.540007	3.1765	0.1	-0.486486	3.1765	0.1	-0.030065	3.1765	0.1	-0.537117
3.17817	0.1	-0.019282	3.17817	0.1	-0.160491	3.17817	0.1	-0.164941	3.17817	0.1	-0.478352	3.17817	0.1	-0.082522	3.17817	0.1	-0.545807	3.17817	0.1	-0.488268	3.17817	0.1	-0.029282	3.17817	0.1	-0.54242
3.17983	0.1	-0.015536	3.17983	0.1	-0.158909	3.17983	0.1	-0.167692	3.17983	0.1	-0.481731	3.17983	0.1	-0.076657	3.17983	0.1	-0.544926	3.17983	0.1	-0.49025	3.17983	0.1	-0.033797	3.17983	0.1	-0.533192
3.1815	0.1	-0.016033	3.1815	0.1	-0.158573	3.1815	0.1	-0.170119	3.1815	0.1	-0.482036	3.1815	0.1	-0.080472	3.1815	0.1	-0.539573	3.1815	0.1	-0.491829	3.1815	0.1	-0.030171	3.1815	0.1	-0.53362
3.18317	0.1	-0.025903	3.18317	0.1	-0.156356	3.18317	0.1	-0.172467	3.18317	0.1	-0.489268	3.18317	0.1	-0.081218	3.18317	0.1	-0.541224	3.18317	0.1	-0.486922	3.18317	0.1	-0.028241	3.18317	0.1	-0.534676
3.18483	0.1	-0.024001	3.18483	0.1	-0.155785	3.18483	0.1	-0.177531	3.18483	0.1	-0.485055	3.18483	0.1	-0.086738	3.18483	0.1	-0.540202	3.18483	0.1	-0.487533	3.18483	0.1	-0.024837	3.18483	0.1	-0.537638
3.1865	0.1	-0.019062	3.1865	0.1	-0.157059	3.1865	0.1	-0.172852	3.1865	0.1	-0.484409	3.1865	0.1	-0.086265	3.1865	0.1	-0.541662	3.1865	0.1	-0.481264	3.1865	0.1	-0.024648	3.1865	0.1	-0.539033
3.18817	0.1	-0.020249	3.18817	0.1	-0.159627	3.18817	0.1	-0.173164	3.18817	0.1	-0.482369	3.18817	0.1	-0.084348	3.18817	0.1	-0.547262	3.18817	0.1	-0.482322	3.18817	0.1	-0.025769	3.18817	0.1	-0.536119
3.18983	0.1	-0.021136	3.18983	0.1	-0.157722	3.18983	0.1	-0.170708	3.18983	0.1	-0.478127	3.18983	0.1	-0.084191	3.18983	0.1	-0.543675	3.18983	0.1	-0.490086	3.18983	0.1	-0.032992	3.18983	0.1	-0.540497
3.1915	0.1	-0.01958	3.1915	0.1	-0.166105	3.1915	0.1	-0.170071	3.1915	0.1	-0.483465	3.1915	0.1	-0.083864	3.1915	0.1	-0.539449	3.1915	0.1	-0.490319	3.1915	0.1	-0.032125	3.1915	0.1	-0.539409
3.19317	0.1	-0.023391	3.19317	0.1	-0.162423	3.19317	0.1	-0.170507	3.19317	0.1	-0.482367	3.19317	0.1	-0.084365	3.19317	0.1	-0.532052	3.19317	0.1	-0.485957	3.19317	0.1	-0.032899	3.19317	0.1	-0.538828
3.19483	0.1	-0.022987	3.19483	0.1	-0.15915	3.19483	0.1	-0.16708	3.19483	0.1	-0.479839	3.19483	0.1	-0.082066	3.19483	0.1	-0.53348	3.19483	0.1	-0.484825	3.19483	0.1	-0.036602	3.19483	0.1	-0.535218
3.1965	0.1	-0.01884	3.1965	0.1	-0.161868	3.1965	0.1	-0.169726	3.1965	0.1	-0.483646	3.1965	0.1	-0.084065	3.1965	0.1	-0.536037	3.1965	0.1	-0.491633	3.1965	0.1	-0.029279	3.1965	0.1	-0.537278
3.19817	0.1	-0.015991	3.19817	0.1	-0.159172	3.19817	0.1	-0.171506	3.19817	0.1	-0.487262	3.19817	0.1	-0.078566	3.19817	0.1	-0.537819	3.19817	0.1	-0.490597	3.19817	0.1	-0.026831	3.19817	0.1	-0.538306
3.19983	0.1	-0.02036	3.19983	0.1	-0.158822	3.19983	0.1	-0.172068	3.19983	0.1	-0.487357	3.19983	0.1	-0.082433	3.19983	0.1	-0.535687	3.19983	0.1	-0.488228	3.19983	0.1	-0.027834	3.19983	0.1	-0.534198
3.2015	0.1	-0.024159	3.2015	0.1	-0.161535	3.2015	0.1	-0.170507	3.2015	0.1	-0.482923	3.2015	0.1	-0.084954	3.2015	0.1	-0.537394	3.2015	0.1	-0.485072	3.2015	0.1	-0.0285	3.2015	0.1	-0.53933
3.20317	0.1	-0.021819	3.20317	0.1	-0.162352	3.20317	0.1	-0.174334	3.20317	0.1	-0.482634	3.20317	0.1	-0.086384	3.20317	0.1	-0.539295	3.20317	0.1	-0.487683	3.20317	0.1	-0.028867	3.20317	0.1	-0.540296
3.20483	0.1	-0.023952	3.20483	0.1	-0.162674	3.20483	0.1	-0.17507	3.20483	0.1	-0.480267	3.20483	0.1	-0.080849	3.20483	0.1	-0.543813	3.20483	0.1	-0.489539	3.20483	0.1	-0.030436	3.20483	0.1	-0.537123
3.2065	0.1	-0.026886	3.2065	0.1	-0.164757	3.2065	0.1	-0.170995	3.2065	0.1	-0.48775	3.2065	0.1	-0.08014	3.2065	0.1	-0.535951	3.2065	0.1	-0.487449	3.2065	0.1	-0.031416	3.2065	0.1	-0.538229
3.20817	0.1	-0.024748	3.20817	0.1	-0.166065	3.20817	0.1	-0.166532	3.20817	0.1	-0.487469	3.20817	0.1	-0.08196	3.20817	0.1	-0.533449	3.20817	0.1	-0.488332	3.20817	0.1	-0.031205	3.20817	0.1	-0.537943
3.20983	0.1	-0.02004	3.20983	0.1	-0.171063	3.20983	0.1	-0.162278	3.20983	0.1	-0.48771	3.20983	0.1	-0.082493	3.20983	0.1	-0.533926	3.20983	0.1	-0.484712	3.20983	0.1	-0.026822	3.20983	0.1	-0.540778
3.2115	0.1	-0.018056	3.2115	0.1	-0.165904	3.2115	0.1	-0.169049	3.2115	0.1	-0.485279	3.2115	0.1	-0.084525	3.2115	0.1	-0.536766	3.2115	0.1	-0.487091	3.2115	0.1	-0.023979	3.2115	0.1	-0.540684
3.21317	0.1	-0.018622	3.21317	0.1	-0.164659	3.21317	0.1	-0.171132	3.21317	0.1	-0.484473	3.21317	0.1	-0.083318	3.21317	0.1	-0.542506	3.21317	0.1	-0.481412	3.21317	0.1	-0.025321	3.21317	0.1	-0.536316
3.21483	0.1	-0.02097	3.21483	0.1	-0.168184	3.21483	0.1	-0.168316	3.21483	0.1	-0.48277	3.21483	0.1	-0.0861	3.21483	0.1	-0.540673	3.21483	0.1	-0.481929	3.21483	0.1	-0.026196	3.21483	0.1	-0.538201
3.2165	0.1	-0.018994	3.2165	0.1	-0.165219	3.2165	0.1	-0.167916	3.2165	0.1	-0.479914	3.2165	0.1	-0.078614	3.2165	0.1	-0.544251	3.2165	0.1	-0.487957	3.2165	0.1	-0.030988	3.2165	0.1	-0.546874
3.21817	0.1	-0.023341	3.21817	0.1	-0.162301	3.21817	0.1	-0.166959	3.21817	0.1	-0.478953	3.21817	0.1	-0.080569	3.21817	0.1	-0.540031	3.21817	0.1	-0.490128	3.21817	0.1	-0.028493	3.21817	0.1	-0.543391
3.21983	0.1	-0.0258	3.21983	0.1	-0.162937	3.21983	0.1	-0.169376	3.21983	0.1	-0.48688	3.21983	0.1	-0.079791	3.21983	0.1	-0.539438	3.21983	0.1	-0.493521	3.21983	0.1	-0.023345	3.21983	0.1	-0.542156
3.2215	0.1	-0.027928	3.2215	0.1	-0.167908	3.2215	0.1	-0.172216	3.2215	0.1	-0.490352	3.2215	0.1	-0.078065	3.2215	0.1	-0.538176	3.2215	0.1	-0.495512	3.2215	0.1	-0.026722	3.2215	0.1	-0.541247
3.22317	0.1	-0.027859	3.22317	0.1	-0.161724	3.22317	0.1	-0.171703	3.22317	0.1	-0.487013	3.22317	0.1	-0.083776	3.22317	0.1	-0.539306	3.22317	0.1	-0.495418	3.22317	0.1	-0.028193	3.22317	0.1	-0.541671
3.22483	0.1	-0.025249	3.22483	0.1	-0.165375	3.22483	0.1	-0.174432	3.22483	0.1	-0.485185	3.22483	0.1	-0.082644	3.22483	0.1	-0.54512	3.22483	0.1	-0.487157	3.22483	0.1	-0.023987	3.22483	0.1	-0.538696
3.2265	0.1	-0.019224	3.2265	0.1	-0.162425	3.2265	0.1	-0.171436	3.2265	0.1	-0.487699	3.2265	0.1	-0.0916	3.2265	0.1	-0.542899	3.2265	0.1	-0.490235	3.2265	0.1	-0.029011	3.2265	0.1	-0.533977
3.22817	0.1	-0.015239	3.22817	0.1	-0.16326	3.22817	0.1	-0.171275	3.22817	0.1	-0.489956	3.22817	0.1	-0.084459	3.22817	0.1	-0.544394	3.22817	0.1	-0.49307	3.22817	0.1	-0.025146	3.22817	0.1	-0.540814
3.22983	0.1	-0.01625	3.22983	0.1	-0.166359	3.22983	0.1	-0.175011	3.22983	0.1	-0.486021	3.22983	0.1	-0.080936	3.22983	0.1	-0.538884	3.22983	0.1	-0.494405	3.22983	0.1	-0.024548	3.22983	0.1	-0.542805
3.2315	0.1	-0.020684	3.2315	0.1	-0.164706	3.2315	0.1	-0.171767	3.2315	0.1	-0.487904	3.2315	0.1	-0.07775	3.2315	0.1	-0.540287	3.2315	0.1	-0.486614	3.2315	0.1	-0.027696	3.2315	0.1	-0.539558
3.23317	0.1	-0.023569	3.23317	0.1	-0.169095	3.23317	0.1	-0.173371	3.23317	0.1	-0.491518	3.23317	0.1	-0.084244	3.23317	0.1	-0.539986	3.23317	0.1	-0.484569	3.23317	0.1	-0.028131	3.23317	0.1	-0.529959
3.23483	0.1	-0.019157	3.23483	0.1	-0.168674	3.23483	0.1	-0.171612	3.23483	0.1	-0.482779	3.23483	0.1	-0.078231	3.23483	0.1	-0.538869	3.23483	0.1	-0.489027	3.23483	0.1	-0.024081	3.23483	0.1	-0.530954
3.2365	0.1	-0.022615	3.2365	0.1	-0.162188	3.2365	0.1	-0.172916	3.2365	0.1	-0.481968	3.2365	0.1	-0.077445	3.2365	0.1	-0.542761	3.2365	0.1	-0.489149	3.2365	0.1	-0.022773	3.2365	0.1	-0.537836
3.23817	0.1	-0.020406	3.23817	0.1	-0.166234	3.23817	0.1	-0.174532	3.23817	0.1	-0.482992	3.23817	0.1	-0.088163	3.23817	0.1	-0.541259	3.23817	0.1	-0.484243	3.23817	0.1	-0.022577	3.23817	0.1	-0.539843
3.23983	0.1	-0.026897	3.23983	0.1	-0.162396	3.23983	0.1	-0.173874	3.23983	0.1	-0.485046	3.23983	0.1	-0.083036	3.23983	0.1	-0.540551	3.23983	0.1	-0.484927	3.23983	0.1	-0.026248	3.23983	0.1	-0.537026
3.2415	0.1	-0.026616	3.2415	0.1	-0.165871	3.2415	0.1	-0.170775	3.2415	0.1	-0.485705	3.2415	0.1	-0.082707	3.2415	0.1	-0.540408	3.2415	0.1	-0.486437	3.2415	0.1	-0.025108	3.2415	0.1	-0.535954
3.24317	0.1	-0.02462	3.24317	0.1	-0.167734	3.24317	0.1	-0.170568	3.24317	0.1	-0.486912	3.24317	0.1	-0.087942	3.24317	0.1	-0.538578	3.24317	0.1	-0.491628	3.24317	0.1	-0.025259	3.24317	0.1	-0.535421
3.24483	0.1	-0.026956	3.24483	0.1	-0.167874	3.24483	0.1	-0.167582	3.24483	0.1	-0.488556	3.24483	0.1	-0.086658	3.24483	0.1	-0.541817	3.24483	0.1	-0.481991	3.24483	0.1	-0.023527	3.24483	0.1	-0.53658
3.2465	0.1	-0.017829	3.2465	0.1	-0.166353	3.2465	0.1	-0.168436	3.2465	0.1	-0.489847	3.2465	0.1	-0.082123	3.2465	0.1	-0.543859	3.2465	0.1	-0.48678	3.2465	0.1	-0.026358	3.2465	0.1	-0.535059
3.24817	0.1	-0.022479	3.24817	0.1	-0.169738	3.24817	0.1	-0.175349	3.24817	0.1	-0.49325	3.24817	0.1	-0.087478	3.24817	0.1	-0.545965	3.24817	0.1	-0.484731	3.24817	0.1	-0.025665	3.24817	0.1	-0.536442
3.24983	0.1	-0.019303	3.24983	0.1	-0.170291	3.24983	0.1	-0.173236	3.24983	0.1	-0.493662	3.24983	0.1	-0.088223	3.24983	0.1	-0.538622	3.24983	0.1	-0.480692	3.24983	0.1	-0.026281	3.24983	0.1	-0.533314
3.2515	0.1	-0.021176	3.2515	0.1	-0.167726	3.2515	0.1	-0.169325	3.2515	0.1	-0.48796	3.2515	0.1	-0.088853	3.2515	0.1	-0.539447	3.2515	0.1	-0.479678	3.2515	0.1	-0.026177	3.2515	0.1	-0.538929
3.25317	0.1	-0.018497	3.25317	0.1	-0.167651	3.25317	0.1	-0.172614	3.25317	0.1	-0.490678	3.25317	0.1	-0.089378	3.25317	0.1	-0.54326	3.25317	0.1	-0.485077	3.25317	0.1	-0.025032	3.25317	0.1	-0.541312
3.25483	0.1	-0.022831	3.25483	0.1	-0.162224	3.25483	0.1	-0.173626	3.25483	0.1	-0.485915	3.25483	0.1	-0.091276	3.25483	0.1	-0.542811	3.25483	0.1	-0.487064	3.25483	0.1	-0.020565	3.25483	0.1	-0.53843
3.2565	0.1	-0.021933	3.2565	0.1	-0.167719	3.2565	0.1	-0.173792	3.2565	0.1	-0.482705	3.2565	0.1	-0.088873	3.2565	0.1	-0.541877	3.2565	0.1	-0.491485	3.2565	0.1	-0.025288	3.2565	0.1	-0.536696
3.25817	0.1	-0.028834	3.25817	0.1	-0.165233	3.25817	0.1	-0.172702	3.25817	0.1	-0.479672	3.25817	0.1	-0.087374	3.25817	0.1	-0.538345	3.25817	0.1	-0.490049	3.25817	0.1	-0.02316	3.25817	0.1	-0.536543
3.25983	0.1	-0.027311	3.25983	0.1	-0.166123	3.25983	0.1	-0.171025	3.25983	0.1	-0.480333	3.25983	0.1	-0.085172	3.25983	0.1	-0.539771	3.25983	0.1	-0.491586	3.25983	0.1	-0.023147	3.25983	0.1	-0.536886
3.2615	0.1	-0.026385	3.2615	0.1	-0.160379	3.2615	0.1	-0.163442	3.2615	0.1	-0.480248	3.2615	0.1	-0.088843	3.2615	0.1	-0.539772	3.2615	0.1	-0.492486	3.2615	0.1	-0.02436	3.2615	0.1	-0.54327
3.26317	0.1	-0.029767	3.26317	0.1	-0.163193	3.26317	0.1	-0.172981	3.26317	0.1	-0.483265	3.26317	0.1	-0.08753	3.26317	0.1	-0.539561	3.26317	0.1	-0.490174	3.26317	0.1	-0.023397	3.26317	0.1	-0.536637
3.26483	0.1	-0.023439	3.26483	0.1	-0.163383	3.26483	0.1	-0.17532	3.26483	0.1	-0.480619	3.26483	0.1	-0.087583	3.26483	0.1	-0.541805	3.26483	0.1	-0.492626	3.26483	0.1	-0.022934	3.26483	0.1	-0.541052
3.2665	0.1	-0.020369	3.2665	0.1	-0.163773	3.2665	0.1	-0.170126	3.2665	0.1	-0.48864	3.2665	0.1	-0.089374	3.2665	0.1	-0.543178	3.2665	0.1	-0.490543	3.2665	0.1	-0.02202	3.2665	0.1	-0.538889
3.26817	0.1	-0.017366	3.26817	0.1	-0.164506	3.26817	0.1	-0.170457	3.26817	0.1	-0.485533	3.26817	0.1	-0.08792	3.26817	0.1	-0.54659	3.26817	0.1	-0.496738	3.26817	0.1	-0.025599	3.26817	0.1	-0.540872
3.26983	0.1	-0.015744	3.26983	0.1	-0.170783	3.26983	0.1	-0.174436	3.26983	0.1	-0.484778	3.26983	0.1	-0.087615	3.26983	0.1	-0.544599	3.26983	0.1	-0.493928	3.26983	0.1	-0.024536	3.26983	0.1	-0.542496
3.2715	0.1	-0.017604	3.2715	0.1	-0.168439	3.2715	0.1	-0.170345	3.2715	0.1	-0.480831	3.2715	0.1	-0.083901	3.2715	0.1	-0.542935	3.2715	0.1	-0.492909	3.2715	0.1	-0.025508	3.2715	0.1	-0.540112
3.27317	0.1	-0.026569	3.27317	0.1	-0.163873	3.27317	0.1	-0.16847	3.27317	0.1	-0.480284	3.27317	0.1	-0.090556	3.27317	0.1	-0.542775	3.27317	0.1	-0.493485	3.27317	0.1	-0.022732	3.27317	0.1	-0.541105
3.27483	0.1	-0.020928	3.27483	0.1	-0.167863	3.27483	0.1	-0.171083	3.27483	0.1	-0.483905	3.27483	0.1	-0.084696	3.27483	0.1	-0.538538	3.27483	0.1	-0.496989	3.27483	0.1	-0.024527	3.27483	0.1	-0.537025
3.2765	0.1	-0.013308	3.2765	0.1	-0.162915	3.2765	0.1	-0.167495	3.2765	0.1	-0.484379	3.2765	0.1	-0.085836	3.2765	0.1	-0.540919	3.2765	0.1	-0.496317	3.2765	0.1	-0.025546	3.2765	0.1	-0.545732
3.27817	0.1	-0.014882	3.27817	0.1	-0.164209	3.27817	0.1	-0.17032	3.27817	0.1	-0.485323	3.27817	0.1	-0.088797	3.27817	0.1	-0.5437	3.27817	0.1	-0.492176	3.27817	0.1	-0.028869	3.27817	0.1	-0.541393
3.27983	0.1	-0.020463	3.27983	0.1	-0.160248	3.27983	0.1	-0.163673	3.27983	0.1	-0.484747	3.27983	0.1	-0.090192	3.27983	0.1	-0.540718	3.27983	0.1	-0.491234	3.27983	0.1	-0.023981	3.27983	0.1	-0.539603
3.2815	0.1	-0.017474	3.2815	0.1	-0.167323	3.2815	0.1	-0.165226	3.2815	0.1	-0.486677	3.2815	0.1	-0.08963	3.2815	0.1	-0.533774	3.2815	0.1	-0.492016	3.2815	0.1	-0.019824	3.2815	0.1	-0.54316
3.28317	0.1	-0.022392	3.28317	0.1	-0.164569	3.28317	0.1	-0.163231	3.28317	0.1	-0.490444	3.28317	0.1	-0.086541	3.28317	0.1	-0.539712	3.28317	0.1	-0.492285	3.28317	0.1	-0.026009	3.28317	0.1	-0.541033
3.28483	0.1	-0.024047	3.28483	0.1	-0.163536	3.28483	0.1	-0.163905	3.28483	0.1	-0.49129	3.28483	0.1	-0.086966	3.28483	0.1	-0.53688	3.28483	0.1	-0.489994	3.28483	0.1	-0.026491	3.28483	0.1	-0.54295
3.2865	0.1	-0.024553	3.2865	0.1	-0.166859	3.2865	0.1	-0.161855	3.2865	0.1	-0.488402	3.2865	0.1	-0.084668	3.2865	0.1	-0.54101	3.2865	0.1	-0.488259	3.2865	0.1	-0.023599	3.2865	0.1	-0.539921
3.28817	0.1	-0.019856	3.28817	0.1	-0.16919	3.28817	0.1	-0.161966	3.28817	0.1	-0.486702	3.28817	0.1	-0.083229	3.28817	0.1	-0.539838	3.28817	0.1	-0.486312	3.28817	0.1	-0.02634	3.28817	0.1	-0.548944
3.28983	0.1	-0.021906	3.28983	0.1	-0.1712	3.28983	0.1	-0.163109	3.28983	0.1	-0.486606	3.28983	0.1	-0.082968	3.28983	0.1	-0.545093	3.28983	0.1	-0.489144	3.28983	0.1	-0.025371	3.28983	0.1	-0.546017
3.2915	0.1	-0.023893	3.2915	0.1	-0.168479	3.2915	0.1	-0.17013	3.2915	0.1	-0.48719	3.2915	0.1	-0.08178	3.2915	0.1	-0.54213	3.2915	0.1	-0.486709	3.2915	0.1	-0.024253	3.2915	0.1	-0.540064
3.29317	0.1	-0.025762	3.29317	0.1	-0.171381	3.29317	0.1	-0.163325	3.29317	0.1	-0.493473	3.29317	0.1	-0.086595	3.29317	0.1	-0.540147	3.29317	0.1	-0.484607	3.29317	0.1	-0.028011	3.29317	0.1	-0.542465
3.29483	0.1	-0.022263	3.29483	0.1	-0.171616	3.29483	0.1	-0.169403	3.29483	0.1	-0.488402	3.29483	0.1	-0.083391	3.29483	0.1	-0.546002	3.29483	0.1	-0.490555	3.29483	0.1	-0.027236	3.29483	0.1	-0.541564
3.2965	0.1	-0.023077	3.2965	0.1	-0.169146	3.2965	0.1	-0.171812	3.2965	0.1	-0.485493	3.2965	0.1	-0.07836	3.2965	0.1	-0.545861	3.2965	0.1	-0.490551	3.2965	0.1	-0.033517	3.2965	0.1	-0.544937
3.29817	0.1	-0.026178	3.29817	0.1	-0.164811	3.29817	0.1	-0.167983	3.29817	0.1	-0.48211	3.29817	0.1	-0.08057	3.29817	0.1	-0.546213	3.29817	0.1	-0.491638	3.29817	0.1	-0.030618	3.29817	0.1	-0.544225
3.29983	0.1	-0.023574	3.29983	0.1	-0.159342	3.29983	0.1	-0.171949	3.29983	0.1	-0.483017	3.29983	0.1	-0.089979	3.29983	0.1	-0.544034	3.29983	0.1	-0.490251	3.29983	0.1	-0.032058	3.29983	0.1	-0.543911
3.3015	0.1	-0.023566	3.3015	0.1	-0.163342	3.3015	0.1	-0.171458	3.3015	0.1	-0.486616	3.3015	0.1	-0.08973	3.3015	0.1	-0.542402	3.3015	0.1	-0.493203	3.3015	0.1	-0.029434	3.3015	0.1	-0.538303
3.30317	0.1	-0.026594	3.30317	0.1	-0.162453	3.30317	0.1	-0.173336	3.30317	0.1	-0.489499	3.30317	0.1	-0.084544	3.30317	0.1	-0.543893	3.30317	0.1	-0.49447	3.30317	0.1	-0.030051	3.30317	0.1	-0.528742
3.30483	0.1	-0.023273	3.30483	0.1	-0.167378	3.30483	0.1	-0.166517	3.30483	0.1	-0.494917	3.30483	0.1	-0.083417	3.30483	0.1	-0.545606	3.30483	0.1	-0.494846	3.30483	0.1	-0.031493	3.30483	0.1	-0.534335
3.3065	0.1	-0.026603	3.3065	0.1	-0.166808	3.3065	0.1	-0.166558	3.3065	0.1	-0.490914	3.3065	0.1	-0.083478	3.3065	0.1	-0.544909	3.3065	0.1	-0.49173	3.3065	0.1	-0.027141	3.3065	0.1	-0.538977
3.30817	0.1	-0.025145	3.30817	0.1	-0.166152	3.30817	0.1	-0.167495	3.30817	0.1	-0.486709	3.30817	0.1	-0.089207	3.30817	0.1	-0.53881	3.30817	0.1	-0.491678	3.30817	0.1	-0.026102	3.30817	0.1	-0.54075
3.30983	0.1	-0.024124	3.30983	0.1	-0.162936	3.30983	0.1	-0.168517	3.30983	0.1	-0.482587	3.30983	0.1	-0.088424	3.30983	0.1	-0.53891	3.30983	0.1	-0.488348	3.30983	0.1	-0.026891	3.30983	0.1	-0.544611
3.3115	0.1	-0.024391	3.3115	0.1	-0.16861	3.3115	0.1	-0.169405	3.3115	0.1	-0.483554	3.3115	0.1	-0.084731	3.3115	0.1	-0.545805	3.3115	0.1	-0.491576	3.3115	0.1	-0.024936	3.3115	0.1	-0.544946
3.31317	0.1	-0.027647	3.31317	0.1	-0.166438	3.31317	0.1	-0.1688	3.31317	0.1	-0.486506	3.31317	0.1	-0.085362	3.31317	0.1	-0.543453	3.31317	0.1	-0.490055	3.31317	0.1	-0.02931	3.31317	0.1	-0.547254
3.31483	0.1	-0.022559	3.31483	0.1	-0.161163	3.31483	0.1	-0.167701	3.31483	0.1	-0.484797	3.31483	0.1	-0.087343	3.31483	0.1	-0.546434	3.31483	0.1	-0.492058	3.31483	0.1	-0.024917	3.31483	0.1	-0.545009
3.3165	0.1	-0.021537	3.3165	0.1	-0.161994	3.3165	0.1	-0.167228	3.3165	0.1	-0.480052	3.3165	0.1	-0.09177	3.3165	0.1	-0.546534	3.3165	0.1	-0.499676	3.3165	0.1	-0.02444	3.3165	0.1	-0.543089
3.31817	0.1	-0.019025	3.31817	0.1	-0.163169	3.31817	0.1	-0.172199	3.31817	0.1	-0.483291	3.31817	0.1	-0.08765	3.31817	0.1	-0.547134	3.31817	0.1	-0.500042	3.31817	0.1	-0.027007	3.31817	0.1	-0.544775
3.31983	0.1	-0.018434	3.31983	0.1	-0.161453	3.31983	0.1	-0.169734	3.31983	0.1	-0.487338	3.31983	0.1	-0.09105	3.31983	0.1	-0.547056	3.31983	0.1	-0.496831	3.31983	0.1	-0.030351	3.31983	0.1	-0.547041
3.3215	0.1	-0.021017	3.3215	0.1	-0.164695	3.3215	0.1	-0.171769	3.3215	0.1	-0.483573	3.3215	0.1	-0.089559	3.3215	0.1	-0.550253	3.3215	0.1	-0.496361	3.3215	0.1	-0.033114	3.3215	0.1	-0.545153
3.32317	0.1	-0.018605	3.32317	0.1	-0.166263	3.32317	0.1	-0.173797	3.32317	0.1	-0.487934	3.32317	0.1	-0.088441	3.32317	0.1	-0.553063	3.32317	0.1	-0.497593	3.32317	0.1	-0.025187	3.32317	0.1	-0.540223
3.32483	0.1	-0.019473	3.32483	0.1	-0.170066	3.32483	0.1	-0.175515	3.32483	0.1	-0.492422	3.32483	0.1	-0.089228	3.32483	0.1	-0.546443	3.32483	0.1	-0.495612	3.32483	0.1	-0.026843	3.32483	0.1	-0.537301
3.3265	0.1	-0.016109	3.3265	0.1	-0.164342	3.3265	0.1	-0.17851	3.3265	0.1	-0.490007	3.3265	0.1	-0.086971	3.3265	0.1	-0.548305	3.3265	0.1	-0.500026	3.3265	0.1	-0.030055	3.3265	0.1	-0.539367
3.32817	0.1	-0.023084	3.32817	0.1	-0.169233	3.32817	0.1	-0.179131	3.32817	0.1	-0.487796	3.32817	0.1	-0.091419	3.32817	0.1	-0.549907	3.32817	0.1	-0.497787	3.32817	0.1	-0.031577	3.32817	0.1	-0.540691
3.32983	0.1	-0.017779	3.32983	0.1	-0.169874	3.32983	0.1	-0.175411	3.32983	0.1	-0.48498	3.32983	0.1	-0.097161	3.32983	0.1	-0.550626	3.32983	0.1	-0.495337	3.32983	0.1	-0.027812	3.32983	0.1	-0.541393
[truncated: 19,003 more rows]

## Sheet: Figure 1e
Group	Protein counts
Manual	3354
Manual	3391
Manual	3361
Manual	3442
Manual	3435
Manual	3388
Manual	3451
Manual	3410
Robotical	3404
Robotical	3419
Robotical	3378
Robotical	3420
Robotical	3429
Robotical	3338
Robotical	3444
Robotical	3428

## Sheet: Figure 1f
Protein.Group	Group	CV
A0AVT1	Manual	19.3063
A0AVT1	Robotical	17.5286
A0MZ66	Manual	18.6915
A0MZ66	Robotical	22.9446
A1A4S6	Manual	39.204
A1A4S6	Robotical	38.8691
A1X283	Manual	37.3781
A1X283	Robotical	30.7388
A2RUC4	Manual	19.8758
A2RUC4	Robotical	12.3621
A3KN83-2	Manual	24.6804
A3KN83-2	Robotical	23.0996
A4D1P6	Manual	32.5587
A4D1P6	Robotical	9.05439
A5A3E0	Manual	24.235
A5A3E0	Robotical	20.1869
A5YKK6-2	Manual	12.9547
A5YKK6-2	Robotical	26.318
A6NCE7	Manual	49.2001
A6NCE7	Robotical	28.2799
A6ND36	Manual	21.8266
A6ND36	Robotical	26.054
A6NDG6	Manual	17.448
A6NDG6	Robotical	15.9355
A6NED2	Manual	13.506
A6NED2	Robotical	27.6768
A6NFQ2	Manual	30.0648
A6NFQ2	Robotical	9.30423
A6NHR9	Manual	32.693
A6NHR9	Robotical	39.3421
A6NIH7	Manual	10.862
A6NIH7	Robotical	8.53108
A6QL63	Manual	42.23
A6QL63	Robotical	16.8758
A6ZKI3	Manual	23.0006
A6ZKI3	Robotical	27.5309
A7E2V4-3	Manual	30.3704
A7E2V4-3	Robotical	40.8519
A8MWD9	Manual	18.7957
A8MWD9	Robotical	15.6154
A9UHW6-2	Manual	69.8086
A9UHW6-2	Robotical	25.9179
B2RTY4-2	Manual	20.853
B2RTY4-2	Robotical	47.4205
C4AMC7	Manual	10.527
C4AMC7	Robotical	12.3102
C9JLW8	Manual	34.8819
C9JLW8	Robotical	47.8099
E9PAV3	Manual	18.7537
E9PAV3	Robotical	19.3293
E9PRG8	Manual	36.4116
E9PRG8	Robotical	29.3921
L0R6Q1	Manual	50.7274
L0R6Q1	Robotical	46.6384
O00115-2	Manual	42.6113
O00115-2	Robotical	43.7001
O00139-1	Manual	23.9045
O00139-1	Robotical	27.0173
O00148	Manual	19.4641
O00148	Robotical	2.82769
O00151	Manual	22.0288
O00151	Robotical	12.1656
O00154	Manual	19.1812
O00154	Robotical	13.6334
O00159	Manual	15.9699
O00159	Robotical	10.3968
O00170	Manual	14.6875
O00170	Robotical	18.4007
O00178	Manual	24.7549
O00178	Robotical	14.2898
O00186	Manual	16.4726
O00186	Robotical	15.7714
O00189	Manual	17.6056
O00189	Robotical	19.0601
O00203	Manual	12.7903
O00203	Robotical	25.4218
O00221	Manual	17.6677
O00221	Robotical	25.3414
O00231	Manual	20.5384
O00231	Robotical	19.1885
O00232	Manual	22.252
O00232	Robotical	21.4667
O00233	Manual	13.1742
O00233	Robotical	14.559
O00244	Manual	23.1687
O00244	Robotical	15.2312
O00267	Manual	24.9688
O00267	Robotical	29.0454
O00273	Manual	18.5725
O00273	Robotical	16.4815
O00299	Manual	12.9429
O00299	Robotical	11.1363
O00303	Manual	20.9949
O00303	Robotical	26.0044
O00329	Manual	20.3902
O00329	Robotical	19.3641
O00401	Manual	20.6663
O00401	Robotical	27.0558
O00410-3	Manual	18.7196
O00410-3	Robotical	15.8743
O00418	Manual	44.7473
O00418	Robotical	46.7766
O00425	Manual	35.6208
O00425	Robotical	26.3151
O00429-2	Manual	14.4234
O00429-2	Robotical	18.9629
O00442	Manual	20.798
O00442	Robotical	10.548
O00459	Manual	51.9154
O00459	Robotical	59.6183
O00468-6	Manual	54.1731
O00468-6	Robotical	36.9291
O00469	Manual	15.6972
O00469	Robotical	18.8061
O00469-2	Manual	20.1197
O00469-2	Robotical	20.4745
O00487	Manual	24.2983
O00487	Robotical	25.3409
O00499-10	Manual	13.8832
O00499-10	Robotical	8.64012
O00505	Manual	18.5181
O00505	Robotical	17.657
O00506	Manual	27.4308
O00506	Robotical	16.8417
O00507	Manual	11.6273
O00507	Robotical	28.4105
O00534	Manual	37.6004
O00534	Robotical	23.2554
O00541	Manual	14.3356
O00541	Robotical	19.6919
O00560-2	Manual	79.2436
O00560-2	Robotical	50.3133
O00567	Manual	40.4755
O00567	Robotical	41.782
O00571	Manual	16.8137
O00571	Robotical	21.6909
O00584	Manual	18.9411
O00584	Robotical	14.017
O00625	Manual	22.3686
O00625	Robotical	15.8494
O00629	Manual	15.867
O00629	Robotical	11.8446
O00635	Manual	24.98
O00635	Robotical	43.0748
O00743	Manual	25.0073
O00743	Robotical	17.6011
O00748-4	Manual	66.3141
O00748-4	Robotical	40.0691
O00754	Manual	21.3597
O00754	Robotical	19.8854
O00762	Manual	14.8833
O00762	Robotical	16.3133
O00764	Manual	21.4553
O00764	Robotical	14.0238
O14497	Manual	34.7486
O14497	Robotical	22.0298
O14530	Manual	20.3674
O14530	Robotical	24.3907
O14545	Manual	37.765
O14545	Robotical	25.5147
O14562	Manual	24.3136
O14562	Robotical	14.3082
O14579	Manual	17.692
O14579	Robotical	16.7224
O14617-5	Manual	17.9094
O14617-5	Robotical	23.0453
O14618	Manual	15.212
O14618	Robotical	9.59539
O14639-2	Manual	22.5983
O14639-2	Robotical	15.2848
O14656	Manual	28.2983
O14656	Robotical	31.8569
O14657	Manual	26.1534
O14657	Robotical	18.1144
O14662	Manual	32.6858
O14662	Robotical	27.749
O14686-3	Manual	58.6434
O14686-3	Robotical	57.6923
O14727-4	Manual	29.494
O14727-4	Robotical	20.2052
O14730	Manual	30.8696
O14730	Robotical	29.1831
O14732-2	Manual	21.2504
O14732-2	Robotical	16.3744
O14733-3	Manual	22.0348
O14733-3	Robotical	23.7587
O14737	Manual	18.4765
O14737	Robotical	20.3514
O14744	Manual	16.5513
[truncated: 6,945 more rows]

## Sheet: Figure 2b
Protein ID	Database
[truncated: 17,477 more rows]

[truncated: 3 more sheets: Figure 4a, Figure 5a, Figure 5b]
